# Supplementary material for: Integrated single-cell atlas of human atherosclerotic plaques
Source: Nat Commun. 2025 Sep 10;16:8255. doi: 10.1038/s41467-025-63202-x (PMC12423310; doi:10.1038/s41467-025-63202-x)
Supplement: Supplementary file 3 — Supplementary Dataset 1 [file 41467_2025_63202_MOESM3_ESM.xlsx]

## Sheet: bulk
	120655	120658	120659	120661	120663	120664	120665	120666	120680	120681	120682	120683	120684	120685	129886	129888	129909	129912	129913	129915	129916	130001	130002	130003	130004	130009	130010	130011	130012	130014	130016	130020	130021	130024	130025	130027	130028	22L000704	22L000705	22L000706	22L000707	22L000708	22L000709	22L000711	22L000714	22L000715	22L000716	22L000718	22L000719
group	Late Lesion	Late Lesion	Late Lesion	Late Lesion	Late Lesion	Late Lesion	Late Lesion	Late Lesion	Late Lesion	Late Lesion	Late Lesion	Late Lesion	Late Lesion	Late Lesion	Early Lesion	Late Lesion	Early Lesion	Early Lesion	Late Lesion	Late Lesion	Early Lesion	Early Lesion	Late Lesion	Late Lesion	Early Lesion	Late Lesion	Early Lesion	Late Lesion	Early Lesion	Late Lesion	Late Lesion	Early Lesion	Late Lesion	Late Lesion	Early Lesion	Late Lesion	Early Lesion	Late Lesion	Early Lesion	Late Lesion	Late Lesion	Late Lesion	Early Lesion	Late Lesion	Late Lesion	Early Lesion	Late Lesion	Late Lesion	Early Lesion
ENSG00000000003	7	119	121.999	79	113	41	114	108	103	267.001	13	198	329	305	362	516.001	373	760	256	123	564	369	483	401.048	163.905	204	545	183	710	348	476.999	536	338	242	635	424	374	351.996	485.712	530.404	1080.64	167.001	2010.48	382.111	39	402.29	792.989	789.885	0
ENSG00000000005	0	0	0	0	0	0	0	0	1	0	2	0	0	0	2	0	0	0	3	0	0	1	0	1	2	0	0	1	0	0	1	0	0	0	0	0	2	0	1	2	1	0	8	0	0	0	0	0	0
ENSG00000000419	93.001	1241	836.103	716.999	1185.72	448.999	609.222	671.007	759	781	96.134	927.001	1064.6	1596.19	1241	1153	757	1247	438	304	1096.02	1191	826.001	887.999	182	295.999	1149	750.999	1435.16	1079	1395	1406.05	793	590.001	1319.31	1015.35	1320	668.225	903.272	1177.85	1895.41	503.425	5363.27	871.578	14	779.051	2111.97	1766.19	8
ENSG00000000457	35	110	605.999	366.001	410.999	204.999	558	497	590.001	523	75.043	588.2	612	1024	611	670	382	587.066	281	225	564.046	555	537	560	112.072	183	532.999	333.999	653	472	690	623.868	466.999	319	795	543	558	349.153	354.649	449.23	950.085	362.002	1707.97	434.189	24	406.538	978.092	808.017	0
ENSG00000000460	14	50.999	394.001	236.001	258.014	118.001	259	244	274	175.317	37	270	195	537	291	269.001	152.001	177.001	174	122	213	272	190	221	56	129	176	203.002	220	261	329	162.132	211.001	158	296	225	411	126.057	89.104	232.587	307.004	231.315	546.609	227.024	6	123.165	554.179	392.337	0
ENSG00000000938	616	2027.03	2653.72	2174	2079.08	1417.02	1123.09	1377.97	2515	466.003	281.001	893	220.999	3729.21	6889.18	5021	2984	473	2224	1836	2034	6881.02	687.001	1470	157	2625	1623	8899	643	7535.04	4352.03	899	4566	5826	4025.35	2868.01	7843.12	715.702	239.121	2520.5	1886.38	18611.8	2632.78	8964.65	134.955	712.335	18995.6	7495.52	0
ENSG00000000971	1125.01	15236.4	12433.7	15348	18145.3	4971.61	12662.4	15090.4	16867.1	38018.4	726.998	13087.7	6536.47	27319.6	28367.4	38464.5	31641	23828.9	17452.5	9418.15	57229.1	27008.9	15790	27065.9	5852.46	12372.6	23511.1	9924.03	55089.7	27737.6	59414.5	12955.8	26842.9	18887.1	45433	54418.3	35537.6	22663.5	19194	37092.3	55455.1	7825.9	41739.6	20233.4	1357.62	9553.53	44091.2	60303.9	0
ENSG00000001036	46	914.8	1621	641.215	1420.97	521	711	1037.32	1053	768.002	74	874.319	692.116	3024.8	5136.95	3519	3190	2032	2593	1994	2930.98	5416	1687	2145	562.001	2390	2280.62	3386.11	2057	4329.32	4574.23	1714	3490	2660.14	3717	2656.38	4933.01	1353.62	1363.48	2867.82	3471.88	5515.15	5249.98	7101.95	212.007	1148.07	8908.02	5985.59	0
ENSG00000001084	65.074	1285.04	1174.22	616.999	1074.01	438.999	772.075	620.584	1688.67	542.035	84	696.999	605.999	1999.41	1460.01	1542	288	610	201.001	116	731.999	1749	338	754	35	102	858.001	491.998	713	548.183	1252	1062	922	779.001	1655.44	742.001	1077.09	437.467	440.384	723.875	1311.89	689.937	1678.79	544.003	32	567.619	3518.11	1937.64	0
ENSG00000001167	148	801.924	1349.66	813	1039.07	619	1026.14	984	1281	1073.24	177	1317	1328.9	1958	1320.73	1491.87	537.823	982.582	449.005	240	1247	1252	642.738	1066.83	212	333.791	1217.66	653	1597.9	916.695	1421.87	1430	1120	615.794	1926	1342.9	1320.01	615.784	689.895	1215.25	1863.82	690.869	3389.63	498.418	29	881.904	2549.8	1597.19	12
ENSG00000001460	21	75	124.001	53.999	95.012	52	116.999	83.999	138.001	166	12	114.001	69	233	263	287	311	196	209	151	382	264.001	196	245	61	144	263	225	458.999	345.006	432	201.999	215.999	196	371	372.001	286	215.925	247.774	360.499	507.809	212.437	431.054	305.087	18	211.281	753.387	605.122	7
ENSG00000001461	76	399	989.001	549	666	340.002	704.035	736.999	1002	1038	82.999	1044.17	605.033	1464	1199	1060.06	811.002	569	622.999	421	1579	1388	575	1385	173	548	1315.81	804	1930.01	1046	2337	1054	916.001	741	1870	2084	1180	750.897	727.178	1387.11	2147.87	1513.17	1609.06	1193.82	95.098	771.346	3047.95	2142.7	2
ENSG00000001497	272.001	1140	934.019	618.999	600.001	637	691.001	679	1004	822.002	353	1205.54	1382	978.011	1532.03	1490	1637	2460	1185	1254	1330	1729	1581.18	1444	1176	1213	1788	1398	2555	1975	1765	2277	1345	1113	2145.07	1587	1909	1390.68	1721.12	1928.04	3991.77	2346.51	9055.64	1642.42	130.314	1711.11	3989.18	2916.15	0
ENSG00000001561	16	833	981	424	1502.2	212	464.471	804	638	1413	94	576	1487	2568.01	585	1205	267	864	168	78	731	808	302	882	82	132	1317	200	1490	247	1139	1957	326	268	1658.02	1227.12	830	583.779	819.284	673.098	2261.23	538.124	5462.18	717.236	33	1087.7	1711.76	1474.84	0
ENSG00000001617	174.001	490.534	292	331.001	172	209.002	255.001	176	194.002	232.001	96.999	394	240.001	310	620	590	653	1438	831	745	745	485	642	307	270	428	808	525.999	1046	579	290.001	1036	615	531	575.999	582.999	709.999	2476.88	948.123	2133.69	3051.72	1593.76	8200.09	752.613	73.467	985.221	3881.91	3421.09	0
ENSG00000001626	1	1	2	0	0	2	1	1	14	9	2	2	2	0	0	0	0	1	0	3	0	1	0	3	9	0	0	0	0	1	0	7	0	0	0	0	0	0	0	0	0	0	3	0	0	0	0	0	0
ENSG00000001629	313	1234.05	2664.23	1619.01	2445.83	1121.01	1832	1871.35	1951	2436	387	2528.87	3314	4366.12	1150.04	2118.01	448	1222	274	179	1923.99	1624	611.001	1726	125	200	1969.94	437	2323	622	1843	2548	759	600	3281	2467	1468.02	1056.72	1370.51	1324.94	3351.95	314.1	4908	379.193	50	1585.29	3017.84	1895.63	0
ENSG00000001630	66	899.964	515.461	175.558	620.147	204.573	359.994	305.726	418.788	939.496	63.238	671.059	701.226	1080.91	1036	996.13	532	1138.77	519	339	1167.42	777.818	475	644.892	317.511	269	1034.84	498	1461.27	685	1347.22	1086.85	931	426.563	1347.43	823.193	863.697	560.285	1198.32	1730.96	2867.14	607.344	6172.39	710.118	42.008	804.273	1742.33	1708.46	0
ENSG00000001631	183	1095.66	2731.56	1574.49	2727.65	851.219	2279.14	1995.09	2720.43	2095.59	283.749	2389.33	3024.45	3797.73	1187.76	1567.37	497	1303.28	295.874	205.961	1600.34	1590.54	730.908	1507.45	172.936	151.001	1492.31	538.001	2455.68	870.999	1717.3	2309.46	827.803	549.87	2460.18	1516.95	1515.95	813.358	1183.16	1236.58	2861.88	479.662	5323.48	287.173	42.729	1323.8	2607.9	2240.9	10
ENSG00000002016	109.999	102.069	527.001	357.998	218	318.239	422.055	337.163	359.212	347.115	227	594.561	537.202	484.039	416.597	552.12	252	688.097	147	171	531.052	414.238	439.148	574.586	132.001	90	503.144	247	1020	459.292	624.998	639.001	320.999	203	751.206	522.299	629.261	187.878	318.193	460.131	1225.87	279.484	1976.42	173	31	399.024	796.32	869.215	0
ENSG00000002079	9	24	6	0	16	5	11	9	6	6	9	11.004	2	1	8	2	10	32	2	5	2	12	21	9	1	2	5	3	8.999	9	24	2	3	2	21	6	7	8	19	6	14	1	9	4	7	5	6	15	0
ENSG00000002330	69	150	202.001	99.001	93	95	162.589	177	109.001	117	51.001	172	210.042	310	421	303.001	1118	963	1305	1324	435.999	431	492	225	854.999	1454	767	1114	573	908	618	363.001	786.001	717	469.001	555	584.001	1500.24	1527.11	2790.47	3246.7	3133.22	9257.78	7891.33	217.792	1031.7	3102.8	3503.88	0
ENSG00000002549	182.999	1484.95	3743.85	2024.88	2698.18	1230.34	2270.01	2604	2480	1409.63	297	2349.07	1276	5036.05	7089.42	6103.62	2605	2402	3233.01	2729	4360	8153.6	2853	3144.46	325	1577	3492.97	5430.09	2590.67	6964.01	5927.21	2669.07	7694	5508	7681.6	5859.83	6564.96	2580.8	1632.62	5738.23	4891.14	4401.41	6087.23	7529.02	199.835	1796.58	15418.6	12227.6	0
ENSG00000002586	616.039	3978.65	5653.1	2476.22	2845.8	1765.02	2046.77	2692.97	4098.98	4342.83	613.998	3675	5654.01	6367.58	19497	11882.7	28667.1	18850.3	18265.9	12933	11867.6	20869.8	15166.8	10239.9	8602	15731	14264.4	20042	14279.3	26151.8	20613.6	8851	17603	15495	11030.3	10374.9	17446.9	15578.6	17644.8	23296.3	42669.5	35981.8	56083.5	52423.1	1701.47	12134.7	49692.1	45665.2	0
ENSG00000002587	7	106	215	111	59	43	66	121	119	82	13	79	26	137	229	445	63	58	195	138	284	197	60	78	13	217	240	440	129	373	326	89	326	454	202	331	383	196.058	48.002	589.768	340.162	528.705	216.03	355.055	30	64.152	1007.8	1090.09	0
ENSG00000002726	0	6	8	13	2	0	46	19	12	5	0	4	2	27	33	25	18	3	128	105.999	4	49	13	22	1	58	11	74	43	113	42	40	46	199	17	20	8	29.001	9	318.794	212.181	15.002	6	236	12	16	314.594	192.003	0
ENSG00000002745	2	0	0	1	3	0	1	1	2	0	0	1	0	1	0	3	0	0	0	1	0	1	0	6	4	0	0	1	0	0	4	0	0	0	0	3	1	0	0	1	1	0	0	0	0	0	1	3	0
ENSG00000002746	5	10	25	9	12	23	8	17	13	24.999	12	39	16.046	16.001	3	5	12	6	6	3	10	4	7	2	3	2	5	5	3	2	9	3	1	6	12	12	2	16	11	29	22	0	3	8	0	15	20	37	0
ENSG00000002822	269.609	314.257	650.898	485.28	297.472	631.483	661.165	816.238	491.477	175.478	588.39	397.932	257.001	572.02	471.473	365	523.896	531.03	834	663.701	323.001	520.367	309	259.049	210	632.999	435	1141	402.001	906.631	514	250	782.476	705.261	572.453	516.001	703.5	662.427	552.922	1478.22	1402.29	4489.91	1370.73	4147.88	85.201	511.18	3797.07	2316.01	0
ENSG00000002834	841.001	4466.21	6320.66	4205.03	3717	3285.18	3735	3886.1	5825.75	5010.59	1129	6316	7291	7136.21	16047.2	14233.6	11761.8	10916.1	7272	5419	14467.1	16469.6	9054.73	15732.3	4141	7169	14676.6	12802	17883.2	15463.7	18506.5	12952.2	18192.6	11820.7	17896.5	15042	18112.5	14465.7	17191.6	17494.6	36209.6	20517.6	34273.6	12927.6	1152.86	12245.3	46734	25293.9	0
ENSG00000002919	40.001	551	670.001	514	548.001	206	511.127	471	562	481.001	78	714.001	500.327	1012	1584	1247.05	1153	869	1290	1062	1055	1686.05	830	830.291	323	1034	1126	1199	1093.78	1716	1581	1056	1828	1248	1530	1286	1366.9	603.765	605.208	1181.27	1626.57	1896.56	3757.87	1951.82	70	625.697	3184.34	2250.77	0
ENSG00000002933	23	333.001	691	611.029	375.007	206	754.999	531	671.719	173.001	50	213	132.999	975	4739	1313	2893.93	330.001	6236	4972	2651	6133.01	897.999	1491	257	3278	897.395	2865	650	4306.44	2110	696.999	4342.94	4372	4489.01	1612	1981	1594.82	354.833	3180.14	2451.48	5744.26	503.56	16512.9	334.958	560.106	9475.59	7088.06	0
ENSG00000003056	175.001	1843.4	5745.47	2169	4832.05	1800.02	2852.83	3531.73	5201.97	2286	321.999	2936.31	2421.67	12314.5	12776.9	10844.5	5515.86	4365.44	4490.9	3995.82	6850.89	13791.5	3769.78	5589.89	939.929	3331.84	5500.05	8342.97	5015.5	11665.2	8813.3	5633.88	10118.5	5727.94	13145.7	7205.03	13414.7	2685.3	2344.81	5625.5	7430.88	8737.96	14384.6	11454.3	234.005	3093.02	24047.1	10379.3	1
ENSG00000003096	6	67	171.009	74	159	57.001	91.999	75.001	72.172	378	20	124	385	367	82	216	89	448	37	10	419.999	227	157	198	27	8	249	43	516	75	212	465.001	110	37	543.999	318.999	194	249.746	271.064	165.058	638.609	52	1535.02	110.008	4	568.857	353.826	245.111	0
ENSG00000003137	114	413	187	174	236	208.001	191	159	295	553	42	385	293	210	182	458	106	446.001	128	51	758	126	155	180	11	22	432	101	759	433.999	1230	427.001	970	287	351	987	347	518.976	785.722	1672.14	1588.2	164.045	971.404	231.025	16	525.038	1703.22	3192.78	0
ENSG00000003147	50.999	99.999	502.112	328	382.999	241.001	467.111	220	339	214	54	319.001	108.999	534.001	640.999	495	438.999	253	601	515	315.999	512.002	400	387.999	70.001	330	249	534	420.998	641.001	681	156.001	611.149	523	557	318.001	582.001	279.822	92.041	535.533	404.141	727.662	346.578	920.244	16.999	116.229	1211.25	1202.24	0
ENSG00000003249	17	3	13	8	10	2	8	11	26	12	5	22	67.999	10	24	62	98	442	62	42	32	64	131	130	94	81	137	92	305	52	36	87	29	89	89	72	40	92.221	187.817	131.029	467.541	130.063	696.114	79.173	30.055	215.949	233.328	90.005	0
ENSG00000003393	249	1120	2316.36	1492	1842.11	1114	1893.08	1774.88	2063	2150	326	2408	2829	3214.25	1190	1326	583.999	1242	406	287	1328	1369	737.998	1277	231.001	269	1415.05	531.001	1859.08	814.001	1390.49	1922	891	592.002	2301	1602.01	1359	684.143	904.921	992.071	2210.94	582.832	4397.88	613.281	37	930.284	2200.93	1711.05	15
ENSG00000003400	64	322.001	1224.89	881.98	982.353	430.049	1172.06	723.066	1191	434.462	74.999	1636.08	310	2000	1316.31	1704.7	563.963	427.006	974.036	900.372	853	1214.94	653.524	1244.18	86.911	513.815	607.972	965.236	769.002	1408.42	1355.85	411	1159.69	996.347	1296.69	790.999	1358.11	504.269	201.885	1435.38	1126.94	1334.47	813.394	978.2	38	316.477	3814.17	2484.91	0
ENSG00000003402	2864.23	23207	12272.7	11655.4	12212.6	7303.2	10442.6	10422.8	12422.3	6953.38	1992.63	11636.6	8378.74	16163.4	8041	9716.42	4626.77	5567.09	4084.25	3720.28	7040.49	10156.4	4267.02	8087.17	1561.75	2926.47	7770.29	5383.58	8822.41	6341.37	8158.99	7547.31	5323.34	5570.79	12344.8	8611.23	8824.26	4740.25	4552.38	6973.13	12367.8	10931.9	22116.2	4784.44	483.385	5647.69	20884.6	12506	7.492
ENSG00000003436	236	5550.69	3935.81	3521.06	3937.26	1287.28	2834.56	3245	3507	3194	369	3984.47	2740.97	6532.56	2972.34	3921	1351	2201	1210	766.001	2186.95	1719	1555.8	2892.14	367	693.999	2133.01	1274	3873.84	2203.02	2592	2100.25	1237	1193	2550	2512	2745	1740.18	2176.29	3104.29	5160.95	1419.97	9473.36	2020.66	110.335	1323.64	5215.83	6007.45	0
ENSG00000003509	38	302.001	615.276	324	609.336	212.999	441	430	481.001	444	69	549	715	998.001	660.998	612.999	488	748.001	281	263.001	739.942	689.999	542.999	627	217	295.999	769.999	414	995.037	599.001	830	931.001	534.001	406.943	878	632	864.999	352.294	517.439	469.472	1279.43	387.846	2888.96	482.002	33	463.073	1006.13	968.161	0
ENSG00000003756	1623	6517.7	5908.18	4709.64	5021.35	3777.27	5307.51	5175.23	5353.71	4613.37	1580.4	7350.8	6447.67	7252.06	6612.94	6937.74	4893.98	7632.95	3816.38	3345	6290.53	7243.7	5973.01	6635.41	2539	3085	6867.65	4770	9303.27	6835.98	7635	8704.61	5748	4631	9923.04	6290.84	7955.53	3350.59	4111.48	5543.42	10817.2	3461.86	21372.8	3085.53	287.006	5093.46	13091.9	9218.17	0
ENSG00000003987	0	28	7	3	6	6	13	1	2	60	0	11	3	9	7	18	4	4	4	5	12	5	3	8	11	3	25	2	17	1	12	2	5	13	9	22	18	3	9	6	15	6	13	2	0	1	3	48	0
ENSG00000003989	180	7864.84	1694.03	717.024	1344	448	1106	837.383	1266	3257.76	55	3010	721	2121.85	1131	4666.1	1886	585	997	1431	2465.38	2021	867	1629.8	157	702	2719	534	2298.03	1375	4003.96	955	338	1599.02	4291	5456.02	2886	1031.68	1152.03	2680.75	3102.97	1439.36	1179.67	959.382	220.065	746.968	2211.21	8303.34	0
ENSG00000004059	123	677.868	970.633	533.035	585.007	458.316	648.946	553.464	769.09	654.142	128	735.118	972.463	1467.46	3461.78	2208.44	4365.64	3534	4486.77	4074	2600.56	3219.47	2535	1767.88	2113.46	4925.03	2654.86	4466	2846.47	4699.18	3916.57	2263.15	3882.06	3414	2787.81	2434.92	3768.39	2722.47	2636.91	5691.23	6662.52	7300.46	16500.1	11212	396.932	2333.55	10021.7	9096.4	0
ENSG00000004139	64.999	497.999	770.186	439	400.922	295.921	443	443.791	656	684.999	142	972	916.533	628	938	1042.42	939	1457	723	653.554	1157.41	1177.88	921	1033	537.057	672.023	1217.3	747	1529.49	979	1238	1368	1016.38	723.121	1603.05	1169.44	1255.72	969.243	979.302	1228.97	3387.32	1398.23	3809.07	781.682	107.679	1445.49	3299.1	2261.24	0
ENSG00000004142	114	553	912.002	464.09	400	375	459	473	730	726	93	861	1050	1070.21	2714	2411	2816	2919.04	2351	1920	2263.28	2815	2246	1804.01	1011.78	2175	2516	2593	2323.74	3542.84	2963.59	2397.3	3085	2370	2832.16	2568	3201	1748.15	1750.69	3159.16	4937.19	4286.1	9479	5033.28	182	1782.67	7332.07	5024.85	0
ENSG00000004399	2149	3676.51	13186.2	8089.86	7076.29	8113.09	8803.17	8398.37	10433	3565.66	3010	5876.01	2248.99	12159.4	15922.7	11644.4	9230.98	6554.24	13894.9	9171	8968.69	12795	5023	7854	1123	6757	8089.24	16757.1	7469.61	17937.3	11382.4	4619.54	17389.8	14113	17495	12380	21442.8	10658.9	6141.51	18409.4	32330.4	39226.3	14525.9	22211.7	1312.99	7633.59	95747	42691.7	0
ENSG00000004455	228.753	1174.97	2853	1546.58	2531.43	1025.28	1866.67	1741.12	2542.75	2116.71	502.856	2429.76	2536.56	4375.09	4823.06	3798.59	3174	3319.09	2598	2502	3585.83	4304.98	2877.76	2935.13	1507.99	3082	3344	3357	4174.03	4747.52	4613.04	3235	3495.79	2762	4528.95	3559	4762.12	2379.99	2366.63	4329.17	6118.38	4047.63	12585.4	4851.83	233	2305.2	9039.69	6816.09	0
ENSG00000004468	5	48	268	386.186	198	42	212.001	502.229	361	79	13	631	71	239	243	1021	77	65	311	354	142	410	86	434	18	104	125.999	252	81	269	241.001	94	129	672.999	587	220	186	129.004	41	601.733	189.02	357.614	102.012	170.061	12	106.646	1284.12	673.193	0
ENSG00000004478	163.001	511.013	1037	646.224	996.811	385	622	554.001	750.349	812	187	945	1867.07	1647.6	2961.93	2106	2419	2314.84	1929	2154	2320	2172.62	2380.04	2297	2002	2670	2502.56	2373	3167.09	4259	3180.01	2364	2885	1458	2802.83	2221.06	3146.01	1989.17	2376.47	3835.66	4875.8	6254.12	11316.8	4340.05	304.311	2366.93	6483.32	5868.99	0
ENSG00000004487	328.001	2463.03	1751.06	1359.73	1796.99	965.999	1277.66	1325	1658.02	1620.16	308.998	2063	1929.07	2588.95	2704	2123.36	1831	2312	1450	1394	2216	2430	1780	1985.01	1049.06	1376	2004.55	1749	2604	2532.74	2681	2194.48	2125	1474.99	2745.18	2203	3130	1211.58	1356.26	1972.67	3591.99	2532.57	5120.18	2575.62	151.001	1413.45	4573.03	3492.27	0
ENSG00000004534	1472.92	2968.45	5804.47	3876.65	2904.91	3260.97	4485.85	3646.79	3685.64	3958.7	1782.6	6537.83	4950.84	4291.51	9313.71	8613.19	5402.02	7766.89	4465	5836	6454.3	7132.12	5885	8332.16	5131.01	5536	7939.91	5626	11074.5	7322.91	7510.1	9187.04	5822.22	4375	10448.6	6097	9055.94	3245.89	4659.96	5978.44	10866.1	6153.81	23742	3031.98	351	5299.27	12360.7	11317.4	0
ENSG00000004660	94	257.999	372.999	281.053	256	238	245	396	380	141	114	289	131	381	631	566	651	1041	708	484	298.999	540.281	527	319	207	394	498	609	215	807.015	737	326	764.999	748	794.005	358	762	342.288	204.873	474.609	1311.97	941.986	1249.57	745.504	29	304.251	2076.37	1000.99	0
ENSG00000004700	151.999	1161	2622.71	1091	2792.31	729	1656.43	1476.75	1784	2152	220.945	1622	2278.45	6611.74	3114.82	3077.8	1242	2197	818.766	528	3185.07	3144.61	1263.79	2834	295	626	2883.21	1292.74	3592.36	1952	3908.4	3330	2002	1167	4361.96	3316.99	3494.4	1419.37	1748.5	2292.71	4606.64	1140.78	8599.72	1485.18	101	1749.04	4862.13	4115.99	0
ENSG00000004766	72	276.151	1457.68	654.465	1612	394	1045.15	882.084	1057.48	994.364	122	930.998	1242	3244.97	1040.06	1044	316	720.999	209	84	907.202	1141	406.127	855.003	89	145	1077	405.999	1192	619.999	1175	1324.13	540.001	389	1632.62	923.174	1097	479.15	696.195	805.267	1411.97	526.45	3448.24	483.219	27	626.989	1957.63	1418.84	0
ENSG00000004776	30	196	157	52	24	70	74	32.997	90	366	151	423	1925	43	815	1530.09	5616	7752	4190	3773	1564	3164	8525	2812	4381	6056	4909	2162	5535.01	3196.04	3144	6860	1599	3453	2477	3389.51	1653	11653	7756.06	11190.2	27916	6707.3	44179.6	1228.61	2274.58	12447.4	8068.21	10740.3	0
ENSG00000004777	87	96.001	172	115	46	209	136	123.999	164	112	122	183.999	202	87.001	190	262	504	1164	329	362.999	217	244	501	269	504	272	602	305	563.999	358	264.999	477	225.999	327.001	443.999	352.999	525	930.182	1018.53	909.593	3150.94	696.976	5121.83	163.299	127	1224.66	1439	1314.65	0
ENSG00000004779	22	268	439	168	471.517	114	233	266.999	267.001	447	39	328.675	430	707.66	1798.32	1060	2066.38	1515	1801	1581	1047	1665	1283.88	800	1035	1938	1185	1856	1121	2197.05	1837	986	1342	976.999	1196	998	1712.97	996.519	966.004	1673.22	2136.28	2869.73	7451.4	5016.4	119.649	758.738	3076.55	2482.76	0
ENSG00000004799	96	1487.04	2135	3229.07	2727	406	3097	818	2721.93	1927.45	115	4814	791.002	2689.62	1467.06	4325	704	1082.14	3140	197	1463.61	501	685	1296	144	411	1129	1527	2867.64	1897	4161	1377.01	3684.98	3165	1531.17	2096.07	1607	1618.9	2201.96	4244.49	3081.99	975.94	2634.02	922.706	134	1236.64	5727.59	7161.68	0
ENSG00000004809	0	4	20	10	15	1	6	10	15	14	0	26	1	36	36	46	30	2	38	127	9	55	3	9	4	16	16	29	2	18	34	0	50	13	98.999	16	32	0	0	14	4	87	20	67.005	3.017	3	86	354.569	0
ENSG00000004838	8	17	21	5	14	9	9	11	17	10	3	6	10	19	39	20	52.999	23	39.001	43	26	30.999	12	20	29	33	13	47	29	58.999	28	19	30	34	13	12.999	32	13	28.022	45	73.173	121.008	87.001	150	2	8	107.013	90.012	0
ENSG00000004846	13	30	637	87	607.991	191.001	246	437.019	489.001	83.466	7	77	9	773	139	100	84	1	87	41.001	72.999	596	3	20.999	6	161.999	198	340.999	11	99.15	349.055	43	214	30	496.999	290	189	2	0	52.021	18	508.021	50.012	397.131	5	18	809.699	100.097	0
ENSG00000004848	0	1	2	0	1	0	1	0	8	0	0	6	0	0	1	1	0	0	5	6	0	0	0	9	0	0	0	1	0	3	0	0	2	0	0	0	0	0	1	26	4	8	0	0	0	0	8	2	0
ENSG00000004864	124	1060.75	772	498	737	424.002	576.246	583.003	566	524	117	764	416.482	1234.06	986.999	1049	424.001	574.999	313	265	671.996	934	569.001	735.001	74	270	586.001	637	513	721.187	1086.07	536	792	600.001	1029	736.032	1018	343.411	377.422	597.113	979.511	793.474	1289.83	737.207	23	363.304	1936.69	1240.74	0
ENSG00000004866	115	767	645	307.276	452.112	336.999	305	381.001	449.92	689.842	147.999	814.843	2187.04	771.011	1006.94	946.415	1159	2108.94	597.988	465.001	1047.82	1269.62	1107	1580	735	621	1831.54	697	2008.96	903.979	1626.94	3347.67	976.826	571.188	1929.51	1165.13	1250	1207.04	1775.16	1242.9	3548.44	932.487	8833.48	945.352	80.166	1915.56	2049.59	1559.06	0
ENSG00000004897	243.001	2182.14	3134.3	1605.21	3253	1126	2094.87	2062.65	2147.78	3164.83	344.001	2655	3924.69	6150.94	2583	2936.97	1094	1821.7	766.998	473	2550.24	2648.99	942	1956	285.001	563	2549.26	972	2896	1396.01	3034	2954.99	1395	955.001	4020	2807.29	2570	1378.22	1735.98	1932.69	3992.8	1484.06	8162.85	1702.84	89.017	1680.04	5090.79	3385.59	0
ENSG00000004939	2	5	6	30	2.015	1	6	3	6	13	6	46	82	11	0	69	1	6	6	6	6	17	63	16	3	53	37	13	6	35	19	1	4	123	5	102	2	4	4	70.112	28.001	30	49	0	1	22.008	346.38	11	0
ENSG00000004948	0	3	47	9	30	6	29	37	44	37	0	19	19	86	30	32	5	15	9	3	47	34	50	24	1	7	65	21	145	18	112	17	45	12	72	57	28	78	8.001	54.023	150.291	8	5	20	4	23.001	96.478	93.025	0
ENSG00000004961	16	124	372	149	316	96	191	190	283	233	34	249	409	672	799	754	491	491	383	344	647.655	781.001	410	499	154	341	644.051	504.999	682	799	817	731.155	700.001	410	887	672	887	425.774	410.198	790.657	1108.07	698.163	2500.4	930.425	44	459.212	1711.3	1259	0
ENSG00000004975	101.001	330	502.003	275.001	258	250.998	386.999	260	374	253.001	110.999	490.03	622	561	740.999	800	853	1578	714	719.999	692	657	794.001	647.001	633	612	1086	817	1362.01	982.999	807.999	988.065	1016	729.999	1308	881.999	1048	1192.97	1361.09	1753.74	3691.9	1307.65	4546.15	1276.35	85	1424.44	3295.14	2491.72	0
ENSG00000005001	0	1	2	4	2	1	0	0	8	0	0	2	0	1	6	2	0	0	3	0	0	17.999	0	0	0	5	2	26	3	21.999	3	1	29	12	0	2	11	5	1	5	1	99.027	6	43	0	2	67	42.024	0
ENSG00000005007	696.466	1456	1663	842.005	800.002	771.999	1214	1231.07	1006	843.999	350.999	1134	1329.01	1582	1741	2114	1633	2754	1562	1177	1909	2022	1464	1843	616	1028	3127	2115	3292.43	2450.61	1939	2489	2395	2195	3463.49	3148	2749	3692.42	3411.16	4343.81	10991.2	5924.46	7914.41	2736.52	264.001	4172.24	11951.7	7295.91	0
ENSG00000005020	49	272.999	2707.01	1272	2915	858	1330	1291	1750	725.521	103.001	1193	346	5288.06	2394	2552	670	356	568.006	324	1619.02	2583	512	1098	14	341	1080	1115	768.001	1557	2853	611	1439	1275.28	2896.33	1716	2478	630.659	305.005	1108.1	1354.27	1142.67	542.345	1077.42	43	452.439	5521.99	2846.77	0
ENSG00000005022	133	1502	1779.01	801	1190	653.844	1067	970.384	1546	793.001	142	1215	1298	3350.86	8140	5270	5160	4132	4398	3051	4452	6191.86	3655	3278.22	918	2590	3910.69	6385	3885	7885.69	5918	4091.84	6272	3635	6813.51	4342.99	8604	3167.41	2673.16	6082.07	6924.5	7978.49	16209.5	11051.9	198.573	2825.36	16848.4	11199.8	0
ENSG00000005059	42	333.202	656.227	305	713	167	378	390	421	230	36	329	139	1540	1451	1025	625	196	651	393	604	1153	252	650	49	434	409	1042	280.998	1242	1034	238	809	694	827.001	653	1382	295.311	166.969	776.12	622.143	1002.85	647.284	2106.69	25	209.691	2570.11	1712.71	0
ENSG00000005073	0	4	4	12	12	2	11	4	11	20	0	7	0	1	13	15	18	2	49	30	23	7	10	4	3	8	23	12	23	41	54	1	52	17	17	40	9	12	12	49	79.001	9	8	41	0	8.001	79.019	145.001	0
ENSG00000005075	29.532	218.192	260.517	117.715	113.029	89.402	130.459	145.361	134.244	145.565	38.62	151.319	268.15	475.464	912.27	661.396	1412.2	1092.74	1534.18	1570.07	709.228	895.422	690.281	420.389	852.369	1905.42	846.049	1664.8	737.692	1446.84	884.452	599.906	1253.31	1060.15	788.403	842.582	1125.69	1059.11	1021.18	2673.97	2347.35	4051.71	7679.43	6816.4	255.471	958.406	3860.23	3575.61	0
ENSG00000005100	93	497.959	642.006	373	466	307.001	458	463	539.007	469	128	635	636.001	847	809.001	972	458	701	302	285	742.773	798	445	772	256	313	882	421	987.004	565	819.018	938.612	529	408	1068.01	871	804	493.538	604.351	611.006	1428.24	612.335	2043.6	405.119	41	651.514	1533.39	1116.21	0
ENSG00000005102	10	23	140.001	28	159	17	258	29	56	57	10	67	18	135	185.351	85	16	13	172	452	91	36	15	34	8	30	3	271	24	690	363	5	824	624.999	19	61	22	59.065	23	386.6	55.052	327.01	48	482.149	1	7	1394.55	1021.15	0
ENSG00000005108	38	105	746	598.999	518	136	1004	208	353	293	113	481	83	351.93	100	276	8	9	52	19	30	67	38	16	13	19	29	51	69	54	74	31	34	77	39	37	157.966	61.639	18	135.079	66	16.002	80.793	2.01	2	19	282.513	387.247	5
ENSG00000005156	122.999	603.999	1128.15	556.01	660	423	648.999	718	860.002	988.603	252.001	1375.53	1468.15	1124	706.999	965.617	547	1026	336	376	1247	997.001	599	951.999	279.001	312.999	947.999	525	1271	873.999	1024.72	1094	710.999	520.001	1185	944	865	676.625	619.505	952.188	1651.58	1007.75	2635.21	514.449	54	848.579	2190.72	1417.39	0
ENSG00000005175	66.999	297	839.096	440	1089	270.183	694	583.001	747	686.473	84.999	627.001	773	1983.98	839.003	866.001	398	662	312.001	215	795	819.001	369	683	99	225.999	763.001	411	922.006	530.001	973.838	753	597.001	336.001	1299.19	810.016	971.02	427.135	474.965	656.514	1119.69	295.087	2841.5	518.655	24	576.361	1602.96	1139.43	0
ENSG00000005187	3	32	80	97	58	33	72	124.001	69	64	14	118	118	243	66	130	64	125	86.001	57.001	288	160.001	109	109	63.001	34	91.001	67	213.001	98.001	114	86	75	65.001	207	120	151	102.167	76.043	147.523	199.896	72	254.054	107	1	60.002	379.801	238.141	0
ENSG00000005189	14	18	79	33	51	21	68.001	37	61.023	46	7.999	51	65.001	78.999	105	69.999	97.999	86	70	64	90.001	118	52	64	74	70.001	79	91	108	127.999	111.999	93	99	98	99.999	98.001	137.01	66.082	53	98.005	162.12	209.444	309.946	153	6	48.006	235.123	199.759	0
ENSG00000005194	33	365	503	253.999	380	213.998	296.999	308.001	360	335	73	421.999	430	586.76	1442.01	1076	1104	861	928.001	899	997	1257.64	801.001	799	321	751	905.999	1124	913.999	1538	1328	807	1332	968.999	1164	960.002	1356	512.518	472.823	1051.48	1479.96	1498.52	2610.76	1977.6	45.159	498.028	2633.68	1975.39	0
ENSG00000005206	146.115	267.764	363.931	265.395	159.001	319.963	402	371.072	318	160.78	272	289.725	195.056	219	400	475.038	701	1075	953	777	482.001	435.001	463	438.001	406.003	507	713	869	795.999	823.001	568	519.998	635.001	807.001	759.19	710.001	773.998	1690.26	1729.86	2125.55	5280.81	2948.07	5088.08	1874.64	161.805	1389.01	4190.67	3653.5	0
ENSG00000005238	160.999	647	1076.26	593.999	563.999	520	461.178	673.999	767.001	669.001	196	718	848.001	1181	2490	2025	2525.05	2060.78	2058.3	1644	1938	2553	1379	1191.2	1027	1933	1958	2430	1670.1	2659	2930	1584	2549	1967	2430	2311.49	2545.01	1585.54	1750.16	2308.48	4761.82	4467.11	7301.66	3270.15	206.063	1679.46	7545.41	4451.15	0
ENSG00000005243	75	437	465.874	322	358.001	248.999	290.999	460.999	392.999	1148.97	86	766.999	1117	655	1874	1323	5837	2666	3586	3147	3026.39	2458	2614	1803	3063.02	5045	3171	2248	3336.66	3778.11	5082	2252.2	3651	2147	2380	3468.07	2581.81	2009.35	2511.09	3084.88	5974.7	2483.08	13064.5	6464.04	412.016	1465.58	4351.68	5482.82	0
ENSG00000005249	11	148.186	135	138	200	42	127	108	138	194	23	274.495	179	329.074	120	280	44	163	48	27	142	162	71	108	14	15	81	64	334.078	77	282	75	121	108	195.114	211	165	190.428	296.002	396.941	266.792	148.001	466.902	178.345	4	162.156	555.966	580.401	0
ENSG00000005302	177	750.999	1314.42	1092	1071.05	556.999	1133	1106	1263.02	890	228.001	1367.99	881	1849.51	2156.67	2078	891	1206	745.001	571.999	1759.02	2080	1016	1785	199	484.001	1549.29	993	1820	1620.01	2158.88	1625.25	1530	1115	2516	1721	2117	1043.14	961.846	1884.7	2983.97	906.128	5005.31	1339.89	57	1121.13	4704.64	3221.44	0
ENSG00000005339	2210.01	6940.14	4026.44	3505.44	2818.96	2910.24	2944.81	3052	3622.94	3364.03	1244	5589.69	6036.27	4143	1724	3437	1207	2913.16	1011	832.999	2145	2285	1629	3111	690.999	864	3469.59	1098	4826.99	1480	2424	4549	1387.07	1630	5085.45	3322.32	2476	3965.3	3575.63	3648.48	12327.6	1718.47	8439.34	796.787	158.107	6239.42	9302.45	5986.65	2
ENSG00000005379	330.999	366	526	483.001	295	562.001	572.001	868.001	571	320	649.999	741.001	696	345	212	683.999	553	1522	372	411	515	469	972	556	347.001	235	1317	409.999	1757.01	567.001	396	910.953	306.999	613.999	1108	795.001	594.998	1063.63	1304.96	1379.55	4169.16	443.04	4822.66	271.083	67	1568.01	1615.09	1685.58	0
ENSG00000005381	1	1	9	20	8	4	7	14	10	9	1	15	1	13	28	51	8	15	28	19	17	17	18	9	4	17	11	16	11	35	12	6	32	65	19	23	80	16	15	50.018	40.006	53	21	39	0	23.007	94	433.54	0
ENSG00000005421	0	0	0	0	1	0	0	0	0	0	0	0	0	1	0	0	0	1	1	0	0	0	0	1	4	0	0	0	0	1	0	0	0	0	0	0	1	0	0	0	1	0	0	0	0	0	0	1	0
ENSG00000005436	44	179	566	213	519	137	473	396	388.001	513	86	510.01	669.065	814.999	517	548	304	568	213	147.999	377.999	444.642	327.001	539.999	161.001	180.001	485	218	622.246	373	593.001	644.181	271.001	257	670.019	357.999	548.976	286.952	445.182	452.232	897.632	335.006	2130.48	442.771	13.037	285.537	764.399	645.391	0
ENSG00000005448	16	60.999	169	72	80	59	96	71.013	116.999	94.111	12	115	74	157.017	477	318	629.862	364.999	552.001	661.227	294	331.001	358.001	333	306	520	218	549	371	782.001	376.999	130.001	405	485	243	258.001	585	257.944	235.636	583.997	615.427	975	774.155	1418.88	61.21	148.61	1064.94	933.954	0
ENSG00000005469	19	121.001	451.345	254	486.011	164	395.999	295	359	539.797	58	419.264	660.001	918.566	613	720.001	364	909	210	197	918	771.001	551	698	168.001	252	901	314	1372	464.999	925.999	1109.24	486	337	1109	878.001	738	483.691	532.629	715.241	1354.29	212.013	2836.8	270.375	29	584.305	1185.38	1009.77	0
ENSG00000005471	28.999	103.266	332.999	110.336	151.001	97	100	106	207	121.999	65	195.561	590.885	362.5	293.457	267.999	242	258.809	126.37	121.705	222.006	395.501	157.137	238.635	121.996	153.765	292	187.399	347.362	213.47	241	451.427	131.465	153.701	185.333	208.241	539.479	110.972	75.045	368.158	564.511	163.444	344.609	306.524	15.001	259.455	720.73	261.649	4
ENSG00000005483	2188	7488.27	6561.56	4366	7112.83	3883	5011.78	4521.64	5456.39	6071.05	1350.02	7715.23	9893.36	9752.58	2074	4346.45	490	2216	284	197.001	3237.11	3489.98	1076	4196	157	235.999	3602	627	5691	1084.06	3536.17	5984.35	1356	1362	6009.35	4126	2524	2301.96	2931.32	2612.48	7665.85	673.413	7215.41	521.529	69.573	4037.18	6287.45	3959.95	0
ENSG00000005486	85.999	461.983	399.002	267	136	195.999	238.001	347.001	315	307.999	64	451.001	370	375.999	1145	924	2134	1925	2494	2275	1193	1150.38	1169	910.001	1029	1923	1265	1884	1294	1980.29	1478	772	1842	1511	1535	1187.15	1327	1761.95	1926.62	3616.75	4371.26	6362.27	6113.32	5902.07	293.643	1327.03	6366.05	5588.25	0
ENSG00000005513	83	82	88	32	22	46	46	30	44	148	24	63	40	57	43	122	114	410	170	86	226	61	236	160	278	125	223	101	190	99	130	197	187	74	191	199	97	550.269	596.367	303.034	1620.56	119	2649.7	127	14	360.863	291.233	236.395	0
ENSG00000005700	195.999	1686	3232.4	1635	3748.38	1047	2003.95	1995	2479	2466	333	2365	3322.95	5857.99	2156	2442	691	1488	541	329	1974.17	2504	791.056	1807	219	353	2172	848	2414.1	1179	2421	2404	1133	827	3636.14	2559	2291.53	1176.9	1314.35	1490.86	2843.76	1029.99	5949.2	989.023	75	1317.01	4245.26	2514.76	0
ENSG00000005801	79.001	626.002	978.217	648.999	1133	373.001	901.003	655	928.172	680.999	115	873	793.001	1857	811.001	694.001	374.001	413.999	340	257	608.999	771.001	333	584.001	129	248.999	508.001	439	662.999	595	772.999	607	509.999	466.999	906.999	661.745	942.007	337.173	371.071	595.22	845.35	518.126	1551.23	396.557	39	363.996	1470.72	1190.62	1
ENSG00000005810	1977.97	5807.07	12542.9	9286.76	11314.6	4866.12	10736.8	10604.2	11527	13172	1502.08	15559.4	12495.3	20250.9	2670.28	5125.23	1140	2565.45	672	594	4080.77	3890.27	1756	3054.05	264.999	587	4696	1110	3706.99	2236.48	3602.56	3441	2160	2181	6684.04	5575.09	2987.62	2350	2323.65	2850.62	5609.25	1322.54	8568.71	1211.26	116.999	2721.47	7718.98	5366.87	14
ENSG00000005812	111	2026.83	2708	1085.2	2925.02	674	1727.18	1434.06	1674	3001.98	338.001	2055.2	5362	4899.76	1846.06	2419	759	2292	464	265	2333.34	2251.76	963	3103	275.108	341	3765.03	696	4781.61	976	2959	4244	936.054	700	4368.92	2343	2158	2172.79	3344.38	2976.77	6395.41	755.991	11514.7	1191.27	123.007	2908.21	4044.1	3417.93	0
ENSG00000005844	656.028	806.998	2217.46	2043	1684.97	1143.97	2441.29	2649.91	2362.17	472	491	2385.68	418.798	3110.1	4344	3301.51	1974.27	605.002	1880	2411	2139	3204	921.999	2775.51	180.924	1871	1832.6	3036	785.583	3083	2161.15	1216	3176	3954.28	4713.46	2666	3980.05	905.081	311.349	2382.44	2624.62	5533.32	615.473	2304.35	78	896.214	10342.9	4879.1	0
ENSG00000005882	71	157	434.001	243	158.001	152	255.999	243.978	326	454	131.999	505	770.001	357.244	683.999	782.002	1809	2589.03	1276	888.001	1042.99	865.999	1690	691	802.993	1141	1644	1197	2246.25	1031	1073	1590	1221	1086	1385.01	1101.45	1159	1956.07	2202.57	2662.59	5604.56	2256.51	6887.04	2032.93	250.308	2084.43	3585.84	2736.45	0
ENSG00000005884	1153	1402	3399.61	1014.59	1712.56	1648.07	2086	2019.71	2277.3	3776.59	776.999	3328	5013	2880.93	4258.79	4483.48	7796	13233	3870	2824.82	7608.74	5240	5372.69	4426	3990	3701	8699.94	4968	11112.2	5183.61	8113.01	9431.04	6512.86	3194	9816.61	10372	6813	9195.28	11222.9	9175.84	29918.4	9904.46	50976.8	5001.31	984.582	10618.9	17598.5	11889.7	0
ENSG00000005889	180	1718.16	2070.65	1328.67	2181.71	806.009	2201	2145.43	1646.29	2042.12	266.001	2062.05	3208	3909.81	841	1123	359	861	201	156	1444	1071	545	1066	117	185	1230.66	572	2221.32	518	1132	2337.02	873	474	1821.55	1762.99	1304	616.014	834.747	676.995	1883.05	347.147	5620.35	497.472	50.011	1013.3	1753.58	1394.64	0
ENSG00000005893	110	3301.92	7772.3	2640	9721.43	1640	4114	4786.08	6046.51	3841.03	256	3063	3493.3	15861.6	9307.01	8387.38	3353	3539	2828.4	1859.37	6562.22	9893	2042	4937.43	345	1327	5435.19	4762	5697.05	5484.98	8278	5635.76	5723	3419	14898	6640.4	9534.1	3133.14	2904.55	5559.42	9941.38	5784.39	10747.6	6350.42	241.087	3184.47	19698.8	12495.6	6
ENSG00000005961	7	31	14	39.999	8	14	24	19	16	20	5	19	13	9	5	31.001	34	20	80	18	9	19	30	12.001	14	47	24	45	39	6	44	16	13.001	224	13	139	26.999	14	22	400.087	108.001	160.264	132.221	147	53	25	85.039	68.58	0
ENSG00000005981	1	0	0	0	2	0	1	0	2	20	2	2	0	0	0	0	0	0	0	0	0	2	0	0	5	0	0	0	0	0	0	0	1	0	0	0	0	0	0	0	0	0	0	3	0	0	0	0	0
ENSG00000006007	47	936	1644.55	794.058	1738.4	477.512	925	930.999	1275	898	91	955	1045.54	2733.27	4558	3057	2958	2183.01	2543	1916	3225	3869.75	1855	2337	740	1869	2460	2822	2614.01	3667.17	4188	2349.1	3922	2228	4553	3007.51	3864	1743.84	1676.73	2850.99	4637.31	4756.86	9923.63	5154.48	224.576	1540.04	8799.97	5617.2	1
ENSG00000006015	37.999	84.999	280	107.001	90.999	160.008	276.999	205	211.237	78	40.001	118	95.999	357.087	532.006	379.001	989.999	600.784	1343	1316	408.001	514	402	269.999	563.999	1265	432.001	1524	336	1166.39	544	221.056	944.002	700	511	405	794	1229.01	1111.92	2619.76	2794.12	6225.48	5436.72	8913.12	266.431	758.38	4755.53	4613.6	0
ENSG00000006016	57	76	75	87.154	103	77	47	31	80.999	256.999	30	36	239.001	132.999	486	155	2991	400	1567	66	768.999	155	109	405	656	535.001	606	961	778	716	2121	1854	913	1052	135	804.999	984	1945.8	2362.73	2669.26	12789.4	1429.78	7716.02	2954.56	1342.69	1126.02	3302.88	1600.21	0
ENSG00000006025	167.999	215.001	445.999	298.998	112	342	319.969	328	367.998	207	208.999	444.999	238	285.999	490	454.001	747	974	767.001	643	421.999	489	558.999	453	423	482	760.403	555.001	767	777.364	494	456.001	541.999	569	672.999	530	769.999	620.165	684.497	970.153	2058.76	955.358	2724.45	736.084	66	756.356	2507.29	1925.16	0
ENSG00000006042	34.999	213	285.001	230	161.999	136	193	256	245	516	61	503.001	724.999	334.001	880.999	1472.59	1957	2586	948.001	738	1379.88	1006	2025.03	1103	711	613	1424	682.999	2527.01	1468	1205	2560	799	832	1804.47	1157	1135	1497.23	1883.89	2174.04	3314.03	721.528	8911.36	1712.5	95.01	1530.22	1892.86	2550.27	0
ENSG00000006047	0	2	0	2	1	1	2	0	14	2	0	2	0	0	1	0	2	0	0	1	2	0	1	0	3	0	0	0	2	3	0	6	4	4	2	0	1	1	1	0	1	4	0	0	0	1	4	1	0
ENSG00000006059	0	1	0	0	0	0	0	0	0	0	0	0	0	0	0	1	0	0	0	0	0	0	0	0	1	0	0	0	0	0	0	0	0	0	0	0	0	0	0	0	0	0	1	0	0	0	0	0	0
ENSG00000006062	212.999	487	836.001	595	429.999	582	826.432	682	713	288	360	624	235	856	1214	1001	792.999	607	1022	1097	693	975	391	666	199	635	619	1469	652	1541.05	858.311	410	1125	1308	986	779.001	1498	652.377	470.515	1300.35	1536.22	2148.85	1501.55	1512.51	50.999	564.459	5033.06	2913.48	0
ENSG00000006071	10	1	0	0	8	0	1	1	27	3	1	1	2	0	0	0	0	2	0	0	1	1	0	0	42	0	0	0	13	0	4	3	0	0	0	2	12.001	1	2	0	0	0	107.846	2	2	1	0	2	4
ENSG00000006116	0	0	0	0	0	0	0	0	1	0	0	1	0	0	0	0	0	0	0	0	0	1	0	0	1	0	0	0	0	0	0	0	0	0	0	0	0	0	0	0	0	0	0	0	0	0	2	0	0
ENSG00000006118	63	120	87	61	53	59	58.001	113	91.001	16	17.001	25	27.999	54.001	202.999	173.001	155.001	52	217	208	103.999	145.001	35	100.999	35.001	95	97.999	478.999	92.999	346.999	95	80	169	148	80.001	93	561.999	229.875	88.079	554.954	629.865	1065.63	221.252	743.034	17	186.631	1476.79	923.962	0
ENSG00000006125	436.97	2143	4986.21	2807.99	4201.48	1917	3167.36	2742.57	4288.99	4181.17	493.998	4290.99	4936.02	9155.6	7576.01	7637	4574	5124	3424	3082	6972.18	8004.5	4253	5892.92	1712	3329	5965	4388.01	7706.02	6178.54	8229.85	7038.02	6235	4636	10605.1	7544	7604.66	4390.59	4490.05	6057.85	11308.4	6314.94	15356.5	4584.49	256.051	4781.09	17423.1	11056.1	0
ENSG00000006128	0	6	2	0	0	0	0	0	2	23	0	0	0	2	0	0	18	9	1	0	7.999	1	1	0	3	0	3	0	2	5	3	7	1	5	1	0	0	4	7	13	25.011	0	80.05	0	0	0	2	3	0
ENSG00000006194	135	820	830.986	527.999	741.004	347.999	666.165	582	741	715.999	110	837	944.003	1144.04	1520.91	1228.67	1514	1782	1241	1191	1144	1420	1307	1065	1002	1528	1598.04	1346	1727	1601.15	1621	1384	1430.49	1149	1539.08	1135	1461	849.37	954.992	1539.79	2483.37	1218.03	4792.02	1180.91	116	921.07	2870.45	2163.68	0
ENSG00000006210	298	1247.27	829	408	711	360	747.145	561.435	548	1124	168	1225.84	1484	602.078	1479	2419	4555	5563.9	2491	2078	4225.35	2149	2673	1559.36	1329	1565	3103	2085	6749.58	3032	2416	2500	3116	1883	3114.73	3025	3005	4926.27	5114.72	5635.58	10766.8	3494.33	8415.32	2390.02	367.445	3380.74	6048.08	6869.92	0
ENSG00000006282	290	363	1552.03	856.553	416.001	1115	1254	1134.05	797	589	365.999	1212	655.999	495	2378	2108.15	1849	2189	1894	2031	2085.37	2341	1188	885.001	840.001	2544.18	2657	2633	2086.13	3541	1644	1099	2300	2233	2246	2287.45	2490.02	2255.54	2333.69	4400.28	5872.25	2581.57	6298.83	5500.03	317.466	1999.14	8469.15	6449.96	0
ENSG00000006283	3	24	8	10	5	24	3	9	18	10	1	8	3	18	22	38	4	4	21	23	14	8	1	1	4	13	2	51	4	66	13	3	9	28	1	7	32	7	5	48.039	26	304.221	37.004	89.011	0	6	135.196	120	0
ENSG00000006327	361	1792	595.938	303	415.001	527	373	568.615	359	761	221	654	3684	655	1698	960	2931	4743	1891	1410	2898.11	2086	1583	2205.61	3179	1942	3896	2309	3357	2348	3669.97	4730	4151	1147	2421.03	3620	2493.02	4985.16	6060.4	6808.5	12209.5	2798.5	53595.3	4984.77	330.338	5309.31	6929.17	5979.65	0
ENSG00000006377	1	1	123	14	1	8	75	21	5	154	8.045	132	21	105.001	0	106	1	46	110	111	6	1	744	2	2	53	148	48	1	121.001	34.999	3	3	36	0	126	7	149.004	55.048	319.203	850.668	76	65.064	127	13	74	223.145	605.409	0
ENSG00000006432	23	242.999	206.015	130.999	84	41	117	106	113	97	27	336.001	70	160	103	156	67	33	95	88	109	192	30	141	21	39	50	68	58	55	60	67	146	137	531	179	107	54.008	17.001	75.105	94.065	68.008	34	19	1	65.007	432.165	143.041	0
ENSG00000006451	111.999	3437	2061.05	1019	3328.54	805.998	1162	1312	1573.99	738.999	121	775.999	580	5701.09	5126.99	2770	2079	790	1361	1359	2086	4695	856	1506	338	1643	1365	3448	1134	3811.44	3293	1087	3022.15	1620	3530.99	1614	4425.03	724.651	639.864	1592.66	1818.45	4941.01	3608.63	4068.7	128	780.485	8958.81	3414.62	0
ENSG00000006453	28	42	35	94.001	27.083	29	71.062	134	35	47	19	66	8	35	56	43	110	65	137	120	110	76	21	18	31	70	120	99	94	144	173.999	22	92	132	79	100	60	45.001	41.422	95	103.235	107	91.008	155	4.276	17	304.498	296.084	0
ENSG00000006459	463.202	3497.73	2074.59	1870.05	3529.92	1207.21	2091.22	1871	2514	2137.01	344	2450.02	3001.35	4758	1332	1499	348	546	342	213	981	1119	401	1505	131	239	1066	518	1531	663	1288	1434	757	603	1856	1239	1297	732.675	805.382	1138.52	1766.18	621.108	3356.81	387.042	46	1013.64	2547.05	1637.1	0
ENSG00000006468	22	138	268.002	141	261.001	95.999	196	96	301	501	51	380.999	448	559	168	612.999	174	696.05	85	46	369.001	189	204	413.999	83.999	56	389	76	747.001	128	317	357	81	189	570.001	444	257	222.847	426.716	382.5	1227.14	56	1057.85	126	16	365.433	547.756	784.016	2
ENSG00000006530	46	275.007	718	517.207	594	347	508.003	543.762	605	573.997	168.06	764	869.006	966.001	715	753	323	612.999	177	158	662.002	794.001	455	664.002	85	192	660.998	397.236	857.999	538	793.001	873.001	540.999	443	984	749.999	836	434.719	542.621	692.07	1245.77	294.004	2275.98	400.937	13	542.346	1659.92	1099.63	0
ENSG00000006534	103	316.999	876.999	361.001	534	398	543	487	759.999	266	103.001	316.001	177	1047	2202.39	1114	1805	910.157	1954	1521.64	1045	1761	888	776	356	1392	917	2671	977	2835.35	1835	509.95	2373	2172.36	1839	1396	2257.47	1411.41	1078.51	2331.03	3274.87	6036.49	3043.72	4833.92	123.162	883.113	10302.9	5054.96	2
ENSG00000006555	3	10	30	12	18	12	31	24	35	13	2	36	2	27	23	23.001	25	5	28	34	21	28	13	78.999	10	25	21	31	2	43	28	11	35	49	25	29	17	9.001	3	38.001	37	10	9	11	2	6.003	121.021	110.053	0
ENSG00000006576	243	1394	2171.09	1204	2587.43	802.75	1678	1949.34	1677	3604.95	264	2170.99	3621.07	3916.15	1151	1951.89	413.001	1481	243	194	2516	1552	490.014	1739	182	253	3163.65	359	2576.01	468	2796	3336.98	660.001	413.999	4084.8	3160.26	1622	1140.08	1770.76	1514.13	4533.38	838.767	10809.5	1088.87	56.006	2179.39	2832.05	2685.45	8
ENSG00000006606	3	30.034	4	10	3	0	6	16	13	3	0	5	4	9	50	22	75	48	45	103	49	56	45	86	19	44	27	39	21	27	23	4	20	57	23	20	133	13	17	50.049	35.001	83.808	5	67.003	7	7	57.342	136.162	0
ENSG00000006607	318.001	2134.84	1439	855.001	996.618	810	902.024	993.007	1209	1394	322.001	1663	2164	1541.67	835	1456	747	1300	560	485.999	1222	1083	726.001	1114	292	496.001	1722.11	605.999	1883	817.999	1437.94	1859	772	620.001	1983.01	1727.37	1138	924.317	970.017	992.639	3312.2	611.108	4268.7	633.002	80.544	1410.63	2514.55	1761.2	0
ENSG00000006611	0	0	1	0	1	0	1	0	1	3	1	1	1	0	0	0	1	1	0	0	0	1	5	0	3	0	1	0	3	1	2	7	0	0	0	0	1	9.001	1	2	3	0	28.694	0	0	0	0	11	0
ENSG00000006625	1	155.999	319.297	156.979	409.119	91.402	187.711	206.102	293.196	218.959	32.001	219.837	255.695	658.379	1285.94	853.992	881.436	762.778	693.99	604.999	830.29	1056.45	670.97	510.361	247	636.726	754.318	1030.4	717.291	1359.34	1276.62	629.99	1017.89	620.512	877.547	681.015	1547.01	467.127	547.505	853.684	1178.12	1233.86	3021.25	1501.78	42.088	364.26	1936.94	1698.27	0
ENSG00000006634	53	542.573	217.936	147.905	419.836	144.989	167.783	149.857	189.759	102	19	189	137.834	459.807	269.873	242.591	75.953	85.999	60	57	144.966	272.876	75.001	198.791	17	41	160.961	117	150.842	155	258.88	144.678	134.859	80	282.782	157.925	298	68.835	91.051	221.382	254.808	108.01	331.8	197	4	93.09	465.129	390.858	0
ENSG00000006638	63	152	196	116	102	69.036	109	144	102	297	45.55	277	401	132	303	394.999	1471	1841.85	666	517.999	744	442	721.001	421	1067.95	905	1160	358	1088.56	543	752	736	632.001	428	834.999	659.887	564	1107.47	1459.06	1204.81	4287.62	751.521	4818.67	707.568	206.001	1299.25	1666.66	1086.18	7
ENSG00000006652	733.293	3385.28	1314.91	2228.66	2484.31	1660	1093.62	2132.74	1258	1817.43	407.22	2455.77	4226.9	1876.77	1358.94	1722.83	1011.93	2095.93	637	353.151	1534.86	1567.31	1204.53	1291.04	627.885	542.001	1723.29	806.707	2771.6	806.971	1771.15	3902.37	878.82	542.852	1700.32	1404.78	1844.11	969.09	1333.97	1470.67	3424.63	1195.19	8679.12	961.793	88	1744.84	2500.08	1994.89	0
ENSG00000006659	0	0	0	1	0	0	0	0	1	0	0	0	0	0	0	0	0	0	0	0	0	0	0	0	0	0	1	0	0	0	0	0	0	0	0	0	0	0	0	0	0	0	0	0	0	0	0	0	0
ENSG00000006695	36.276	230.352	313.24	199.613	241.798	197.142	224.004	248.471	284.429	229.545	58.114	373.471	316.224	471.899	424.387	401.064	306.12	281.943	210	234.064	320.918	504.306	255.514	321.645	94.584	197.114	320.503	344	386.146	420.528	468.792	350.21	421.148	258.847	464.197	345.777	531.887	240.255	231.611	368.791	626.782	499.256	1006.56	475.855	22.026	288.025	1122.02	655.508	0
ENSG00000006704	259	713.233	274	179	166	299	215	217.001	229.999	183	107	189.999	146.999	313.999	413.001	289	361	367.001	234	178.999	352.113	358.999	242.001	200	97.941	215.001	334.001	353.001	297	451.02	463	172.001	369.001	279	435.999	428	452	235.59	240.941	367.476	884.894	600.648	954.247	439.29	31	323.54	1420.03	749.116	0
ENSG00000006712	145.001	401.006	595	475.046	248.807	443.998	339	414	403	528.999	278	706.001	943.991	566.001	1789	1480.01	2383	2626	1974	2043	1400.01	1743	1902	1334	1658	2007	1805.02	1828	2141.2	2310	2005.8	1807	1885	1638.78	1975	1501	2059	1585.73	1799.28	2682.13	4366.1	4006.8	6370.08	3325.8	256	1650.49	4887.76	4153.27	0
ENSG00000006715	332.001	934.082	3349.03	2021.61	3085.24	1393.01	2247	2200.01	2600.46	3012	467	2870	3729.96	6246.01	2251	2880	1713	2824	963	790.001	2976.04	3152	1550	2391	624.999	767	2718.31	1448	3750.93	1932.57	2951	3863	1896	1289	5091.14	3264.35	3075	1664.35	2232.93	2028.98	5227.12	1961.04	10068.2	1844.72	107	2472.74	5463.09	3503.88	5
ENSG00000006740	58.005	204	234.001	130	159	175.014	187.999	230.125	210	430.999	63	387.003	342	93.999	144.001	537	454	908	200	169	548.001	237	526	625	180.999	157.999	622	195	1285.15	260	613	507.216	138	285.999	710.999	608	401.999	565.95	937.976	702.849	2150.29	180	2261.87	147.001	42.999	583.959	526.233	711.829	4
ENSG00000006744	228.999	735.04	1245.15	878.013	774.296	794.009	842.999	893.001	1080.07	835.998	261.001	1211.05	1113	1456	2187	1894	2190	2556	1749	1568	1855.5	2245	1760	1430	816	1360	1992	1988.47	2249	2769	2268	1889	2472	1889	2771.01	2149	2717.08	1799.68	1805.66	2830.24	5017.05	4401.89	7339.07	3785.26	178.001	2044.33	7315.23	5488.62	8
ENSG00000006747	30	283.999	665.025	194	1026	236.009	672.139	340	649.999	325	37.001	342	193.001	1125	918	659	230	75	167.001	69	779	923	253.001	201	61	176	856.999	158.025	240	242.999	558.001	73	1336.21	270	2457.1	944.001	774	234.862	100.073	249.064	176.998	318.253	205.769	271.266	14	272.556	1308.95	830.412	0
ENSG00000006756	112	223	1046.04	500	657	332	896.001	875	957	519	99	675.001	827	1550.31	1709	1271	1320	1414	1080	720.001	2144	1865	1176	997	435	900	1099	1787	1977	1428.58	1529	1625.24	2349	1198	2113.03	1517	2034	1009.53	1011.8	1288.83	2781.2	1733.29	4056.7	2469.84	75	960.317	3767.06	2159.82	0
ENSG00000006757	6	41	110	46	53	45.999	89	105	90	106.999	21	109	153	189	298.999	332.001	268	326	247	225	354.001	329	211	205	116	180	269	392	446	333.999	364	336.999	513	273	347	344.001	367	224.667	217.845	368.067	555.451	305.152	1750.62	785.02	24	193.212	655.962	553.892	0
ENSG00000006788	4.111	0	0	0	0	1	1	0	1	10	0	3	0	0	0	0	0	0	0	0	0	0	0	0	2	0	0	2.936	0	0	0	0	0	0	0	0	0	0	0	0	0	3	0	0	0	0	0	0	0
ENSG00000006831	63	1240	1392.07	844	1212.71	501	811.001	929.201	1237	1299	133	1366	1776.05	2408.14	2875	2695	1408	2074.01	1227	880	2438.8	2878	1588	2183.22	522	1122	2444	1533	2882.96	2258.03	3083	3294.01	2348	1708	3631	2396.09	3032	1313.29	1260.87	2157.54	3934.16	1742.35	6649.96	1365.31	100	1604.41	5078.13	3453	0
ENSG00000006837	0	14.828	41.465	12.749	48.437	19.888	39.769	24.975	30.282	54.738	3.964	27.997	48.424	74.623	73.918	50.977	68	87.581	48.004	67	63.559	88.484	84.259	29.311	20.358	34	41.835	61	92.427	84	121.215	58.114	54.001	36.855	67.831	36.863	73.27	36.912	66.831	46	121.136	32.669	230.448	104.01	5.304	54.124	119.365	158.865	0
ENSG00000007001	0	0	1	0	1	0	2	0	2	2	0	1	1	0	0	0	3	0	2	0	3	2	4	0	3	2	1	0	4	0	2	1	0	0	2	3	2	0	3	2	4	0	12	0	0	1	1	1	0
ENSG00000007038	0	1	4	2	0	10	0	2	7	0	1	0	0	32	41	19	25	0	30	32	0	76	0	2	4	0	1	130	4	54.001	19	6	63	4	42.001	2	21	8	1	16	4	173.154	18	37	0	12	274.382	10.077	0
ENSG00000007047	141.001	573.001	420	340.877	201	326.001	360.999	367.001	358	378.001	165	610.001	544	421.999	621	606.001	626	933.002	570	508	554.001	628	574	600.001	324	509	804.001	527.999	863	791	733	723	695	578	845.217	747.116	849	1017.77	1023.16	1380.73	2849.49	1366.49	3707.63	794.821	77	1080.5	2797.29	2193.09	0
ENSG00000007062	24	27	165	53	21	33	20	215	38	289.001	23	608	367	76	181	394.109	839	2995.05	150	79	1018	849.999	1087	70	286	89	418	111	754.001	25	226	1133	179	84	4780.24	671.999	454	69.001	164.713	125.367	818.888	34.001	5341.78	178.999	1	469.909	211.679	489.317	0
ENSG00000007080	58	149	204	86	47.999	98	148	146	159	107	86	130.997	143.999	167	413	255	927.999	780	1240	1224	333	396	311	175	721	1763	672.001	1413	473	890	437.001	307	767	830.001	464.001	530	562.999	1976.25	2015.21	3454.37	3810.58	7845.79	12019	8547.97	398	1403.02	5175.34	5190.42	0
ENSG00000007129	19	20	88	50	68.999	25	77	66	96	24	7	72	27	136	172	136	189	83	379	320	61	153	126	60.999	7	301.001	107.001	133	71.001	398.001	200	36	364.999	289	244	115	154.999	87.486	31.001	320.724	272.716	391.483	99.082	328.028	23	37	392.374	377.822	0
ENSG00000007168	632.999	4618.82	6631.12	3459.01	6107.6	2517.82	4103.9	3985.8	5225.97	6846.31	890.999	6458.5	11098.4	9645.3	6800.63	7619.18	4706.68	7968.1	3015	2241.36	7605.41	8281.43	4999.95	7200.73	2053.16	2815.39	9307.2	3939.81	11255.8	5377.42	9467.65	12557.4	5246.19	3781.37	12389.2	8354.22	7761.47	5632.5	7410.64	6414.03	16976	6303.69	30803.4	4562.43	387.264	8173.29	15574.2	10698.1	0
ENSG00000007171	7	22	25	17	7	27.441	14	13	14	15	16	38	19	15	50	97	12	59	16	42	13	9	100	68	9	34	15	18	56	43	61	15	185	8	44	16	119	48.021	39	95.09	288.369	62.091	103.166	23	4	45.442	161.171	147.643	0
ENSG00000007174	2	2	0	0	3	0	2	1	8	7	0	1	1	0	3	4	0	1	4	0	2	0	2	1	10	2	2	0	2	4	3	1	1	2	5	5	2	0	2	3	5	0	0	0	0	1	5	5	0
ENSG00000007202	980.001	2759	9244.98	6389.05	6001.04	3868.1	5776.49	6330.76	7595.28	6120.87	955	8247.36	6571.61	11330.2	8889.96	10408	4949	5830.15	4067	3685	9152.16	9444.17	4030.04	7250	1427	3127	7540.66	5603	8987.88	8017.34	9022.02	8175.13	8827	5507	14188.1	9927.93	9510.4	4896.95	4568.33	7117	14475.8	11834.3	21861.1	8872.56	393	5732.34	25824	14698	0
ENSG00000007216	0	0	0	0	0	0	0	1	0	0	0	0	0	0	0	0	0	0	0	0	0	0	0	0	0	0	1	0	0	0	0	0	0	0	0	0	0	0	0	0	0	0	0	0	0	0	0	0	0
ENSG00000007237	216.001	2066.13	3304.69	2854	2508.99	2263.24	1629	1940.14	3295	1384	357	2098	698.999	4920	4214	4688	1543	655.999	1904	1738	2983	4139.17	938	2421.22	95	1189	1806	2699	1379.01	3854.84	4687.8	1082	2868	3476	5198.78	3519	4236	1315.8	463.947	2444.84	3181.03	6952.29	1048.94	3753.82	98	1013.83	14926	7804.58	0
ENSG00000007255	4	36	87	21	49	40	73	47	86	25	11	46	37	112.999	164	90	226	182	531	488	120	168.001	98	75.001	181	450	150	523	140	326.001	133	78	410.999	302	152	169.999	174	255.712	177.763	553.108	575.7	863.385	940.17	1496.37	38	182.593	1040.38	950.179	0
ENSG00000007264	94	128	221	105	87	153	141	157	208.001	16	48	73	20	465	725	476.999	823.999	66	781.001	663	254	667	47	123.195	27	525	212.002	2627	79	1187	403.001	39	485.999	702.999	186	236	1084	240.085	61.298	1067.62	429.295	9529.21	684.18	6734.24	30	225.149	6542.2	2662.16	0
ENSG00000007306	0	0	0	0	1	0	0	0	4	0	0	1	0	0	0	0	0	0	0	0	0	0	0	0	1	0	0	0	0	0	0	0	0	1	0	0	0	0	0	0	0	0	0	0	0	0	0	0	0
ENSG00000007312	11	13	82	38	20	12	115	24	95.001	18	1	121.999	9	51	98.645	185.842	70	30	370	1392.54	32	89	141.567	185.748	25.94	88.999	38	284.923	26	317.651	102.87	18	112.925	356.885	53	90.918	99	121.39	11.362	704.201	138.493	127.044	99.023	602.016	2	32.158	493.215	546.115	0
ENSG00000007314	1	5	21	3	10	21	26	1	18	16	9	27	1	3	8	24	1	6	35	12	1	7	59	0	2	3	1	12	29	8	27	1	3	19	3	13	69	24	1	73	56	8	10	0	0	28.019	95.007	60.007	0
ENSG00000007341	47.999	208.001	483	291.001	507.999	173.001	412.001	378.086	394	485.999	72	540.714	647.999	799	678.999	621	540	661	397.999	280.001	531.733	472.999	420.001	464	295.999	320.867	617.001	394.001	837.343	603.999	736	567.999	525	284.849	699.896	458.002	605.998	353.714	468.273	516.315	978.138	518.251	2262.57	543.01	40.999	399.312	1076.82	974.494	2
ENSG00000007350	14	6	5	31	3	2	2	9	0	1	0	13	1	2	19	1202	5	2	12	8	4	9	0	0	2	12	2	19	3	228	10	1	1	75	5	8	16	1	0	9	5	253	11.019	35	3	3	50.018	16	0
ENSG00000007372	4	7.001	8	11	6.999	3	3	19	64.999	55.001	2	20.999	12.999	9	2	17	30	29.001	4	3	42.999	12	4	17	29	4	35	2	6	7	15	10	9	14	38.001	36	8	19	33.02	41.019	102.061	11	64	1	0	21.011	59	26	0
ENSG00000007376	48	141	94	39	26	74.999	93.001	83.001	84	31	30.001	47.001	52	102.001	143	126.999	244	259	510.008	441	167.001	150	100	62	132	287	185.999	508	142	370.001	147	102	311	274	198	191.001	239.001	510.752	478.275	977.94	1273.15	2034.04	1860.9	2275.42	59.01	411.856	1758.2	1762.99	0
ENSG00000007384	1087	1011	635	349	187	610.004	377.025	355.075	372	642.001	712.001	591.001	891.019	285	609.001	1039	1463	3712	1059	727.999	1059	811	1667	987.999	894	626	2091	897.001	2302	1142	1204	1635	1074	817	1293	1513	1227	2738.77	3522.78	2666.46	9228.24	1413.18	15622.7	1399.28	226.133	3283.17	4079.94	4046.11	0
ENSG00000007392	689	2652.02	1768.04	1773	1640	1598.12	1748.58	1737	1753	1325.46	825.999	2234	1779.01	2096	2722	2147.01	2514	3297	2440	2126	1981	2434.62	2069	2164	1490	2223	2523.31	2411.98	3216	2924.75	3200.92	2555	2073	1649	2909.51	1785	3195	1388.08	1928.59	2600.74	4938.63	3176.23	9786.5	1998.49	221.046	1801.67	5554.69	5179.14	0
ENSG00000007402	34	84	36	25	15	17	22	46	36	115.678	15	103	125	23	19	122	40	193	49	27	57	41	164	53	36	34	178	24	212	39	30	157	30	67	174	136.999	50	75.04	76.017	171.062	345.618	57	236.007	6	2	270.339	223.491	154.01	0
ENSG00000007516	31	14	45	16	8	17	31	20.001	33	14	13	27	28	14	5	22	13	46	47	73	11	11	42	50	25	47	115	66	27	46.999	30	47.999	33	140.001	49	75	21	114.001	38.002	127.082	715.478	103.005	296.202	29.002	15.02	91.018	173.775	130.7	0
ENSG00000007520	36	100	273	111	96	85	177	152.45	131	132	34	164	235	255	607	429	1273	1194	1579	1656	520	622	624	301	990	1628	814.687	1587	680	1269	765	500	1103	823	704	701	788	1602.4	1557.45	2392.29	3648.09	5004.6	10913.7	7062.67	306.155	1160.25	4447.87	3832.79	0
ENSG00000007541	144	235.347	372.084	196.905	100.61	254.102	296.765	310.999	263.136	144	103	188.497	207.202	272.001	382.002	349.291	727	1088.38	986	852	443	317.001	339.999	225.146	479	750.001	685.84	1116	670.629	856	367.999	310	634.4	678.802	623.028	605.184	618	1520.74	1626.98	2206.08	4366.48	3609.01	5561.85	3381.59	172.008	1162.46	4567.35	3963.13	0
ENSG00000007545	390.564	1523.66	1015.6	882.654	580.51	825.136	904.812	843.18	926.898	752.606	455.188	1114.85	927.436	875.617	1056.29	1524.85	552.532	1270.5	477.858	295.932	1269.98	1222.24	788.055	1425.63	197.758	217.831	1492.9	638.976	1947.19	951.65	1383.09	1711.14	957.866	888.39	1984.19	1481.73	1502.74	1167.85	1394.5	1245.19	4136.7	842.244	4475.53	419.153	59	1684.39	4174.15	2449.3	0
ENSG00000007866	141	252	433	243	194	216	215	479	278	558	178	772	1575	170	554	1015	1587	3465.92	729	497	1497	1102.99	1872	1858	1008	769	3063.57	671	2974	941	1711	3142	1430	786	2103.49	1902.14	1685	2441.45	3379.63	2464.48	8081.51	1282.67	12790.3	510.802	275.19	3966.33	2711.93	2544.6	0
ENSG00000007908	163	498	903.017	373.003	610.019	128	632	174	537.999	665	133	1550.02	7	208	925	700	27	22	529	99	203	347	11	1	2	69	792	190	21	296	253	13	314	737	43	231	245.071	779.553	54.001	380.038	83.049	813.269	122.134	531.047	0	147.084	2222.69	2325.7	0
ENSG00000007923	205	517.001	1111	796.54	688.289	838	882.999	992.083	1062	772.925	349.007	1234	992.999	1197.01	1320	1516	905	1385.01	883.999	683	1187.96	1470	889.998	1238	336	574.872	1309	1284.96	1634.2	1510.36	1479	1520	1425.06	1174.98	1937.41	1505	1866	1291.61	1341.08	2062.46	3848.26	3567.26	5649.21	2017.73	163	1424.97	5396.13	3519.6	0
ENSG00000007933	20	409	231.001	500	216	28	314.001	200	256.999	208	27	302	368	307	178	1082	447	849	677.001	97	585.618	230	2662.99	8824.18	28	337	1403	360	874.999	735	251.018	134	161	857	155	381	311	266.893	348.213	640.644	4528.3	71	368.01	191.007	40	506.726	906.364	2171.29	0
ENSG00000007944	627	3575.84	1374	864	1776.41	693	898.356	791	1441.19	3012	541	2342	6057	2142.14	1397	1741	2622	8960	773	465	2260	2810	5813	3972.72	1166	1208	7371.26	704	5459.21	1036	4172.91	9284.39	552	789	7560.93	3309.16	2094	3477.38	4415.2	2804.29	14182.1	565.911	14991.2	723.086	135	6191.9	3752.5	2357.87	0
ENSG00000007952	0	0	0	0	2	0	0	1	0	0	0	0	1	0	0	0	0	0	0	0	0	0	0	0	1	0	0	0	0	0	0	0	1	1	0	0	0	0	1	0	0	0	0	0	0	0	0	0	0
ENSG00000007968	8.038	20	92	49	60	69	42	50	91	22	5	80	17	96	131	104	68	16	50	74	51	123	26	55	12	68	53	164	29	186	130	32	50	121	68	158	355	23.001	10	99.017	68.022	257	44.001	95.012	1	21	351.644	164.207	0
ENSG00000008018	151	2065.15	1521.73	959	1437	633	933.001	1253.29	1366.64	1805.46	225	1578	2115.83	3264.9	6373.01	4254	7647.96	6459.06	6253	6067	4366.94	5804	5470	3513.72	3726.97	5594	4478	5952	4882.8	8129.51	6713.9	4735.03	5946.15	4095	5245.32	4467	6408.03	3164.92	3393.55	5184.06	7484.13	6834.07	24238.8	13058.1	372.221	2795.54	10181.9	8120.98	0
ENSG00000008056	6.707	38.812	23.596	55.93	16	8.09	17	29.644	20	24.031	7	15	10	13.366	156	113.001	138.999	43	97	158	113	132	75	109	35	136	86.449	95	55	162	181	46	100	151	84.582	132	324	46.005	38.14	109.495	174.017	473.439	186.039	143	7.002	51.005	283.594	147.264	0
ENSG00000008083	3061	14611.4	1518	2408.01	1666.92	1592.17	1172	1494	1448	564	425	1399	708	1740	1101	1494	371	346	272	227	531	1015	275	678	95	178	534	595	615	796	798	618.039	661	635	972.025	684	1309	450.357	353.274	931.615	1336.96	1569.77	1463.85	680.013	18	595.458	3784.7	1470.3	5
ENSG00000008086	85.001	502	966.022	505.006	586.005	421.001	564.001	481.999	734.999	2065.18	283.027	1613	4189.38	1301.01	326	734	286	884	147	71	791.001	711	463	854	168.261	107	1508	146	1439	241	1037	1789	316	189	1673	1296	689.975	777.423	894.856	580.215	2059.27	109.008	4494.62	91	16	1784.44	903.778	684.197	0
ENSG00000008118	1	22	22	7	35	14	15	12	48	10	3	17	5	42	81	17	65	8	54	15	32	62	21	16	6	42	8	89	11	78	45	30	162	27	114	39	77	7	2	24	109.325	129.002	29.007	139	2	18	267.021	51.004	0
ENSG00000008128	656.562	1576.15	828.866	901.401	816.454	504.515	626.803	490.21	608.801	377.675	532.779	865.996	480.642	546.279	1043.39	989.202	1563.12	1409.93	1847.88	1119.01	743.813	1100.93	923.297	870.939	651.548	969.209	1161.74	1250.08	1021.56	1419.33	1955.3	882.647	1772.12	1035.8	1096	990.926	1331.97	597.317	648.904	1072.63	3417.4	3062.21	5832.79	1552.57	176.892	1141.63	3879.85	3679.05	0
ENSG00000008130	262	805.999	1715.52	1241	1181	879.595	1557.99	1305.23	1431.23	823.529	413	1125	1102	2290.86	3258.55	2574	2374	2411	2591	2031	2242	3410	1574	1830	762	1835	2602	4377	2258	3262	2663	2152	3528	3846	4560	2977.08	3701	2224.04	1907.05	3719.03	6410.92	7133.88	10383.7	4816.32	240.054	2932.07	12179.3	6438.97	0
ENSG00000008196	1	1	0	0	1	0	0	0	6	0	0	1	1	1	0	2	0	0	2	0	0	0	0	1	3	0	0	0	0	0	1	0	0	0	0	0	1	0	1	2	2	6	1	0	0	0	0	2	4
ENSG00000008197	0	0	0	0	0	0	0	0	0	0	0	0	0	0	0	0	0	0	0	0	1	0	0	0	1	0	0	0	0	0	0	0	5	0	0	0	0	0	1	0	0	0	0	0	0	0	0	0	0
ENSG00000008226	32	30	88.001	80.945	52	49.999	127	98.001	113	60	29	119.001	38.999	117.001	78.003	117	85.001	42	79	55	107	91	43	122	24.006	41.018	88.002	56.005	117	88.004	91	53	91.455	110	153.005	105	71	47.003	59.046	69.003	205.404	87.022	214.773	107	5	59	254.215	266.074	0
ENSG00000008256	377	1577.8	1182	698.999	1188.79	729.999	919.001	892.512	992.001	1722	293	1637	3489.03	1575	1536	3067	2175	5285.8	1211	780	3121.45	2295	2630	2422	724	1170	5729.52	1257	6165	1788.77	3283.04	5243	2418	1355	5285.72	3825.88	2842	4006.99	4985.95	4657.78	13612.2	1877.77	18678.8	1510.03	254	5759.44	7430.85	6727.65	0
ENSG00000008277	7	61	238	52	149	16	124	49	174	125	22	192.999	239.999	306	42	60	24	75	50	24	55	49	75	67	19	15	25	69	97	50	89	209	38	42	82.005	90	66	87.002	62.004	272.4	93.031	18	117.071	48	0	256.24	255.131	318.25	5
ENSG00000008282	56	1597.79	1534	640.001	1798.19	349	902.493	861.001	1141	1732.85	142	1184	2258.07	2965	2343.04	2687.44	1062	2876.11	702	443	2400.48	2425.26	1486	2135.73	287	549	3049.36	1014	4426.12	1574.47	3476.59	3921.64	1420	907	4167.76	2398.08	2761	1897.33	2674.4	2626.02	5784.95	1148.69	10609.9	2419.41	113.135	2421.51	5797.22	4404.88	0
ENSG00000008283	113.999	616	409.012	404.999	340.999	286.001	391.454	555	401	438	51	464	188	446.001	1411	983	1389	877.001	1346	1062	1268	1334	531	837.999	322	932	936	1409	996.001	1895	1443	433	1759	1126	1433	1510	1292	991.233	893.179	1510.18	2569.27	1921.66	3186.33	2163.02	92	553.421	5154.93	3703.61	0
ENSG00000008294	2395	12828.1	7924.87	4740.44	7726.18	3813.22	5241.62	4919.93	5921.71	7959.12	1240	6229.71	8984	11529.7	4040.76	5240.59	1713	3451	1059	577.999	4688.51	5239.22	1751	3740	379	717.999	5142.32	1833	5922.71	2758	5577.47	5085	2635	1968	7907.39	5843.77	4756	2692.04	3329.29	3542.57	7927.09	2856.82	12195.6	2044.26	107.082	3992.71	9345.29	6376.2	7
ENSG00000008300	93	267	119	163	134	136	88	124	160	65	48.001	155	99	100	81	112.001	96	97	54	50	68	75	53.001	152.999	52	41	82	122	91	131	109	109.999	98.999	79.001	144	88	111.001	74.978	82.061	102.002	332.308	117.002	292.216	73	7	152.002	416.638	219.036	0
ENSG00000008311	239.999	542.999	1606	806.998	1139	501.001	1300	1530	1174	2333.1	342	2481.09	4618	1221	565	1807.56	681	1833	375	338	1093.01	1361	1188	1803	442.999	387	2340.26	348.999	3123	640	1237	3435.59	307.999	498.001	2647	1723	938.001	1172.33	1944.64	1394.97	3711.03	332.027	7236.35	228.025	100.001	2000.46	1175.85	1640.94	0
ENSG00000008323	2	0	2	3	1	1	3	1	4	2	0	0	1	1	5	3	1	3	4	8	6	5	3	0	2	2	1	5	1	3	6	0	10	7	8	6	4	5	0	3	4	11.033	9	4	0	3	2	20	0
ENSG00000008324	10	202.081	193	87	166	68	135.999	132	129	150	24	121.999	112	376.151	657.001	400.033	562	390	547	569	353	613	345	267	179.001	509	302	581.706	305	740	506	219	519	331	402	306	548	201.49	211.558	565.896	577.665	820.588	1229.55	1454.18	38	203.956	1139.82	931.253	0
ENSG00000008382	44	88	198.999	102	165.904	113	178.137	182.999	211	76	96	128	111	270.001	504.998	297	670	496	911.001	845	316	390	304.001	175	414	851	434.001	1347	308.999	750	482	296.999	891.999	721.607	566.005	445.999	636	469.99	354.074	874.749	1179.23	2912.34	2631.21	2293.37	62.033	405.098	2565.35	1726.19	0
ENSG00000008394	9	70.001	135	71	129	34	42	106.261	185.999	119.001	8	46	41	214.001	694.002	977	177	218	155	373	104.999	642.998	164	41	20	164	177	661	88.999	895.758	208	53	260	390.999	103	153.001	516.454	34.005	53.014	274.264	278.185	757.795	341.231	448.001	8	145.666	2079.04	1119.03	0
ENSG00000008405	389	2007.21	536.999	487	971.481	537	420	393	427	711.001	167	645.999	1648.42	817	579.996	787	112	771	76	97	894	681	432	1379	81	118	1012.17	237	1245	458	1098	1676	914.999	238	1111	887	778	714.541	1066.69	1012.66	2027.55	219.613	3984.86	342.051	14	943.731	1122.12	1196.45	0
ENSG00000008438	0	1	1	1	0	0	0	2	2	1	1	1	0	0	0	10	0	1	4	0	4	2	7	1	0	19	2	7	1	3	3	0	1	58	0	11	0	3	0	38.108	14.006	35	30.169	36.02	0	3	19	14.015	0
ENSG00000008441	459	1338.79	1431.9	761.991	835.183	680	907	1016	940.439	2915	597.001	2482	5397	1056	919	2743	2017	7243	1084	993	3373	2316	3060	2779.27	1814	1278	6510.4	801	9007.79	1387	2962	6260.75	1561	1695	6059.06	4631	2486	10601.8	11805.6	9332.7	36930.9	4973.27	27946.7	1111.46	770.823	14041.5	10352.7	11450.2	1
ENSG00000008513	712.001	7405.2	3970.04	3679.16	2734.04	2308	2592	3508.25	3361.29	2547.04	658.999	3715.98	2995	4150.77	4343	4820	2018	2420	2078	1886	3807	4501	1583	3074	454	1433	3034	3297	3543.74	3580.45	3828	2998.01	3731	3761	7506.44	5176	5206.25	2167.42	1429.05	3233.52	7102.22	7467.14	8500.47	3484.51	169	2846.05	15867.1	8009.66	0
ENSG00000008516	4	18	32	605	13	15	37	70	39.999	81.001	12	28	25.836	22	122	270	89	29	322	288	82	257.999	187	105	22	172	95	353	124	213.999	159	113.999	72	1623	81	371	71	87.983	28.087	389.33	551.531	989.314	1130.39	221.147	78	85	763.999	584.446	0
ENSG00000008517	132.001	820.001	741	781.001	666.002	418	785	1369.15	574	304	73.001	668.999	269	951.002	2424.66	1716.75	2429	994.999	2997	7213	1480.51	2329.96	1920	4044.03	449	5675.97	1710	3609	853.002	6053.73	1979	1085	2788	2906	2364.94	2715	2344	2241.36	1232.06	6559.05	6621.66	8542.96	641.276	17227	777.666	1035.44	9253.22	13306	0
ENSG00000008710	2227.54	1313.42	3477.08	1061.72	711.495	2138.95	2570.99	2058.08	1653.89	2434.72	1717.79	2543.28	5208.77	1405.49	1036.95	2251.14	3424.55	9387.09	2869.45	2403.56	3138.21	1864.37	2605.06	2625.95	4503.54	2435.21	8838.76	2408.15	8152.11	2496	2592.36	7308.69	2432.02	2525.58	6381.4	7306.67	3335.75	16450.6	16320	10998.8	67153.9	7517.31	57580.1	2292.26	966.55	25812.9	17287.9	15121.1	0
ENSG00000008735	3	3	4	1	2	3	4	5	10	1	2	11	1	5	5	9	13	17	9	10	8	7	9	5	11	13	19	9	10	9	9	12	13	17	14	13	18	24	18.002	18	41.009	23	44	9	7	12	33.003	44.001	0
ENSG00000008838	344.002	664.998	943.375	751.001	517.07	692.059	698.005	702.441	717.001	544	253	872.979	734	893.143	1544.99	1508	1380	1889.81	1337	1183	1342	1512	1165	1115	600	1168	1767.04	1689	2024.01	1905.05	1750	1389	1703	1596	2151.38	1622	1945	1704.86	1709.08	2756.22	4934.11	3649.79	6014.92	2775.28	171.896	2014.57	7515.49	5273.97	0
ENSG00000008853	132	286.001	826	399	492.999	424	522.001	433.003	680	811.001	202.999	943.001	1225	902	917	1010	1297	2162	924	736	1296	1231	1174.01	723.001	594	739	1955	786	1701	1041.48	1201	1353	1856	850	1886.74	1609.01	1416	1239.1	1529.05	1563	4363.13	1880.55	6373.67	1030.34	100.044	1614.8	3030.36	2150.46	0
ENSG00000008869	337	838	2411.02	1702	1862.89	1141	1981.48	1845.1	2016	1730.8	274.999	2364	2322	3787.73	1322.02	1669	470	879	306	230	1579	1820	609	1513	115	210	1465	575	1647.04	789	1596.12	1557	863	610	2540.36	1695	1584	891.027	841.221	987.916	2300.22	631.273	3891.99	553.028	32	1109.31	2953.53	1966.67	0
ENSG00000008952	180	2664.29	3472.25	1579.12	4346	922.508	2205.9	1830.11	2592	3812	470.001	2785.02	4923.05	7355.31	4317.21	5174.31	3483	4444	2713	2322	4208	4609	3045	3838	2087	3295	4806.39	2843	6262.22	3544.11	5378	5389.06	3280	2334	5947.58	4384	4722.2	3844.74	5202.98	5464.02	9888.8	6044.74	29395.4	6649.53	624.592	3933.37	10161.8	8240.13	0
ENSG00000008988	582.042	6874.98	8795.96	3282	7174.3	1869.19	5585.8	3837.77	5386	5446.8	1135	5504.69	10961.8	22683.8	28060	16946.3	36711	26610	33406.8	37675	17023.9	26701.5	28778.7	16752	23574.9	45109	17411.8	34655.9	20403.5	36158.7	24598.1	17427.2	25808	22443.4	18627.8	16831.8	29008	18545.2	18519.5	37101.3	36012.8	47594.3	133331	97796.5	2941.54	15211.2	57558.2	51986.7	1
ENSG00000009307	1652	19595	17529.1	9225.39	18455.5	5569.84	10223.5	9573.67	12680.4	17558.5	2716.05	14135.8	32863.9	34600.8	22630.7	25613.5	14889	23450.3	8652	7023	23978.5	26979.3	16236.9	24233.1	7476	9406	27014.3	12389.5	41406.7	16463.6	28380.1	44197.3	16387	12535.2	37068.5	30302.1	25514.5	18817	25683	21138.7	53949.3	12192.2	159848	14730.3	1283.36	23444.5	42792.6	30231.1	0
ENSG00000009335	266.001	1447.04	2902.99	1766.83	2185.4	1254	1966.96	2016.64	2196	2311	452	2782.7	3457.39	4292.01	2662.01	3786.57	1482	2592	1014	772	3235.01	3085	1467.04	3024.18	355	577	3202.73	1482	3586.01	1792	3660.43	4225.98	2550.18	1592	4965	4056.46	3638.93	2014.27	2257.7	2588.66	6154.31	1794.15	9932.07	1591.89	99.382	2835.13	8150.62	4545.12	4
ENSG00000009413	574.98	3236.85	3876.47	2775.42	4048.77	1753.77	3192.83	3104.91	3090.52	3483	410.999	3729.43	3907.97	6014.08	842.931	1534.93	179	665	105.019	86	1050	1047.63	414.975	1080	34	105	1108	278	1490	511	1353.93	1199	431.747	609.937	1595.97	1869.77	1236	639.474	645.729	711.598	2019.27	161.006	2683.15	297.007	25	940.546	2282.49	1451.68	0
ENSG00000009694	18	11	77	29	19	4	39	16	39	131	16	118	257	46	5	18	6	32	1	7	18	19	13	11	26	2	19	1	41	5	8	69	0	13	44	22	33	9.006	34	14	42.004	7	180.004	6	0	45	10	25.003	0
ENSG00000009709	1	0	0	0	1	0	0	0	3	0	0	0	0	0	0	0	0	0	1	0	0	0	0	0	5	0	0	0	1	0	3	0	0	0	0	0	3	0	0	0	0	0	0	0	0	0	1	2	0
ENSG00000009724	2	1	1	0	3	4	0	0	3	3	0	2	0	0	0	1	0	0	0	0	0	0	0	0	2	0	1	0	0	0	1	0	0	1	0	0	0	0	0	0	1	0	0	0	0	0	1	9	0
ENSG00000009765	3	2	0	1	4	1	0	0	19	2	0	3	0	0	0	0	0	0	0	0	0	1	0	0	15.999	0	0	0	0	1	0	0	1	0	0	0	1	0	0	0	0	0	0	0	0	0	0	0	0
ENSG00000009780	70.001	322.999	534.002	347.999	541.126	330	348.999	496.999	446	611.001	119.001	666.856	775.414	850.001	545	601	352	896.001	242	178	554	614.999	568.999	700.999	150	179	840.001	295	867	404.015	941	1047	382	267	938.426	546	626	464.263	715.695	690.324	1798.6	332.287	2583.38	467.025	45	662.329	1232.24	1091.43	0
ENSG00000009790	197.001	268	1187.15	797.999	1098	360	1231.53	902.001	1382.93	258.001	174	901.001	186	2084	1936.03	1232	1440	337.001	1357	1369	1218	2213	618	1369	114.001	1039	860.583	1569	396.001	2083.26	1298	528.998	1682	1527.95	2013.16	1245	1719	348.757	167.221	1180.13	1042.64	1116.8	300.088	1926.85	43.999	284.457	3492.62	2684.24	0
ENSG00000009830	151.001	768.001	565	435	305.999	417.998	333	377.001	492	389.537	152.001	607.017	454.001	510.001	857.999	829.003	643.999	850	555.001	522	808.051	855.002	596.999	686.999	324.002	470.999	733.001	711	988	1065	970.002	699.006	706	583	966.999	759	1035	530.605	705.857	857.643	2009.61	1404.94	3084.8	987.654	85.023	682.012	2463.14	1637.02	0
ENSG00000009844	50.001	579.001	933	426	1027.94	262.001	567	506	608.999	826.004	93	628	1064.11	2139	1426	1319	570	918	335.001	275	1147	1208.04	566	900	178.001	322.999	1055	632.001	1441	868.999	1526	1508	752	575	1514	1190	1316	713.355	893.55	1071.28	1957.28	852.719	5528.92	1042.3	50	1011.07	2525.62	1898.39	0
ENSG00000009950	8	3	39.999	55	14	7	11.999	171.003	26	5	3	7	4	0	53	123.999	52	12.002	38	42.999	7	65	26	1	9	20	28	289	5	99	12	0	15	140.001	9	13	177	14	12	49.001	25.003	274.009	16	29	0	26.004	563.289	65	0
ENSG00000009954	1026	2623.83	4833.13	2777.05	4399.02	1967	3284.77	3445.41	3570	4123.09	999	4603	5576.38	6171.05	3598	4673.31	2137	3977	1488.21	1442	3923.28	4509.12	2454	3778	985	1425	4229.8	1990	5400.05	3047	4562.41	5227.66	2909.06	2231	6233.13	4608.82	4415.08	2722.55	3072.06	3409.55	8026.64	3659.87	11347.8	2019.73	224	3657.43	8925.85	6139.76	5
ENSG00000010017	400	2944.1	1920.52	1449.6	1983	1012	1366.74	1705	1511	2743.06	452	2266	4711	3482.96	2351.14	2788	1123	2889	558	408	2860.1	2737	1484	2998	272	382	3238.3	972	3603.01	1481	3705.01	5613.79	1634	1188	3836	3242	2763	1835.44	2497.86	2425.83	7242.32	870.375	8487.16	1007.99	143.718	2503.66	4431.78	3823.04	5
ENSG00000010030	12	43	44	28	38	20	80	58	41	49	9	75	54	33	79	151	198	371	214.001	341	98	108.999	161	91	184.999	191	226.001	128	201	170	114.999	119.001	72	187	222	122.001	112	91.126	155.127	208.012	379.658	331.158	424.181	253.052	24	107.037	314.811	404.581	0
ENSG00000010072	22	430	392.001	218.012	312	171	273.001	274	277.679	324.001	44	313.001	432	731.999	278	356.107	111	211.999	84	76	292	298	109	254	50	71	327	110	392	196	288	453	236	134.009	428	352	290.019	155.219	225.633	300.527	669.272	125.079	714.314	176	9	247.787	602.869	510.756	0
ENSG00000010165	68	214.001	800.08	346.999	513.999	265.999	526.993	463.001	556	460	77	555.37	561	982	1512	1116	1010	1140	844	771.999	1059	1338	839	724.999	371	712.001	1030.04	1156	1294	1628.07	1225	982.999	1354	904.002	1467	1043	1411	793.156	700.843	1393.84	1964.5	1547.82	2597.91	1329.49	81	773.957	3438.24	2319.77	0
ENSG00000010219	38	175.998	706.307	416.901	563.798	196.924	439.001	401.73	541	327.526	139.999	443.606	491	1156.08	1001.24	638.12	1543.85	1363.57	1186.19	829	1168.37	1503.37	1131.22	717.001	637	1084.31	976.524	1272.27	1089.59	1445.92	1318.17	884.229	1583	892.498	1758.19	1046.3	1345.25	602.368	706.2	1097.84	1681.93	1406.95	4464.73	1858.26	65.001	727.752	2635	1765.46	0
ENSG00000010244	1103.03	10021.5	7595.1	4962.19	10276.2	3312.01	5807.98	4593.22	6892.69	5549.4	895	6520	8020.14	10775	5277.03	5430	2246	4254	1578	1198	4525.04	5303	2518	4146	709	1444	5082.82	2522	6530.84	3701	5040.17	6186.33	3453	2505	7341.72	4730	5452.31	3101.68	3948.28	5114.22	9861.39	2793.92	17979.7	3071.98	162.999	4050.6	11816.2	7602.31	17
ENSG00000010256	161.999	808	1794	716	1227	641	903.028	905	1237	1110	178	1109	1909	2537.98	4893.16	3147	5772	4769.88	5049.93	4944	2886.44	4392.49	3266	2231	3365	6603	3611	6370	3592.36	6220.93	4864.02	3330	4900.88	3831	3908.6	3166	5363.25	3197.97	3438.08	5912.01	8089.84	14047.4	20659.9	15197.6	489.395	3361.79	12614.4	9310.09	0
ENSG00000010270	57.001	872	1142.98	508.999	1238.09	339	636.699	693.034	749	556	82	819	743	2247.48	2092.79	1730.61	817.001	945.377	679	489	1256	1976	780.999	1092.62	113	449.001	1151	1049	1265.07	1729	1784	1035	1595	1047.44	2040	1433	1950.21	671.452	713.657	1212.92	1688.33	822.648	3449.53	1514.1	39	724.18	3927.5	2304.85	0
ENSG00000010278	207.001	2642.02	5254.4	1420.94	3980.86	2204.13	1739.28	1751.45	5827.4	4551.4	478	2519.32	5374.06	13955.2	16435.4	11623.1	13419.5	14697	5945	4697	14834.6	15500.8	10109.5	12394	2154	3043	12774.6	12713.9	20808.4	17372.5	22194.6	14179.2	18445.5	5094.31	18688.7	12405.8	19615.6	9453.2	11308	17201.2	31672.4	9159.2	49401.6	20312.7	599.233	11079.2	34145.6	27088.2	3
ENSG00000010282	1	0	2	1	1	0	1	3	8	24	3	6	3	3	2	0	3	11	15.001	10	4	2	2	4	10	1	8	5	3	7	8	3	2	9	2	1	1	2	5	0	6.002	3	10	0	0	3	8	6	0
ENSG00000010292	168	324.997	1401	771.994	665.001	523.001	800	732.001	1159.04	911	218.001	1378.04	1559.99	1473	2022	2068	1040	2038.01	674	604	1852	2097	1345.77	1976	386	528	1959	1246	2798.05	1607	1997	2380.06	1474	1171	2955.02	1807	2119	1483.55	1613.35	1594.08	4421.1	1162.64	4146.94	871.101	81	1803.27	5150.97	3205.26	0
ENSG00000010295	285	397.013	1441	1010	557.999	1096	1361	1302.64	1122	585.965	795.999	1071.59	737	1127.31	3037	2116	3249	3295.86	3131	2538	2264	2490.97	2217	1849	820	1506	2578.01	2827	2694.9	3608.56	2915	1744	2915	2496	3056.72	2444.99	3487	2314.89	2441.93	3478.09	7551.18	4405.24	8269.84	3816.26	319.876	2106.16	10540.7	7453.86	0
ENSG00000010310	10	223	40	46.999	16	44	50	70	76.999	6	10	141.999	4	24	160	144	54	11	79	70	50	83	23	121	15	40	18	243.999	33	149	231	26	150	125	37	62	191	30.001	9.002	137.088	52.009	335.112	32.003	50	5	22.004	387.762	194.02	0
ENSG00000010318	21	89.999	153.001	111	130.001	85.002	124.001	111.999	138	121	37	182.001	161	220	243	228.999	182.999	227	123.008	114	192	286	179.001	152	87.999	162	179	125	217.999	178.002	258.999	192.999	212	193	316	189	234	101.022	135.38	146.021	375.513	224.126	555.914	161.055	9	154.524	403.43	302.119	0
ENSG00000010319	5	39	142	56	138	34	213	8	92	90	11	64	31	47	204	240	18	28	308	178	15	58	242	44	9	39	120	356	444.003	334	186	40	57	16	26	58	164	425.441	45.001	1584.89	182.805	76	79.001	133.002	2	50.019	128.023	1086.09	0
ENSG00000010322	1080	1323	2687.05	2198.69	938	2000.47	2090	2331.15	1792	1692.61	1493	2790	2207	1679	2592	3375	3361	4852.92	3887.3	3829	3018.09	2592.01	2691	2868.49	2086	2604	4072.07	3213	6045.31	3845.01	3236	3739	2871	3753	4597.05	3669	3531.02	4900.22	4908.39	5701.87	16363.7	5249.07	22508.3	4447.99	562.412	5569.45	15163.3	12232.5	0
ENSG00000010327	2077.1	5606.01	23396.2	37519	7395.48	10213.4	16468.7	32810.2	12772.8	5286.06	3909.08	14874.4	2426	9051.47	15147	16872.9	14397	4313.24	42709.6	36123	8951.93	9978.75	6352	8560.3	2360	16452	11328.6	18478	11040	31807.3	12887.6	3697.26	17623	41031	12251.1	12820.1	17556.9	16254	4393.87	35042.4	48237.2	42311.1	7126.23	38869.7	3196.99	9338.49	133643	131448	0
ENSG00000010361	24	45	136.999	76	79.999	65.001	70.999	87	103	64.001	31	119.999	111.999	120.999	275.999	229.001	384	374	359.001	309.001	216.001	266.999	291	207	161	271	264	359	362	414.002	256	210.016	332	345	294.001	209.001	313.999	316.709	329.317	601.082	833.851	555.897	1231.79	807.565	56	314.812	1144.8	906.211	1
ENSG00000010379	0	13	7	6	5	13.001	8	15	15	7	14	25	9	8	10	4	13	6	13	4	6	13	2	6	10	3	7	15	8	9	17	10	23	8	3	8	6	2	6.003	3	15	14	44.055	0	1	2	37.001	11	0
ENSG00000010404	583.562	4600.12	7526.75	4244.82	5885.15	3426.22	3735.07	5110.28	5755.98	11230.6	1234.67	6852.05	13202.6	11815.4	8729.23	14423.5	6696.48	13807.9	3503.31	3105.37	14455	11992.3	8530.11	13573.1	2431.18	3129.04	17049	4645.88	26096.9	8372.12	14575.4	18669.2	7911.64	6872.52	21394.9	17621.1	10362.1	11624.1	17274.3	10281.9	40419.2	5084.76	56816.8	6283.74	533.579	14513.9	20634.5	16257.5	0
ENSG00000010438	0	5	0	1	5	1	4	2	2	1	2	2	0	2	6	3	5	2	15	12	10	6	1	2	0	8	2	20	1	6	8	2	14	6	4	5	6	2	6	10	24.001	13	9	13	18	2	31	46	0
ENSG00000010539	8	120.001	366	143.001	220.999	101.001	202	229	295	234	53	222.999	309	701.023	518.001	441	224	276.999	212	137	413.999	565.019	248.041	419.032	66	187.038	419	311.001	422	417	557	434.999	433	286	536.999	409	470.001	155.117	176.245	421.145	645.769	213.002	885.234	269.464	23	172.071	908.424	486.488	4
ENSG00000010610	160	2048.7	7601.84	3508.84	5692.23	2458.35	4013.28	3937.09	7443	1586.62	312.001	3155.57	1266	9432.71	21734	11706	9448	2339	11933.9	9963	8518.91	19308.8	4484.29	8433.85	547	7312	5966.13	16802	3512	21198.7	13002	3465.99	17004.6	18199	18683.7	10293.2	21758.9	5066.25	1221.43	10696.2	10926.3	20723.2	2686.39	20435.6	467.292	3217.45	65271	35205.1	0
ENSG00000010626	66.247	84.523	167.6	95.3	100.874	118.885	95.176	119.986	150.482	137.583	87.513	164.248	209.528	228.675	407.703	284.714	516.559	501.605	341.336	343.468	322.339	351.72	382.856	306.906	367.377	414.914	284.759	424.21	398.793	609.645	377.306	267.384	520.168	350.398	359.814	270.488	379.902	253.57	327.526	518.17	591.665	702.683	2087.87	1045.42	46	281.733	916	740.544	0
ENSG00000010671	99.001	234	1681.69	869.999	1563	880	1267.72	849	1924	402.999	160.001	1037.06	284	3341.36	4382	2513	1428	479.003	1448	1200	1699.41	3506.79	745	1669	96.135	1155	959.319	2433	723.001	2797	3265	645	3060	1948	3087.21	1720	3393.01	533.49	149.037	1342.51	1246.75	2028.78	345.717	2115.53	56	415.936	6006.34	3165.8	0
ENSG00000010704	34	247.999	803.001	536	1053.92	227	813.045	760	844.999	586.082	92	658	461	1555.6	1301	1319	589	746.001	496	389	1214	1431	527.199	758.001	111.116	258	958.029	614.999	1181	1032	1126	750	1062	765.999	2141	1187	1066	458.312	516.945	952.644	1918.97	625.472	1754.66	709.129	41	565.261	2733.59	2068.61	0
ENSG00000010803	214.001	536.108	813.219	434.053	365	391.999	449.999	533.001	603	992.001	301	1251	2165.08	705.872	794.199	1640	1440	2880.56	730.001	707	1607.21	1564	1869	1566	958.999	872	2676	682	3494.01	1173	1799	2987	1119	936.999	2281.55	2122	1457	1881.98	2272.08	1944.44	5891.65	1101.62	12862.3	900.324	121	2884.04	2968.7	2717.01	0
ENSG00000010810	384.001	2242.01	1054.93	1305.39	1048.24	774.007	1349	1240	1293	791	240.999	1847	462.999	1374.7	1947.66	2097	1066	982.081	1299	1171	1651	1695	1143	2242	193.999	726	1220	1734.57	1442	2448.89	2762.02	808.999	1852	1933.01	1537.03	1775	1945	924.254	698.029	2234.64	1879.45	1540.72	1919.83	1910.1	61.701	884.415	5868.41	4727.7	0
ENSG00000010818	1007	5190	3499.57	2014.02	2531.42	1597	1882	2880	2450.47	4618	647.002	4306.48	6787.11	3456	907	2262	832	1889.44	569	549	2173.18	2017	1062	2785	542	674	2630	618	2984.61	917	2439	3089	1073	797	3826.5	3564	1347	1492.94	1908.12	1650.69	4665.37	1144.1	5821.21	731.224	143	2763.35	3648.99	2474.09	0
ENSG00000010932	1	15	47	1	5	1	84	40	10	33	3	60	5	29	30	65	1	2	34	93.001	11	18	157	5	5	58	26	77	10	239	21	3	1	29	0	27	101	15	5	142.004	27.001	1	27	79	3	5	97.941	306.852	0
ENSG00000011007	256	1957	1967.96	1120	1357.43	820.005	1189	1203.05	1564.16	1533	201	1741.37	1858	2594	2495	2345	1323	1731.01	1070	907	2099	2782	1126	1791	409	929	2082.01	1560	2187	2077.01	2491	2253	2151	1684	3272	2370.84	2519	1222.15	1495.78	1963.76	3665.28	2275.52	4845.16	1797.97	95.268	1521.11	5931.89	3417.33	4
ENSG00000011009	68	219	490.004	309.001	269.001	288.943	387	352.999	406.875	263	98	356.999	238	654	1272	892	1539	1152	2227	2136	852	1182	727	502.001	605.961	1832	1041	2470	751	1912.3	1109	569	2352	1844	1241.95	1059	1343.02	1113.97	966.692	2529.04	2915.5	5431.64	4937.61	6435.69	208.566	1069.66	7354.77	5319.56	0
ENSG00000011021	239	1043.17	1158	966.041	947.427	837.009	968.999	985.999	1160.82	736	338	1261	938	1255	1344.02	1432	848	1311.01	778	626	1146.32	1376	931.999	1255	365.999	500	1520	794	1806	1215.18	1379	1345	1254	957.094	2293.09	1306	1578	991.151	1080.51	1297.11	3857.05	1383.51	3930.19	745.341	85	1417.05	4803.61	2590.76	0
ENSG00000011028	1628.06	2671.02	2941	2773.03	1783.99	3143	2774.49	4130.96	3165	4400	1009	3628	2510.04	2880	3842	5112	7737	11916.4	8317.25	6075	6359.02	4376	5063	4582.82	3531	6079	9405	6764.88	9290.48	7962.24	6562.77	4088	6726	7458.32	8371.91	11212.9	7479	11465.7	10476.3	20401.8	46708.2	11089.8	16491.4	8172.28	1484.86	11134.5	37221	28997.8	0
ENSG00000011052	0	28.059	22.781	8.157	23.982	0	9.901	7.04	6.921	23.776	0	2.755	0	23.842	47.174	11.118	71.529	56.022	57.822	30.567	60.858	50.627	12.713	0	0	3.19	44.09	101.538	18.431	68.468	77.732	87.837	75.493	125.154	104.954	40.82	44.684	31.035	63.262	42.832	121.042	30.766	406.378	127.893	0	61.003	393.982	232.476	0
ENSG00000011083	6	48	29	29	22	31	15	33	46	15	8	9	2	46	46	9	48	36	70	17	28	61	24	9	6	53	34	116	20	57	54	21	187	14	30	54	70	29	15	17	37	112.007	53.004	32.023	1	11.003	239.426	92.052	0
ENSG00000011105	334	807.998	577	392.001	366	464.999	487	562.999	515	1019	162	960.999	1168	442	1085	1862.77	2241	4026	1703	1095	2762.31	1128	2214	1519	1169	1239	3073	1129	2554	1766.1	1901	1990	2254	1439	2861	2293	1724	3268.9	2449.64	3404.86	8510.58	1780.69	12178.1	1890.02	222.129	3139.03	5840.7	4934.68	0
ENSG00000011114	246.001	1767	2286	1340.29	2005.04	944.001	1565.05	1416	1769	2020.25	316.001	2199.04	3036	3523.95	1057.2	1437	363	993	345	212	1271.36	1403	567	1150	153	299	1577.08	435.999	1611	562	1506	2089.01	762.999	625.999	2532.01	1597	1033.02	920.505	1118.84	968.488	2589.61	643.373	4350.54	536.697	48	1421.95	2693.7	1586.89	0
ENSG00000011132	54.999	84	217	135	120	116	262	202.999	185.316	81	57	191.776	150.788	248	220.999	251.897	203.001	345.999	293.001	259	212.999	214.697	150.001	243.001	79	195	271	458.001	354	425.001	252.001	203.827	328.999	304.999	331	348.871	401.001	531.622	521.53	1078.7	1589.44	1433.61	2146.72	1287.01	66.053	497.228	2091.49	1820.41	0
ENSG00000011143	29	60.494	314	159	171	120.034	204.045	183.446	308.484	184.998	54.001	231.02	242.002	402.083	529.109	488.999	372.001	513.014	337	250	425.041	474.081	386.999	410.999	210.33	306.999	413.001	384.015	596.067	641.001	487	459	396.001	400	567.01	416.146	622.034	304.66	342.644	570.56	885.992	501.104	1121.88	440.133	45.392	397.499	1269.7	820.597	0
ENSG00000011198	170	1970.1	658	755	1116	450	588.289	967.197	787	754.194	89	612	1420	1610.01	801	708.999	335	336	268	136	720.001	857	230	514.999	105.999	257.001	616.998	508.999	633.278	572.999	828	797.065	713.999	451	1061.13	849	893.999	316.515	383.24	534.381	1046.11	1020.51	3225.06	790.832	36.233	398.843	1591.74	1056.32	2
ENSG00000011201	62	650.455	1070	801.001	1945.95	816.986	1056	1924	1365.94	1915	116	1545	1741	3773.93	896.001	874.656	444	864	277	123	1807.58	1253	594	1486	119	282	1941.02	324.001	2072.02	513.074	1309	1886	1362	340	3707.99	2071.26	821	1131.69	1251.36	1082.11	3540.67	278.017	3876.29	578.069	33	1136.22	1804.16	1107.51	0
ENSG00000011243	525	1454.37	1386	1161	746.029	1137.01	1201	1245	1298	782.999	888.996	1638	1136	1121.02	1802.84	1614	2126	2991	1906	1660	1502.21	1704.02	2022.57	1634	1254	1472	1962.14	1794	2177	2221	1878	1684	1793	1559	2101	1656	2559	1858.85	2132.74	3038.9	6112.58	3454.93	9346.39	2447.34	252.671	1893.55	5439.91	5060.43	0
ENSG00000011258	119	657.001	902.001	621.604	1160.22	330	846	683.001	910	641	147.001	911	825.224	1567	687	938	140	531	111	71	639	691	265	712	51	70	609.001	193	886.999	320	707.999	787.001	265	246	1089	587	714	374.206	442.129	460.331	920.313	139	1202.55	188	2	463.806	1117.82	821.32	0
ENSG00000011260	168	701	796.359	519.999	1194.98	416	641.007	545	591.999	338	129	508.718	345.999	1776	2192	1294	943.999	638	870	600	995.021	1821	628	755	153	617.999	701.999	1301.56	680	1578.37	1337	573.999	1307	824	1498.02	832.159	1625	497.157	351.78	1116.57	974.028	2029.68	1486.99	2157.57	51	409.271	3185.59	2083.52	0
ENSG00000011275	945	3110.46	2306.05	1667.66	1945.08	1395.65	1910.24	2024.28	1965.83	1662	487	2587.79	2949.19	2542.96	1537.05	2063.71	1097	2242.36	1000	898	1934.35	1909.31	1092.82	2227.31	566	694	2353.71	1432.74	3056.63	1661.1	2052.73	3031.09	1961.78	1435	3313.49	2489.85	2312.61	2225.49	2809.12	2902.08	6900.06	2438.81	10265.8	1801.34	153.037	3363.4	6806.16	4680.2	0
ENSG00000011295	101	925.37	971.024	655.446	1027.03	415	688.998	650.862	819.999	712.078	113.001	826.859	914.001	1592	1693.94	1531	1018.67	1340.96	788.806	657.194	1356.99	1499.04	962.845	1187.37	401	515.418	1248	1003.3	1708.57	1466.75	1764	1472	997.999	782.001	1693.01	1169.63	1665.45	853.536	1012.15	1324.16	2245.5	958.673	4405.27	1236.51	73.91	896.282	3194.3	2049.73	8
ENSG00000011304	769	2533.69	2117.11	1568	1118	1892	1511.02	1808	1792	1260	946	2087	1680.02	2628	3189	3759.09	3540	4434.01	3336	3252.42	3275.17	3342	2347	3087.62	1766	2914	4266	3896	4375.62	4518.5	3812	3323.46	4216	3068	5447.06	4243.63	4850.32	6164.75	5970.21	8327.93	17409	11844.3	16521.3	7860.66	483.902	5751.76	22224.5	14559.5	0
ENSG00000011332	2	1	7	5	6	11	4	2	19.001	8	11	11	16	0	6	4	17	39	5	0	10	7	10.999	9	12	5	23	7	18	9.001	12	24.999	11	1	8	15	6	18	16	23	129.658	9	333.388	11.004	5	19	20	16	0
ENSG00000011347	10	34	29	35	41	34.999	48	8	57	22	18	29	3	99	102	52	13	17	29	76	68	48	18	93	7	7	11	51	21	99	32	20	43	32	48	42	157.007	75.155	38.224	66	132.152	44	79.124	74	4	37	534.064	238.194	0
ENSG00000011376	98	452.001	719.001	572	729.001	483.001	581	635	717.999	458.001	111.001	804	691.001	921.001	641	665	278	530	271	187	557.999	616.999	301	428.001	88	193	590	467	576.173	596	554.001	563	706	371	796.001	543.001	763.001	377.822	419.536	648.391	1104.78	741.344	1431.83	450.056	15	419.34	1680.98	1222.44	0
ENSG00000011405	562.135	3994.89	5576.01	2712.11	5757.9	1475.28	3896.3	3017.58	3646.53	4857	604.016	4637	7404.6	8316.69	772	1797	237	1030	186	139	1306	1351	433	1223	81	104	1998	253.001	2619.5	369.999	1413	2972.53	489	390	3203	2399	1137	1402.51	1625.98	1579.03	3435.4	288.002	8367.92	340.117	40	2042.73	2889.18	2195.51	0
ENSG00000011422	677	4679.7	3794.99	4672	1855	3671.1	1265.28	3976.02	2349.68	730	731	1614.87	630.002	4298.95	10656.4	7850.89	7932	782.002	4279.8	4386.12	3178	10889.3	871.036	2179.57	167.999	5502	2912.01	11365	683.001	11676.3	4950.5	873.998	5126	4769	3691	4352	15924.8	948.684	612.034	3328.95	2317.72	34059.1	3229.12	26379.2	231.689	1169.83	31747.7	10874.4	0
ENSG00000011426	52	174.001	541.001	181	433	236	153	227.001	401.001	151.999	28	155	132.999	975.197	346	240.999	53	43	17	5	217.999	394	16.999	222	11	17	132	135	65.002	145	277	273.999	81	121	252	243	417.002	29.003	33	142	174.039	120.004	312.817	87.001	0	65.099	573.954	318.573	0
ENSG00000011451	248	481.999	574.999	345	233	339.978	451	479.001	415.001	344.999	215.999	446.999	532	450	662	740.999	875	1385	831.999	613.001	894.182	640	687	564	356	467	1379	951	1211	962	862	848.999	942.998	870.001	1254	1223	1063	2132.55	2246.18	2602.78	7213.84	2586.96	6883.51	1170.33	167.822	2562.05	5885.22	4770.94	0
ENSG00000011454	528	2032	4047.9	2128.14	2754.08	1606.29	2894.19	3402.98	2934.13	4882.1	910.001	5167	5610.75	5265.42	3257.19	6042.48	3331.01	5865.01	1605	1868	4364.45	4851.85	4035	5166	1512.22	2678	7559.44	1976	8701.9	2816.01	6364.23	6566	2653	2391.39	8416.54	5742.95	5235.02	3729.46	4765.03	5986.89	11904.9	2726.68	18844.6	1675.44	307.861	4352.45	7405.14	7909.49	0
ENSG00000011465	286	12189.9	6553.4	4915.8	12062.2	2683	4333.04	6305.57	12034.8	8021.36	206	5362	1415	30690.3	22581	5246.85	14501.9	1336.88	5771.09	10476.9	19795.8	12237.4	4733	18630.2	815	3527	3409	16971.6	40513.9	28966.7	28319.2	2196.12	11165	3928	7484.65	13135.6	29810.4	14934	9917.62	46944.1	42843.9	6216.51	7748.9	47794.5	127.918	3566.53	54584.1	98996.5	0
ENSG00000011478	52.001	205.001	95	74	57.001	78	62.999	56.999	84.001	50.999	22.733	81.001	79.001	69.999	227.001	193	329.001	240.999	343	374	171	223.999	172	154	169	234	234.001	457	228	396	231.999	143	250	231	222.999	212	306	140.38	206.461	518.4	544.906	530.608	602.235	605.689	37	234.189	1202.78	693.421	0
ENSG00000011485	102.999	273	693.366	489	400	437.349	621.454	523.007	639	556	213.999	729	688.697	679.001	873	969.985	1065	1520	852.882	539.002	974.001	1021	775	1031	380	610	1467.01	1056	1538	1299	1310	1360	1148	885.001	1366	1340.69	1557	1618.15	1490.18	2235.83	4511.35	2317.55	7631.9	2108.81	180.182	1626.73	4792.25	3691.83	0
ENSG00000011523	149	515	1315.01	597	832.92	408.001	975	513	902.314	856.492	194	983	1604	1487	717	1195	521.999	1354	483	310.999	1182.09	1092	800.001	912.001	138.001	353	1290	608	2011	832	1379	1673	715	651	1753.93	1127.97	1241	1210.68	1322.13	1678.62	2928.58	752.126	3802.12	777.769	36.139	1332.4	2716.71	2234.97	0
ENSG00000011566	257	3712.24	1722.06	1062	2173.02	905.001	1046.56	1125.95	1233	1227.91	220.001	1454	1963	2617.03	682	1166	148	898.999	60	38	994.001	892	304	1073	50	63	1106	170	1904	261	1071	1475.54	355	253	1575.04	1030.31	898	684.13	997.943	939.399	2018.2	209.021	3623.28	219.034	27	1029.26	1873.47	1237.06	0
ENSG00000011590	3	14	3	16	12	8	7	7	18	2	4	4	1	6	12	9	2	3	12	60	0	0	3	10	4	4	1	14	1	14	1	0	1	4	4	9	0	5	0	52.002	6	6	6	31	0	5	32.003	30	0
ENSG00000011600	126	1570	5726.94	1568.89	1895	1441	2353.01	3093.66	3590.51	852	156	1174	558.007	10055.9	15596.2	7535.01	12696	1950	19451.9	17590	5839.96	13942	3443.05	3150	1085	23997	4314.97	23996	1998.73	19541.4	9666.09	1427	23029	17042	8071.83	6199.27	14838.4	5333.07	1556.66	17526.8	8637.74	61662.3	7826.68	100876	1130.51	3251.74	76602.5	40304.5	0
ENSG00000011638	64	751	639.001	193.999	621	196	366.009	242.999	471.454	736	116	804.001	1794.28	1015	1314	1347	1879	2554	1004	838.001	1248.19	1585	2031	1232	933	1137	2142	1133	3181	1404	1609	2628	1007	818.999	2439.95	1193	1763	1278.89	1745.98	1959.86	4278.41	1924.65	9219.76	1822.55	209.021	1749.8	3064.3	2161	0
ENSG00000011677	0	0	0	0	0	0	0	2	0	5	0	0	1	0	0	6	9	0	1	3	8	1	3	3	7	1	26	5	8	2	17	3	3	4	6	2	0	2.001	0	5	16	1	0	9	0	1	10	23	0
ENSG00000012048	53	84.999	653	280.002	541.051	186	348.078	330	507.009	298	65	336	259.148	975.243	369.999	275.001	79	78	103	87	221	452.999	69	178	25	80	184	216	247.001	274	259	187	202	157.001	276.167	370	574.999	114.791	94.445	187.586	250.685	277.338	507.066	135.025	6	122.004	786.682	498.273	0
ENSG00000012061	213.999	732	1082.02	644.999	575	800.001	652.772	573.002	851.208	817	311.001	978.858	1225	1248	2143	1627	2834.34	3072.26	2677	2639	1983	2076.68	2024	1479	1323	2695	2199.24	2194.95	2609.23	2783	2314	1805.72	2808	1968	2347.33	2143	2830.01	2289.03	2457.41	3671.47	6377.93	4195.11	12498.8	7977.11	310.055	2163.41	7627.84	6322.67	0
ENSG00000012124	22	99	341.016	266.999	606.002	330.002	609	218.001	703.999	125.002	86	211.001	99.001	924.001	795.001	372.999	363	97	549	681	400	734	374	314	39	312.001	155.001	709.999	83	590	657	171.999	1717	578.001	2111	518.999	642.999	209.989	37.749	724.849	407.198	1882.38	163.001	652.523	8	167.267	2679.02	803.707	0
ENSG00000012171	84	105	156	67	46	133.001	127	127	114.999	121	116.999	213	381	98	85	156	436.001	1019	232.001	282.999	217	181	518	213.999	304	321.999	599	248	543.999	250	201	716.999	212.999	195.001	421	428.002	306	806.322	1054.1	972.298	3227.77	1019.47	3704.51	827.408	160.517	1596.5	1170.83	1120.49	0
ENSG00000012174	30.983	293	628.605	283	764.579	187	406	411	616	729	47	585.001	894.578	1305	577	865.944	207	495.092	131	56	728.662	686.792	232	873.679	54	90	924.789	217	1054.68	319	835	1023.77	335.914	228	1383.88	876.683	726.663	437.665	557.118	621.501	1523.17	295.449	1767.1	483.106	26	587.471	1411.99	925.364	0
ENSG00000012211	30.001	52	140	47.001	34	66	119.001	94	120	76.001	36	120	108.001	137.001	252.014	223.016	273.032	281	233.031	221	203	223.012	199.026	161.001	132.012	229	233.999	241	246.001	368.014	202	211.001	291.015	256.018	326.018	219	339	323.632	288.495	500.876	891.138	873.458	1155.82	370.774	29	322.778	1131.11	856.654	0
ENSG00000012223	2	31	51	72	100.001	3	49	236	47	67	6	43	3	29	118	345	55	20	88	798	339	84	93	19	2	112	60	44	20	157	27	6	29	131	65	34	138	41.005	9	415.788	220.72	1623.74	113.059	63	2	17	303.115	298.07	0
ENSG00000012232	144.999	704.999	1067	668.101	558.017	385	760.001	805.002	899	1379	161	1434	1836.1	1070.06	1194	2220	1547	3004	1263	1068	2421.01	1738	1465	1565	682.001	1028	3100	1119	3396.01	1535	1917	2903	1588	1447	3615.61	3095	1917	2014.54	2119	2196.81	6342.03	2575.26	8655.97	1623.19	137.247	2561.22	4934.21	3589.91	2
ENSG00000012504	1	8	1	1	2	1	0	2	2	2	0	2	0	6	5	1	3	19	3	0	18	2	9	1	4	8	32	2	25	0	1	2	0	5	3	6	1	5	6	6	40.002	0	0	5	0	2	9	8	0
ENSG00000012660	187	1883.96	1686.02	1220	1839.05	824	1078	1155.85	1441	1357.11	249.001	1598	2499.55	2738	2441	3037	848	1408	564	389	2659	2688	849	2482	112	193	2197.01	954	3402.9	1636	2885	3213.97	1610	885	3631.6	2529.01	3412.35	1418.63	1827.06	2410.63	4878.73	1098.59	7856.37	1305.11	41	1758.64	5499.63	3873.15	0
ENSG00000012779	650.056	1498.31	4224.46	2534.76	2183.75	1929.02	2059.19	2696.88	2452.47	489.001	625.001	1535	588.001	5500.54	7379.04	3985	2600	865	2478	2137	3011	5214	1557	2987	64	1790	2268.22	6516	1200	7779.53	3720.35	945.999	5945	4625	4916.34	3803.42	9977.18	2045.62	516.911	3717.97	5758.49	9082.83	1750.57	12380.5	135	1461.53	22992.4	10168.5	0
ENSG00000012817	1009	2361	3290.55	2531.86	2120.1	956.014	10	0	2703.02	2289.5	775	4588.63	4554.91	2845.01	2882	3470.76	1402	3110.84	893	584	4	2940.34	1794	3438	437	751	3430.29	2	1	2119	3362	3	0	2056.02	4875.36	31	0	1717.22	2143.06	2617.51	6496.24	1207.82	162.153	0	84	2938.4	6283.23	4701.6	0
ENSG00000012822	1061	1888	3929.06	3206.9	2228.11	2147.94	2803.86	3032.42	3442.04	3762.04	1964.06	5021	10150.8	3458.96	5613.51	6709.69	5552	11403.9	2522.65	2063	6461.11	7197.88	8290	7265.18	3411	2927	9476.18	3286	13655.5	5468.61	8310.39	22536.8	4091	4313	11674.3	8314	8057.56	7343.17	10118.7	8129.09	24472	4344.09	54159.5	2044.96	532.226	14805.9	13692.8	10993.2	0
ENSG00000012963	62	1038.18	786	359	892.831	292	505	491.612	649.982	768.22	101	683.014	998.531	1315.99	1440.35	1549.21	811	1485	528	419	1468.18	1648	1088	1389	354	521	1610.54	919	1995	1300.02	1857.97	1736	1294.99	874	1982.47	1539.04	1729.3	936.371	1251.11	1483.29	2668.55	910.188	4937.88	1010.29	63.092	1040.65	3005.93	2312.18	0
ENSG00000012983	237.001	2813.3	2051.99	1221	2360.91	946.059	1456	1513	1568.02	2185.15	261	1980	2737	3363.86	1295	2146.01	470	1408	310	182	2011.02	1624	673	2126.25	135	240	2252.8	408	2777.68	687.001	2416	2742.07	968.002	566	2636.47	2225.89	1744.18	1307.33	1866.88	1619.9	4344.6	612.308	6234.51	696.506	56	1599.68	2934.6	2571.3	0
ENSG00000013016	177	537	963.076	370.068	411	290	528	788.999	815.025	2191	243	1393	2841.43	515	1155	2737	2035	7530.1	1105	584	3078	2212.01	2518	2207	1404	962	5221	1129	6066.23	1369	2564	4386	1701	2082	3954.64	5780	2267	2418.91	4021.33	3249.11	13619.4	1751.91	14694.9	1056.17	377.477	4179.24	4492.92	4199	0
ENSG00000013275	283	1193	1148.69	744.901	611	675	598.638	737.019	804	678.006	265	864.999	1128	1514	2654	1838.22	2699	2556	2340	2208	2023.01	2453	1802	1420.09	1143	2195	2241.05	2702	2146.2	3521	2733	1840	2972	1951	2413.77	2238.39	2903	1832.95	1915.39	3746.14	4189.37	4924.53	8593.67	5720.65	182.108	1820.48	7650.41	5997.38	0
ENSG00000013288	324.001	1197	2500.21	1139.04	1088	887	1290.35	1511	1577	1668	315.001	1614.1	2442	2458	2961	3282	5425	6829.2	3582	2568	3960	5119.01	4057	3442.02	2888	3257	5741.55	3885	6894.49	4723.73	4709	5342	3356	4186	6782.53	5585	5684.94	7051.43	6447.19	7770.62	18573.4	7079.36	18226.8	4509.18	452.858	7480.78	18122.5	11593.7	0
ENSG00000013293	0	2	1	2	3	0	0	2	7	1	0	1	1	0	0	1	0	0	1	0	2	1	0	1	12	0	0	0	0	2	1	0	0	1	0	1	0	0	1	7	3	3	0	0	0	0	5	0	0
ENSG00000013297	7	28	34	53	16	12	27	32	40	28.999	1	48	17	17	17	42.619	35	97	161	77	31	24	137	29	93	14	36	34	82.511	119	25	9	13	50	56	15	12	123.285	251.456	313.242	275.858	22.019	120.001	85	13	58.183	118.064	386.158	0
ENSG00000013306	204	754.896	1034	545.999	340	559.998	754.001	611.999	772.001	456	218.999	711	672.999	1234	2154	1599	2670	2287	3405	3046	1701	2310	1589	1034	1073	3331	2050	4234	1710.05	3420	2314	1190	3225	3927	2247.65	2635	3165	2268.71	1942.71	5111.51	5973.52	9195.46	11803.8	9112.88	371.245	2092.34	12414.7	7744.88	0
ENSG00000013364	668.852	1881.79	4751.25	2712.64	2536.7	2478.52	3185.18	3534.42	3033.89	1784.93	710.999	2733.77	1902.38	4023.55	6265.92	4526.78	7112.08	6005.26	9492.24	9195	4099.88	5195.64	3518.71	3451.13	1895	6055.52	5589.61	12024.6	4655.47	10690.6	6271.74	2987.13	8756.23	8219.06	6933.47	6665.93	8440.14	6296.09	5138.04	12676.1	17394.7	36746.2	14400.8	26379	1114.32	5435.98	33232.2	24504.4	7
ENSG00000013374	209	989.155	1590.66	905	1260.05	575.999	1250.02	1332.03	1415	1312.76	237.001	1509	1882	2530.57	2363.75	2672	2407	3240.03	2139	2079.01	2724.91	2918	1995	2311	1066	1631.01	2931.02	2060	3766	2692	3199	3558.83	2518	1677	4199.01	3071.62	3148	2402.26	2613.49	3233.81	6185.2	2779.64	11483.7	3731.34	158	2707.36	7202.51	5446.74	0
ENSG00000013375	143.999	1744.76	1411.04	1106	1777.93	620.004	1108.29	1480	1074	1868.06	174	1613	2012.12	2528.23	1662	1837	966	1519.27	658.001	395	2242.02	1780	938	2042	306	456.999	1996.08	850	1993.5	1274	2581.15	1768	1380	739	2500.5	2693.78	1876.27	975.116	1261.8	1407.88	3124.77	909.823	6367.6	943.978	83	1157.3	3289.03	2173.97	0
ENSG00000013392	9	146	203	102.006	191	47	156	132	125	226	34	206	384	251	342	454	498	723	246	203	565	477	536	405	199	221	525	273	748	377	580	586	383	213	648	483	533.234	296.662	516.842	397.135	1056.55	305	2126.54	298.171	26	396.762	676.921	471.375	0
ENSG00000013441	2748	10636.2	4920.91	4843.58	7728.94	4024.41	4147.34	4288.27	4350.15	4887.9	1186	7446.91	6181.99	8297.78	5621.89	6208.89	3316	7144	2300	1233	6055.84	5688.71	4277.99	7521	921	1100	5555	3050	11204.3	4416	5925	10268.8	3416.42	2463	8792.77	4900	7428.35	2974.78	4603.21	5245.44	10733.3	2142.16	20263.8	2030.91	192.117	4332.93	9374.28	7791.51	0
ENSG00000013503	54	147	343	229	350.176	156	286	329	294	332	59	321	336	526.004	330	364	198	320	148	91	382	324	146	231	47	105	313	211	352	293	359	351	236	168	427	358	373	211.222	248.141	262.228	565.611	165.366	1113.44	214.002	27	248.512	634.044	498.168	0
ENSG00000013523	108.17	519.545	1659.76	873.972	955.21	677.564	998.721	955.294	1516.93	649.316	174.086	921.853	564.787	1969.93	2235.67	2154.63	866.522	821.09	674.869	532.671	1406.8	2012.38	805.188	1310.31	149.447	415.048	1211.21	893.491	1388.56	1644.24	1569.16	1085.69	1637.81	1055.72	3062.3	1505.17	2392.19	804.203	658.194	1269.94	2206.82	1657.06	2403.76	1148.98	48.847	863.486	6672.97	2230.23	0
ENSG00000013561	77	494.001	1531.99	635.001	1449.03	382	928.501	860.975	1131	1506	168.999	1024	2085	2698.96	2140	1921.66	1329	2254.19	861	444.999	2211	2456.22	1188	1811	289.999	530.001	2450.01	1022	3124.28	1553.02	2758	3187	1538	910	3660.83	2456	2246	1587.39	2005.38	1805.37	4491.99	1328.03	10760.7	1761.4	80	1722.62	4360.1	2721.14	0
ENSG00000013563	76.001	655.31	1023.12	536.031	764.985	594	729.227	619.195	993.001	639	141	868.369	560.143	1593	2853.01	1698	2499	2001	2267	1555	2280	2760	1485	1287	667.986	1792.99	2110	2665	2173	2831.02	2731	1553.82	3411.99	2000	3096.28	2325.99	2609	2169.6	1849.63	3759.13	5450.01	4286.05	9316.49	5641.69	199	1699.31	10045.5	6553.38	0
ENSG00000013573	420.147	383.106	979.897	581.199	357.349	584.371	998.446	710.201	1023.06	273.149	247.091	584.742	581.948	632.687	1450.81	1096.01	366.459	1280.34	322.611	1173.81	517.865	1125.01	885.825	1022.42	573.84	213.261	289.322	970.225	739.246	1737.51	1387.48	552.858	625.861	624.734	1226.01	384.832	921.031	188.199	167.122	463.085	1681.24	1994.59	2282.71	1246.13	51.89	247.824	1468.02	2133.04	0
ENSG00000013583	49.999	409.076	729.986	423	659.001	196	442	544	584	696.578	62.001	653	780.001	1165.02	2589	1683	2503	2581	2043	1542	1669.86	2234.51	1872	1299	1054	1595	1952.25	2056.97	2370.04	2535.01	2185	1821.34	2793	2283	2255.01	1712	2213	1496.53	1806.98	2622.49	4128.43	2822.91	8215.61	3572.53	142	1506.7	5994.06	5065.19	0
ENSG00000013588	789.001	4329.21	417	1084	996.025	763.883	113.894	975.001	322.999	1086.88	322.964	1318.75	5498	421.525	372	179	467	1441	153	220.231	907	635	595	836.001	1057.97	421	1410	211	1531.52	166	460	5629	199	173	1808	775	524.143	1106.36	1188.06	689.167	2608.11	678.229	6440.43	209.092	42	2518.21	833.266	485.849	0
ENSG00000013619	198	1164	329	138	134	274	143	119.001	252	184	71	225	245	346	392	327.001	324	473	171	84	515	407	258	455	88	73	362.999	296	753	351	456	467	331	162.001	402.001	400.999	567.999	500.472	532.306	518.11	1298.53	331.034	2018.78	204.003	14	421.837	1454.19	640.532	0
ENSG00000013725	277.999	393.001	417.999	314.999	272	259.001	438	482.999	424	117.001	55.206	422.999	73	552.999	485.999	398	820.001	187	1032	1430	574.492	613	254.999	840	73	764	381	680	151	817	545.001	259	1136	538	823	538	452.002	242.411	93.067	797.034	864.399	778.418	85.004	1243.84	23.009	173.218	2319.65	1876.95	0
ENSG00000013810	186	277	904.999	799.996	431.002	453	776.087	787.001	648	186	224	616	130.001	864.972	1425	936	1043	329	1557	1815	648.188	1179	427.999	726.999	180	1072	564	1967.25	334	1852	1040	271.999	1302	1539	1033	827.999	1749.99	447.742	251.043	1604.57	1345.85	4042.96	901.76	2665.66	76	432.913	5527.78	4187.92	0
ENSG00000014123	96	892	1510.1	681	1819.02	434	1057	903.002	1204	1409	157	1220	2153.53	3255.04	802	1610	162	869	78	94	1163	1295	343	1199.17	75	96	1387	239	1899	338	1225	2077	530	389	2324.03	1453	1134	759.239	1309	1142.31	2437.08	202.023	4554.43	323.157	27	1219.03	1788.71	1589.21	0
ENSG00000014138	13.492	102.903	289.03	117.31	205.881	126.283	269.897	205.42	302.657	200.482	36.304	307.117	168.208	413.136	519.343	383.46	395.058	341.013	416.694	443.483	362.824	472.178	324.926	339.74	141	317.269	352.909	541.552	441.045	599.588	412.022	364	479.321	403	545.444	391.982	723.642	225.991	207.281	578.145	704.187	812.416	743.958	967.517	25.008	216.343	1193.44	1062.52	0
ENSG00000014164	256	410	340	304	151	273	249	224	241	134	132	242	197	230	209	216	177	355	274	296	172	242	216	163	133	287	330	392	306	302	312	207	390	424	543	269	309	703.488	655.142	1034.4	2104.6	2384.15	1968.97	970.84	104	832.778	3130.35	2128.43	0
ENSG00000014216	433	1020.02	1924.2	926.007	971.091	1070.3	1162.7	1310.34	1388	956	391	1417.09	1217	1783.11	2908	2994	2652	3304.26	2769.89	2421	2613.94	2982	2052	2092.99	658	1846	3298.39	4178.01	3407	4400.01	3500.94	2130	4341	3581	4148.38	3707	4331.46	4089.44	3522.54	7028.22	10942.2	14187.2	10839.1	9231.89	442.917	3514.31	18038.8	13609.1	0
ENSG00000014257	6	13	139	62.001	94.999	20.001	89.001	71	85	36	7	134.999	18	163.001	109	164	31	3	68	24	55	100	23	106	16	30	34	72.999	20.001	97	78	20	76	129	81	64.001	86	19	3	104.661	58.001	50.024	20	39	2	26	202.731	119.032	0
ENSG00000014641	70	536.998	2093.11	874.002	2732	707	1292	1174	1734	1938.85	195	1275	1833	5627.43	5698	3536	3578	3929.06	2418	1351	3843.41	5639.15	2714	2674.85	897	2140	3587.42	4200.05	3834.14	4896.48	5721	3763.57	4217.01	2562	5114.98	3783.03	5757.21	2049.24	2283.58	3740.91	5390.63	3375.27	17081.8	4112.92	191	2362.27	9678.25	6115.68	6
ENSG00000014824	60	764	1877.95	850.277	1825.62	581.999	1236.87	1105	1366.02	1770	190.999	1415	2270	3844.9	1633	1799	812	1512.59	621	384	1720.42	1684	787	1625	370	519	1759	666.001	2338.73	970	2328.06	2564	970	676.001	2741.01	1459.16	1507	1235.46	1711.85	1574.16	3668.82	873.858	7936.75	1620.9	102.282	1477.14	3601.45	2488.8	5
ENSG00000014914	174	196	728.999	252.999	244	400	394.999	428.136	515	1214.01	359	1392	2251.02	545	937.999	1482.99	1360	3846.45	506	388.999	2305	1470	2280	1579.39	734.012	643	3219	626	4968.03	1020	2480.01	4106.04	818.001	912	2869.01	2288	1732.26	1587.14	2220.34	2014.4	6263.33	765.49	12572.7	570.667	134	3125.98	2209.28	2696.76	1
ENSG00000014919	23	179	1117.98	404.182	784.813	259.287	549.525	483.012	853.443	605.831	101	740.849	931.995	1629.18	1370.45	1195.95	842.597	946.912	735	601.525	1013.92	1415.28	791.716	956.951	409.984	713.934	966.565	953	1405.85	1315.25	1293.11	1254.41	1057.11	908.905	1678.3	1012.8	1583.17	642.065	689.158	986.216	1825.23	1734.34	2676.95	1205.6	66.022	737.527	2883.61	1787.56	0
ENSG00000015133	559.001	744	799.739	940	626.001	649	1180.02	1512	888.196	234.999	400.001	1487	111	642.002	264.999	583.999	155	79	296.999	259	263	359.932	156	832.001	21	160.001	212.001	433.999	170.001	450	383.001	170	434.999	641.999	534.001	416	288.001	282.251	67.005	967.311	717.825	384.189	167.109	181.101	8	201.359	2150.68	1659.97	4
ENSG00000015153	103.001	1276	793.002	600.143	1369	367	810.998	572.999	711.001	706.998	108.002	835.036	1393	1162.07	310.001	368	221	416.999	104	104	363.002	281.003	199.999	321.001	128	135	432	136.999	516	190	445.999	598.261	245.001	127.001	426	327.998	370.001	351.212	480.393	473.085	993.882	205.674	2573.2	413.17	20	490.916	742.176	668.181	0
ENSG00000015171	361	1382.29	2594.99	1477.51	2317.59	834	1717.81	1708	2022.25	3473	527.999	2560.01	5603	4117.16	2060	3425	1286	3932	717.999	412	3378.84	2860.87	1805	3290.11	425	448	4340	926.001	6333.01	1568.01	3866	6600	1508	991	5799.79	3856.89	2821.41	2969.61	4506.61	3031.88	9193.05	1261.21	19201.2	1352.45	143.033	4449.66	5384.89	4489.31	0
ENSG00000015285	125	286	1051.39	869.999	443.17	497.002	780.999	755	773.999	216.001	254	599	150	920.078	2220	1358	1492	375.001	2659	2638	960	1637	663	893.999	158	1825	658.001	2583	411	2826	1255	275.999	1934.62	2842	1561	1301	2211	1097.46	350.578	2972.34	2122.51	10926.7	904.361	5640.32	167.518	684.071	10210.2	7290.19	0
ENSG00000015413	0	1	1	2	0	3	0	0	10	5	1	2	1	1	0	13	0	0	15	6	0	0	9	14	1	22	0	20	0	17	6	0	7	2	0	3	4	3	0	44	19	6	0	80	0	6.661	98.008	59.476	0
ENSG00000015475	51	821.015	665.001	367	675.03	333.999	447	402.999	424	153.001	45	311	142	1555.55	1649	1096.42	866.001	207	1047	1049	696	1431.02	370	424.001	99	988.001	403	1807	237	1669.55	1143	249	1458	1240	1087.11	665	1690	486.535	163.176	1288.05	749.893	3268.94	769.861	3924.05	70.001	315.249	5114.69	2934.91	0
ENSG00000015479	1923.37	11342.7	9263.4	6101.66	12654.1	4442.76	6768.81	5635.2	7377.22	9260.73	1574.88	9186.1	14115.6	18373	7131.76	9451.34	2383.47	9067.29	1408.09	971.655	8142.48	8078.55	4149.47	7755.14	801.641	1365.96	10674.3	2232.25	13973.8	3951	9425.99	12742.6	4321.38	3649.35	12992.5	8598.68	8429.47	5577.01	7460.08	6963.36	15805.2	3340.4	36661.7	4253.84	331.012	7544.32	13200.6	10519.7	3
ENSG00000015520	11	26.004	15	6	1	7	11	6	14	27	5	22	44	4	14	34	25	107	16	40	40	28	62	21	50	15	50	21	122	31	37	71	19	14	53	33	27	38	56.109	70	192.249	22	464.222	23	6	87.094	77.24	94.308	0
ENSG00000015532	92	117	505.001	272	253.193	214	363.999	424	341	371	96	430	356.111	455	577	589.001	976	1180	946	867	728	555	659	503.001	513	838	909.1	973	940.999	1076	771.012	442	818.001	864.001	781.999	874.001	946.001	982.403	1149.87	1702.36	3243.65	1622.59	3075.06	1355.8	154	1030.61	3379.29	3131.88	10
ENSG00000015568	1418.09	3927.35	2306.55	2210.74	3569.07	887.475	1953.99	3035.95	1998.05	4849.15	318.146	2814.2	6438.17	4114.49	105.371	435.478	101.462	755.273	16.412	41.819	144.155	856.217	269.836	333.355	102.433	62.798	1425.69	214.082	1339.3	38.433	827.251	943.189	140.219	203.158	1643.04	279.965	787.905	763.758	1334.03	47.965	844.074	99.651	3658.19	0	0	679.92	1039.2	791.934	0
ENSG00000015592	1	3	11	1	5	4	6.001	2	6	10	6	12.005	13	1	1	7	13	27.744	8	17	3	7	19	7	24	16	10	3	13	7	17	8	1	4	6.011	5	13	14.001	18.012	11	27.001	13	71	0	0	9	4	9	0
ENSG00000015676	355.001	1138	2062.05	1301.02	1212.72	1051	1414	1507.15	1734.22	1858	467	2397	3002.68	2223	2640	2879	3320	4976.01	2354	2344	3404.16	3271	3280	2627	1687	2041	4008	2333	5098	3976	3749	4708.94	3503	2282	5124	3656.5	3574	3277.47	3596.41	4108.4	8628.64	3967.09	14194.5	2916.07	216.587	3831.58	7926.28	5860.15	0
ENSG00000016082	0	0	0	1	0	0	0	1	0	0	0	0	0	0	0	0	0	1	0	0	0	0	0	0	0	0	0	0	0	0	0	0	0	0	0	0	0	0	0	0	0	0	0	0	0	0	0	0	6
ENSG00000016391	12	38	31	14	38	20	25.005	25	39	23.006	12	133	71	66	52	54	36	86	37	26	52	71	24	57	15	35	90	52	93	61	108	145	365	29	124	45	72	54.041	40	80.006	115.062	67.001	352.5	2	4	132.171	131.038	85.008	0
ENSG00000016402	2	0	0	1	5	0	2	6	2	2	0	0	6	0	0	3	3	3	0	4	4	1	3	1	5	1	2	3	4	4	3	9	0	1	3	12	0	8	0	5	8	1	49	0	0	7.003	2	32	0
ENSG00000016490	0	0	0	0	0	0	0	0	0	0	0	0	0	0	0	0	0	0	0	0	0	0	0	0	1	0	0	0	0	0	1	0	0	0	0	0	0	0	0	0	0	0	0	0	0	0	0	0	0
ENSG00000016602	0	0	0	1	0	0	0	0	1	0	0	0	0	0	0	0	0	1	0	0	1	0	0	0	6	0	0	0	0	0	0	0	0	0	0	0	0	0	0	0	0	0	0	0	0	0	0	2	0
ENSG00000016864	56	421	874.167	424	748	318	610	703	666.999	935.001	79	788.001	745.005	1491	2601	2128	2194	2348	1666	1254	2478.55	2350.18	1973	2058.06	696	1266	1998	1696	2516	2264	3494.4	1933	2087.17	1332	2394	2123.25	2694.16	1492.77	1701.74	2173.85	4054.24	1979.88	6161.43	2565.45	155	1175.03	4506.84	3967.65	0
ENSG00000017260	332.001	1685.96	3978.77	2133	3692.44	1859.27	2355.7	2836.59	3063.72	2937.68	365	2732.02	3428.04	8229.19	3963	4222.73	1411	2352.77	818	547	4191.67	4621	1445	3318.05	249	565	3616.39	1518	4102.13	2752.83	4534.53	3831	2444	1416	5903.28	3740	4993.98	1940.21	2138.61	2412.04	5021.95	1643.35	9722.96	1998.03	113.642	2136.89	7718.28	4778.96	0
ENSG00000017427	15	188	726	648	1556.01	207.028	1042	483.984	1044	340	48	800.001	300.047	1264	348	327	107.002	111	387	168	334	490	166	458.001	27	205.001	381	251.999	440	230	452	220.001	480.001	526	746.002	416.998	356.037	416.236	65.009	575.689	612.297	166.01	65	372.503	52	173.781	2140.34	822.373	10
ENSG00000017483	35	179.001	114	115	62.999	83	74	148	129.999	71	10	166.999	41	150.675	721.001	417	212.001	114	299.001	427.001	164	234.999	106.999	443.999	66	363.001	114.999	485.999	112	734.958	270	88.999	291	461	154	270.002	770	95.864	63.116	466.747	519.075	846.732	269.254	1019.75	43	124.345	1468.53	995.365	0
ENSG00000017797	206	1302.02	2181.02	1208.85	1884.42	702.694	1477	1271.06	1784	1912.96	275	2029	2620.04	3444.64	3360.53	3217	2082	3126.26	1559	1195	3006	3695	2280	3029	730.991	1521	3643	2281	3786.38	2849	3982.55	3711	2773	2375.02	4499.81	3343.11	3568	2681.15	2898.88	3588.52	7614.77	3368.24	17654.1	3082.11	220.104	3120.75	9104.06	6308.36	0
ENSG00000018189	305.001	1217	2941	2285	2728	1553.04	2390.75	2114.1	2795.97	2598	482.001	2797.01	2350.89	3905.25	1893	2064.02	1511	1468.05	1079	829	1508	1801	1237	1613.29	494.001	762	1577.28	1245	2201.02	1518	2082.97	1599	1293	1134	2417	1790	2178	903.69	1076.67	1438.67	2984.36	1545.46	4788.2	1032.97	106	1317.97	4058.05	2802.29	0
ENSG00000018236	24	10	62	9	14	2	37	12	23	2486.74	189	427	3774.03	78	4	141	201	1813.81	24	7	593	166	343	89	141	23	504	12	306	8	87	1235.21	15	6	887	652.128	229	174.6	245.093	29	795.652	14	4150.59	16	0	4103.02	373.368	214.324	0
ENSG00000018280	814.211	2330.73	5185.24	6717.8	2486.95	5497.14	1603.99	4793.42	3035.64	728	612.999	1971.84	392	6429.87	8881	8488	5227	344.999	4462	2869	2522.03	7684.81	682	3034.75	88.255	4721	3058.48	6982	266.999	9623.21	4196	454.737	3508.01	4926	3186.76	4443.11	11375.3	538.043	209.152	2586.56	2593.23	38963.1	3495.17	15738.8	424.291	1285.36	32774.7	10198.5	0
ENSG00000018408	510	3890.61	3225.78	2341.96	2990.15	1572	2292.68	2102	2154	7396.84	941.972	3957	8778.07	4800.63	1952	5127	1800	6292.79	1133	593.038	7708.26	3327.94	2702	4758.1	655	815.001	7028.38	1084	9924.11	1595.01	5322.94	8675.67	2811	1177	8244.85	7963.76	3637.1	4989.74	7927.8	5784.75	15605.7	901.292	21398.6	1129.18	209.097	5938.73	6731.41	6610.57	0
ENSG00000018510	92	1272	3464.42	1529	5342.25	1312.41	2262.09	1698.11	2937	2146.99	195.998	1864.99	2057.98	9081.78	2478.01	2069.16	966.999	1066	733.999	447	1875.27	2903	727	1344	197.229	580.001	1734.39	1238	1853	1532	2830	1690	1845	895	4035.71	2263.34	2475.64	880.475	948.466	1389.6	2530.47	1579.67	5140.19	1501.41	51	1034.17	4562.27	2740.18	1
ENSG00000018607	2	0	2	0	6	1	2	0	4	1.202	0	2	3	8.584	1	1.061	2	0	0	2	0	1	0	0	3	0	1	4	6	1	0	4	1	2	4	0	3	0	0	0	0	0	3	5	0	0	2	2	0
ENSG00000018610	68.001	393.757	611.9	293	364	206	374	333	406	362.999	84	458	773.367	1072.83	763	784.93	659	1151.61	460.001	355	793	752.93	776.922	616	212	244	871.999	527.983	1145.81	768.984	674.904	1113.79	740.863	403.74	1124.85	762.892	892	615.128	843.68	892.851	1760.25	456.084	3704.17	584	42.003	780.533	1732.81	1428.89	3
ENSG00000018625	124	77	319	24	61.955	75	139	62.231	120	734.983	353	666.993	4135.46	178.961	86	361.999	220	2088.01	155	70	260	941.946	1210	285	413.635	143.348	1798	115	3711.01	311	660.999	5531.85	64.951	30	1224.2	517.999	742.999	1857.88	1408.11	1295.69	4522.79	120	8426.59	37	40	3557.77	585.146	621.233	0
ENSG00000018699	93	197.049	616.43	362	467	243	432.005	381	439	436	72	578.999	726.999	973	758	734	579	623.999	432	356	501.001	672.001	569	661	278	351	621.224	425	684.999	711.103	800	650.148	583	316	871.031	598.289	784	399.531	474.113	559.229	938.376	496.954	1968.01	635.662	39	388.92	1386.59	995.145	0
ENSG00000018869	3	45	117	43	103	14	96	43	87.998	87	12	78	157	257.003	157	130	123	156	111	82	156.999	137	105	121	81	89.999	128	90	184	123	181	183	110	88.999	181	106	135	119.743	114.364	174.452	218.05	108.105	560.004	235	5	101.053	291.023	211.049	0
ENSG00000019102	6	9	33	7	10	14	12	25	12	26	6	17	28	7	19	27	45	81	45	46	28	17	52	31	27	67	44	58	49	40	44	44	42	20	27	19	42	47	55	52	116.142	27	364.099	8	11	42.44	34	59.74	1
ENSG00000019144	1325	1314.53	3676.16	2512.07	2152	4242.9	2917.01	2760.28	3114.31	5405	2833	4690.76	5369.02	3001	3802.99	4805	4630.43	7278.57	3488	3449	5594.86	3602	3735	5666.03	2865.17	3031	5862	3327.99	7953.77	4915.22	6253.4	6562.36	4683.03	3049	5293.46	7698.53	5844.04	7114.72	8112.24	8885.94	27223.9	5208.44	25874.9	3492.31	724.014	9239.47	14954.8	14287.7	0
ENSG00000019169	99	577.001	5357.38	2873.95	3706.35	938.006	713.265	3450.07	2247.92	158	317	1269	40	5788.64	10011	1990	10965	89	5292.04	4608	2006	13144.3	164	3161	155	4485	604.01	12935.6	82	25366.1	3701	166	2787	8533	2947	2495.75	16117	68.029	22	948.575	1417.68	64280.2	3095.85	30131.1	126.001	614.53	22615.4	18145.4	0
ENSG00000019186	1	1	0	3	6	0	0	0	6	0	1	0	0	11	6	1	0	0	0	0	1	11	0	0	2	0	0	2	0	0	0	0	0	0	0	8	174	0	0	0	2.002	11	0	5	0	0	11.008	9	0
ENSG00000019485	106	420	609	245.001	236	273	332.001	363.999	343	903	186.001	751.999	1257	394.001	221	639.001	567	1326	352	250	696	574.074	596	529.001	448	287	1651	237	1313	394	565	1242	430.999	263	1292	862	478	887.133	1208.79	867.216	3147.14	502.66	5695.65	281.997	79	1706.64	1296	1342.73	0
ENSG00000019505	5	7	1	2	2	3	1	13	4	15	0	9	0	2	3	15	0	3	7	8	1	2	0	1	8	4	18	0	1	1	83	0	8	8.002	2	18	0	1	2	6.003	18	0	4	4	0	1	68.004	39.007	0
ENSG00000019549	12	251	268	232	338	122	223	156	282	338	10	235	63	444	373	969	311	293	197	151	829.226	217	324	135.028	21	47	635	131	327	684	787	111	824	244	392	607	587	302.184	373.431	813.358	1018.44	153	936.451	589.838	11	258.283	1201.36	1850.69	0
ENSG00000019582	2954	49668.9	81238.7	28884.4	33601.6	42350.2	43588.4	32443.7	76944.6	21117.5	7148.88	37309	26396	118214	307917	120822	260646	55402.1	350242	311686	163335	232231	120095	109457	25565.1	318526	110609	263014	74725	400478	219107	61437.1	429609	242275	267317	135659	264675	199970	51208.1	320547	368838	633996	77350.6	825354	21030.7	88440.5	1.24405e+06	803484	2
ENSG00000019991	47	1404	1582	1136	2353.98	1116.01	2293	943.396	2651.27	2093.3	169	2334.7	1252	3635.32	1181	2391	411.001	1148	530.999	279.999	1634	1140	641	1144	50	193.001	1829	443.001	1436.35	659.999	1763	776.001	1073	498.001	2484	1960	1452	1187.54	1158.26	2232.72	2487.58	268.037	718.416	582.81	44	777.976	3868.29	1841.54	0
ENSG00000019995	307.865	2929.62	1855.16	1428.46	1924.03	887.587	1320.03	1307.23	1363.93	1817.61	332	1736.15	3330.15	3117.47	1789.6	1986.5	1184.6	2432.46	723	476	1941.29	1953.71	1588.8	2335.55	594	768	2711.68	857	3150.15	1190.57	2511.09	4017.92	1376.24	898.05	3338.73	2082.07	2047.24	1697.72	2030.47	1826.4	4638.99	954.759	11497.6	777.596	113.522	2135.22	3325.76	2610	0
ENSG00000020129	96	105.999	318	184.001	126	160	239.999	267	208	263	69	296	466	215	457	552.001	772.999	1192	530	439	682.001	446	571	382	388	366	998	543	929	694	689.001	740	722.999	499	872.002	849.725	651	1187.54	1615.31	1655.35	3767.01	1174.33	4239.95	1046.95	80	1604.21	3064.15	2347.91	0
ENSG00000020181	192	859.628	658.181	554.117	623	463	721	999.977	689	647.182	104	830	612	521	1535	2316	1613	1513	1505	1045	1724.67	1192	2457.7	3749.86	312	1254	1801	1733	3758.26	2273	1608.62	1499	1871	1512.67	1440	2433.7	2383.31	4246.46	4110.5	4595.33	10850.7	906.801	3569.89	1262.01	304.271	1491.76	5041.76	4892.77	0
ENSG00000020219	2	4	1	0	1	2	2	0	1.331	0	0	0	0	0	0	0	1	0	0	0	0	0	0	0	0	0	0	0	0	0	0	0	0	0	0	0	1	0	0	0	0	0	6	0	0	0	4	0	0
ENSG00000020256	51	108	291.998	162.001	171	177.999	265.872	260.002	252.999	253.001	92	318.002	336	272	319	376.001	261.001	503	196.001	174	321	331	260	281	104	190	468.47	253	540	339.001	447	430	364	286.001	497	396.001	391	436.936	499.638	583.486	1285.67	292.041	1557.61	349.329	30	514.702	1307.42	919.575	0
ENSG00000020426	71.001	207.392	459	264	461.179	170.002	385	336.001	345	617.622	86.001	592	763.743	923.543	465.999	445.999	494	718.008	272.001	173	560.088	471	507.002	508	226.001	266	598.991	310	755	415	695	663.969	407.891	219.999	627.001	587.949	573.999	373.447	458.351	595.895	1069.48	132.942	3273.47	520.307	32.868	398.93	839.035	764.79	0
ENSG00000020577	904.003	3240.04	2776.16	1911	2895.48	2793.9	2386.03	2134.74	2951	3703.01	1668	3749	17123.2	4550.14	1777.44	1791	1199.11	3244	523.999	349	3173	3148	1090	4831	611	648	4437	876	4945.95	1031.1	3974	13507.7	2420	945.001	7767.04	4528.06	2322.28	3761.58	5447.43	2464.75	10372.4	1922.73	39155.9	1395.6	88.025	11719.8	5815.05	2968.13	0
ENSG00000020633	262	1221.82	356	354.003	299.179	313	221	345	546	154	70	497	125	445	1125	761	578	194	769	946	475	728.001	339	969	131	506	433	1229	431	1164	749	437	854	1154	707	563.733	1000.02	325.278	98.029	1317.23	1147.13	2026.31	478.631	812.174	35	379.238	5151.82	2486.98	0
ENSG00000020922	185.011	757.173	1738.05	805.296	1797.88	510.999	1149	949.07	1330.04	1105	168	1270	1425	2617.57	1024	964	571	712	434	308.001	1104	1035	513.007	961	213.394	240	912	484	1122	785	1297.01	1351	757.999	576	1635	912.999	1187	489.567	587.115	788.757	1529.55	672.038	2866.85	528.677	36	701.368	2144.83	1579.61	3
ENSG00000021300	3	11	38	29	19	20	38.999	25.999	36	45	8	50	117	59	152	154	155	275	104	153	124	172	245	134	111	147	213.001	154	331	179.001	144	261	129	154	205	178	144	163.269	133.368	333.063	437.199	168.116	617.771	249.862	22	398.457	551.137	353.021	0
ENSG00000021355	135	950.012	2221.55	1404.54	2036	709	1056.01	1404.6	1490	1242.3	148	1318.61	1243	3857.02	5463	3530	3527.89	2851	2985.89	2412	3329.17	5610.21	2339	2542	825	2451	2743	3823	2477	4982.99	4547	2553.01	3519	3516	5400.33	3376	5214.84	1902.17	1600	3367.86	4620.53	6506.31	6680.89	8293.05	196	1562.29	10031.4	7502.18	0
ENSG00000021461	0	0	3	1	3	1	0	1	3	2	0	2	0	2	2	1	0	1	1	0	0	2	1	0	4	1	0	0	6	1	0	2	0	1	0	1	1	1	2	0	1	0	9	1	0	2	2	2	0
ENSG00000021488	2	3	13	8	3	14	10	6	5.999	6	5	15	2	10.999	48	20	28	15	25	27	19.999	13	10	21	25	19	15	14	13	24	17	6	20	4	16	18.999	28.999	9	10.009	17	46.999	29	53.102	13	3	11	38.058	37.007	0
ENSG00000021574	52.999	668.001	1100.28	529.999	1202	327.001	652.001	610.339	915.999	736	75	722	782.002	2088.84	613	711.001	151	376.001	147	85	514	634	169	475.001	50	78	510.26	179	680	268	632.098	564.193	262	185	884	540	655	342.568	366.565	463.901	840.666	378.009	1360.84	397.158	26	391.759	1245.27	887.355	14
ENSG00000021645	62	36	373.565	122.999	85	116	73	89	122.001	269	111.183	228	1961.57	121	106.001	48	117	298	13	33	337.165	228.001	36	379	242	39	103.999	32.999	554	37	430.001	961.731	74	62	500	295	285.094	219.025	821.145	140.152	1174.7	63	4385.27	29.011	14.001	792.497	340.717	105.045	0
ENSG00000021762	386	394.999	631	470.018	215	584.963	495.001	743.001	436	491.999	366	568.001	736.999	366.001	402.001	614	918	2046	775	545.001	859.998	589.999	757.999	657.001	564	607	1587	617	1672.28	809	1010	1153	823	831	1321.72	1213	896	2249.18	2443.24	2893.3	7064.76	1219.53	7296.22	1409.23	222.456	2636.07	4463.74	4728.5	0
ENSG00000021776	323.001	1834.08	2608.16	1539.7	2450.41	1149.02	1909.32	1883	2202.34	2235	393	2378.61	3064.01	4796	1885	2047	713.001	1248	557	419.001	1578	2096	858	1546	215	463	1672.08	884	1970	1217	1897	2052	1095	868	2761	1983	1835	1013.04	955.21	1427.39	2445.13	1167.88	5376.39	992.053	67	1323.62	3656.69	2540.75	5
ENSG00000021826	21	61	195	128.005	105.001	59.999	65.999	71	153.001	260	23	215.496	286.001	190	93	191.999	56	115	35.999	35	173	54.001	108.3	183.999	37	43	183	53	309.001	70.999	248	217	71.999	66	221	171.001	139	126.334	108.033	158.023	493.985	60	545.514	26	6	116.63	156.015	155.124	0
ENSG00000021852	0	0	0	0	3	0	1	4	2	1	0	0	0	0	0	0	1	0	3	0	0	0	0	0	6	0	0	0	0	1	0	0	1	0	0	1	1	0	0	0	0	0	0	0	0	1	3	0	0
ENSG00000022267	930.637	5575.37	10376.1	3431.3	5962.53	1985	4923.03	4826.04	4236	20099	3364	14822.8	67801	7835.67	15059.1	24803.4	43139.9	93321.2	11790.6	5211	65185.7	41453.8	64293.7	42998.9	12461.7	19148	113788	11687.9	161804	15499.9	59224.6	119638	26799.4	15241	78497.8	63348.9	40771	62486.2	107220	48504.7	175359	8254.89	425305	9249.08	3267.43	85785.1	41423.2	36972.2	4
ENSG00000022277	210	1172	1803.02	994.209	1173.11	682	982.021	1063.96	1347	1359.7	313	1449	2207.95	2489.45	4400.05	3505	4319	4634	3377.62	2568	3454.45	4843	3717.72	2707	1833	3657.02	4111.72	4056.02	4711.18	5290.2	4730	4368.66	5016	3727	4671.16	3845.99	4759	3258.64	3448.32	5056.15	7540.65	5266.66	20279	6447.45	355.814	3039.21	10085	7845.98	2
ENSG00000022355	0	0	0	0	5	0	0	0	8.001	0	0	1	0	0	0	0	0	0	0	0	1	0	0	0	12	0	0	0	0	0	2	0	0	0	0	0	0	0	0	0	0	0	0	0	0	0	1	0	0
ENSG00000022556	12	14	146.948	27.974	14	167	35	37	59	6	5	23.001	4	77	476	318.923	49.025	43	49	97	14	169.001	75	38	8	225.999	118	147.716	17	60	622.999	67	215	17	90	92	285.865	34.78	5	32.176	69.014	266.103	30	423.733	9	4	50.001	101.028	0
ENSG00000022567	135	329.073	515.001	521	785.004	388	777	516	860.001	375	169	388	726	1036	777	696	519	536	710	461	631	693	339	415.001	227	363	593.999	762	874.001	654	684	514	971	642	1605	866	822.845	705.546	517.59	1094.65	2121.74	2097.17	2388.16	919.146	53	872.436	3567.28	1838.55	0
ENSG00000022840	857.57	3987.53	2591.25	2585.91	1950.71	1548	1565.12	1866.62	2315.78	2361.81	485.875	3188	3081.95	3306	6035	5336.93	4731	5702.05	3588	2821	5365.14	6347.12	4661.99	4458.01	2143.95	3519	5467	4385	6203.31	5843	6437.73	5184.99	5016	4864	6464.76	5258	6080.32	3505.99	4131.74	5608.28	9443.75	6843.56	17446.9	4576.23	389.154	3792.9	12693	8675.2	0
ENSG00000022976	84	111	369.998	329	204.001	253.999	345.001	353.999	334	177.033	111	346	241	305	456	448.999	474.715	424.001	475	469.001	371.002	425.999	380.999	345.999	187	243.001	439.002	469.999	540	653	508.001	334.989	542	464	560.654	428	586.002	296.344	294.934	462.479	913.925	541.789	1429.12	495.553	45.999	305.37	1404.63	1006.62	0
ENSG00000023041	89	844.918	1555.35	705.013	1361	537	999.255	949.015	1264	980.001	151.001	1143	1154.42	2587	2506	2390.38	1189	1602	897	803.999	1847.37	2478	1154	1739	398.051	812.001	1680.99	1357	2057.46	1899	2525.29	1862	1699	1128	2700.04	1653	2475.36	885.378	1148.67	1597.81	2754.9	1517.71	4910.37	1815.78	88.287	1099.08	3982.81	2844.51	0
ENSG00000023171	123	601.001	571.998	646.001	776.001	441.999	619	561	932	218	108.001	396.999	154.001	1577	527	370	292	104	393.999	251	512.001	701	110	421	51	126	193	380	202	463	640	192	638.001	326	1547.98	578	669.999	239.031	73	285.168	520.283	681.187	174.056	534.24	8	249.462	2988.71	930.896	0
ENSG00000023191	563.001	1422	2393.19	1052	1034	1351	1570.63	1470.42	1488.89	869	447	1087	1354	2797	2899	1940	5011	4363	6974	5235	2402.73	2739.92	1689	1475	1921	4489	3707	9657.37	3250	5809	3408	2161.14	6381.65	4778	4600	4068.01	4667	7139.26	6996.38	15926.6	20870.4	32893.6	27092.9	38008.8	1041.01	7187.95	35161.2	24892.2	0
ENSG00000023228	164	1152.21	3589.01	1653	2971.43	1088	2356	1875	2663	3512	394	2789	5140.01	6278.3	2940	3139.29	1466.99	2651.06	909	689	2836.68	3236.07	1635	2582.45	536.821	700	3209.11	1476	3895.82	1986.61	3658.19	4216.13	2077	1246.57	4226	3131.63	3252.78	1751.28	2369.6	2772.82	5673.99	1594.57	10783.9	1492.3	160.198	2296.13	5515.75	4125.54	6
ENSG00000023287	1005	10653	3589.65	2686.71	5946.02	1566	2720.99	2509	2864.07	3328	389.999	3146.26	4780.84	7186.39	1334	1824	435	1285	276	187	1512	1765	585.999	1639.98	150	189	2137.27	440	2280.01	688.001	2063	2562	682	561	3267.03	2101.14	1480	992.78	1367.87	1422.2	3002.95	598.013	7441.42	577.3	61	1482.9	2640.38	2248.77	0
ENSG00000023318	113	1940.4	2116.32	1158	2813.81	784.001	1417.29	1462.55	1732.51	1528.01	178.001	1504	1833	4247.84	4358	3407.19	2910	2626.25	2403.2	1747	2724	3456	2034	2420.76	786	2101	2666.16	2880	3013.07	3914.75	3956.79	2778.07	2872	1996	3807.77	2738.68	4336.14	2016.21	2026.35	3497.96	5156.57	5416.86	7558.03	5738.28	193.895	1906.72	9044.81	6595.1	0
ENSG00000023330	150	612.001	897.721	475	709.012	429.999	476	465.001	924.25	445	123	577.999	668	1463	1681	1349	1147	1102.37	861	492.999	1425	2173.43	822.999	941	256	647.999	1342	2056	1142	1593.98	2021	1090	2367	980	2288.18	1228	2686	836.056	702.975	1673.58	2160.28	2159.58	2257.89	2143.31	65.418	852.141	4907.95	2302.74	0
ENSG00000023445	97	1588	1852	1192.26	3275.84	610.275	2169.14	1518.04	2472	897.2	117	1427.64	745	4536	1729	1893	471	473.12	538.003	939.001	978.68	1354	382.001	1508.3	100	424	635.001	1366	812.003	1355	1256	587	623	1259	1282.02	1130	1193	338.092	449.713	1192.51	800.588	966.754	1769.67	1066.78	21	402.227	3105.73	2127.41	0
ENSG00000023516	222	1474	5454.41	2479.39	5558.38	1273.23	3661.88	3139	4271	6202.84	471	4104	6505.03	10027.9	895	1551	309	935.642	163	108	1310	1459	470	1471.48	80	146	1739	276.001	2095	482	1617	1807.54	545	393	2843.12	2346	1204	1166.52	1571.33	1125.42	3230.61	287.177	5634.25	296.985	30	1525.79	2954.84	1924.94	0
ENSG00000023572	10	342	381	161	562	150	232	204.003	303	308	34	274	448.999	763	466.001	398	292	254.008	173	118	325	445	196	223	66	175	315	307	351.169	321	440	354	244	163	475	327	405	216.159	297.886	415.6	616.279	484.892	1849.03	728.159	22	306.872	861.237	737.745	0
ENSG00000023608	428.942	1570.17	268.172	468.119	587.142	368.294	286.006	484.226	339.259	241	77.848	365.666	275	632.113	393.28	555	226	282	162	144	430	357	184	382	68	176	390	210	396.382	387	438	355	288	196	497.497	474	667	166.495	239.496	293.092	552.394	202.007	1047.72	216	14	252.46	986.037	666.152	0
ENSG00000023697	16	161.999	571.043	306	430.411	185.001	352.001	287.999	454.999	297.001	56	384.999	299.001	1066	1305.62	977	625	511.001	530	293	773	1060.58	443	714.001	92	246	626.999	760	675	1046	1121	593	1042	577.001	1174.01	784.001	1284.66	478.077	367.45	929.534	1161.62	810.242	1952.53	1390.55	35	350.117	2276.6	1667.09	0
ENSG00000023734	165	1705	1319.56	677	1859.82	513	781.89	830	1014	1284	160	995.996	1566	2494.91	3652.08	3022	2333	3273.84	1662	1070	3192.51	3126	2038.56	2268.05	548	938.999	3082.72	2285	3525.59	3224	4135	3336	2982.14	1685	3758.04	3146.03	3741	2225.74	2715.97	3280.1	6207.14	2450.62	13582	3115.24	139.001	2260.14	7788.84	5760.62	0
ENSG00000023839	16	511.119	56.001	86.999	70	47	59	62	60	48	10	88	42	80	59	104	14	37	13	12	40	64	27	51	8.001	8	26	19	47	21	44	33	28	29.999	49	45	50	16	11	54	50.004	16	89	48	0	18	125.992	115.006	0
ENSG00000023892	232	260	739	549.001	357	414	703.362	745	584	199	177.999	718	132	741	1316	990	1177	319	2133	2441	698	1285	613	831	162	1679	556	1796	311	1850.01	1032	197	1722	1959	957	749	1352.86	802.226	263.214	2388.81	1492.42	3557.24	508.617	3766.13	116	464.603	6047.9	4024.02	0
ENSG00000023902	527.001	2367.64	3691.23	1612.46	1648	1197	1684.25	1940.89	2155	988.001	577	1981	2980	2616	7616	4819	5838.03	3650.21	6421	9987	3451.34	6496.91	3289.97	3162.66	3739	7063	3316	11162	3967.01	9521.6	4807	4295.8	6143	6540.2	3836.17	3324.07	9558.38	3689.55	2889.52	6682.71	8329.11	25236.8	38888.5	21565.9	457.369	4257.16	19609.1	13645.1	0
ENSG00000023909	11	561	586.362	419.001	648.475	183	402.164	687	442	480	30	405	395	969	850.999	744.001	150	419	128	142	424	528.997	186	474	42	102	503	188	508	477	475	406	394	424	665	469	363	234.684	343.224	496.446	736.395	277.269	1119.33	278.068	16	284.439	1423.35	1392.64	0
ENSG00000024048	621.001	2023.9	3996.58	2871.41	4025.18	1748.08	3069.68	3303.18	3386.25	3399.12	589.999	4015.78	4389	6803.03	1982.5	2195.19	962	1655.05	639	549	2092.73	2532.26	1239	2036	340	549	2131	985	2607.01	1477	2372	2673	1310	1176	3691.46	2640	2146	1149.18	1363.64	1586.54	3613.57	1184.27	6776.98	1056.38	49.192	1628.27	3974.34	2676.19	0
ENSG00000024422	375	904.253	1231.78	742	634	718	999.143	983.002	863	1807	337	1745	2459.01	721	2983.03	4795	6879	9312.41	4747	4390	4914.06	3394	6606	4282	5120.58	5722	8494.9	4152	10649.1	5699.21	7943	6304.49	5978	4821	5688.02	5953	5685.89	12537.3	12082.9	16220.1	40632.5	11873.5	24309.9	5220.16	1763.4	12162.5	17782.5	18492	0
ENSG00000024526	0	9.067	105.372	12	50.235	16.556	17	14	48.637	12.195	0	13	8.166	167.606	84	50.983	13	3	3	2	36	73.999	6	20	5	7	20	54	9	54	77	16	8	24.001	40	22	74	4	1	41.005	24	68	22	53.002	0	7	133.157	79.004	0
ENSG00000024862	14	240	426.285	199	466.001	93	293	227	408	245	33	290	296.017	923	1347	764	920	653	829	605	666	1173	705	698	307	717	599.005	974	851	1194.57	1036	676	787	741	1134.49	658	1096	392.428	414.897	739.852	1221.29	860.771	1822.9	1415.35	52	356.135	2059.82	1475.36	0
ENSG00000025039	48	921.001	1850.51	602.328	2552.99	563	1088.01	718.04	1394.46	651.359	109	424	1055	4643.96	2809	1357	1372	835	991	832	1247	2737	581.001	893.001	292	980.002	817	1897	944.101	1806	2088	1232	2448	1326	3388.53	1380	2440	509.164	604.039	833.796	1765.69	3600.83	3766.98	3176.33	73	624.062	4966.72	1774.9	0
ENSG00000025156	64	519	285	192	327.789	132	252	211	261	373.016	51	351	561	613	365	426	249	603	146	107	429	456	334	407	82	158	556	182	744.981	237	466	776	320	222	731.051	385	417.156	287.599	402.367	397.112	926.899	168.955	1944.15	195.001	17	480.084	818.367	691.864	0
ENSG00000025293	413.007	1824	2443	1893.01	2908.47	1460.1	1697.06	1958.19	2075	2104.63	471.999	2539	2638	4045	1756.03	1952	1149	1702	857	657	2000	2078	1177	1836.3	479.001	918	2347	905	2588.02	1424	2165	2516	1476	1059	3437.59	2347.25	2041	1301.49	1462.9	1705.26	3576.75	1323.84	5642.02	1183.09	97	1746.96	4350.08	2757.87	0
ENSG00000025423	7	25	16	12	10	5	23	17.001	37	30	5	7	63	14	56	39	57	13	31	4	80	67	42	215	8	19	111	50	177	38	424	51	56.999	61	55	122	173	63.771	226.128	91.243	285.563	9	43	35	3	42.022	131.546	127.893	0
ENSG00000025434	207.001	437.004	1946.97	1183.01	1659.3	1066	1113.44	1061	2498.06	221.332	295	370.999	176	4629.86	6772.4	3723	4079	846.001	2274	2442	1653	7049.28	556.001	906.001	476.001	4404	1146	9782	447.001	6300.35	2874	718	3438	3072	3083	2188.71	8178.28	468.315	259.042	1750.6	1243.34	27580.5	3325.83	13745.9	144.001	679.533	15914.6	4820.45	0
ENSG00000025708	339.073	1035.8	1927.23	1953.71	1372.57	1751.06	2279.38	4068.6	1696.49	476.837	511.942	1337.13	311.168	3329.54	6218.52	4474.4	4443.03	1061.23	7723.41	7213.88	2659	3520.92	1461.27	1746.75	163	4321.04	2581.87	9554	497.997	6502.86	4147.42	822.867	6949.59	5469.69	4645.4	3623.73	6438.75	4059.95	1446.81	7870.66	7323.27	37709.7	3161.87	41852.1	585.762	1745.42	31092.1	24029.1	0
ENSG00000025770	281	712.582	598.007	411	315.999	510.999	496.999	536.129	456.999	368	260	524	529.999	655.999	740.999	663.065	1292.23	1483.56	1544	1622.03	683	851.999	868	642.999	989.32	1325	958.999	1605	1024	1473	991	835	1223	1068	1005	883.501	1276	1391.4	1498.14	2320.71	3528.16	3618.66	6498.9	3775.18	194.039	1126.04	4188.9	3506.57	0
ENSG00000025772	80	809	222	168	252	115	164	155.005	288.001	273	25	269	324	381	1014	812	878	1162	682	641	697	1030	735.985	578	473	662	834	1037	974	1122.07	1021	725	1002	657	857	741	1170	590.727	741.162	1044.82	1596.89	984.235	3640.33	1382.95	73	603.714	2208.38	2077.26	0
ENSG00000025796	297.003	3042.01	2609.09	1700	2934.77	1084.83	1918.11	2105	2322.99	3278.41	454.001	2905.95	3559.54	4487.1	3921.49	5104.11	1730	4201.98	1013	636	4249.39	3901.99	2113	4100	395.999	786.999	4504.67	1492.98	5840.7	2465	4981.34	4827.61	2569	1751.84	6249.19	4626.51	4229.09	2911.96	3989.31	3891.6	8580.63	2037.31	14963.6	2092.29	199.215	3117.53	7641.34	6158.99	11
ENSG00000025800	301	2796.19	3035.82	1928	2551.11	1181	1775.15	1939.02	2633.02	3342.3	461	3200.41	5008.49	4306.31	2889	3137.78	1931.62	3013.49	1315.35	1012.86	3315	3166.04	2054.13	2925.62	829.249	1088.88	3355	1643.34	4271.52	2440	3899.47	4271	2524.07	1711	4518.83	3550.31	3110	1847.37	2439.1	2520.99	6716.26	2547.88	10752.7	1743.79	179.003	2909.73	6906.83	4373.97	2
ENSG00000026025	17164.3	72777.5	90740.4	42434.5	64139.9	39751.5	38316.2	51121.9	65816.2	104772	17762	68207.4	190458	140951	257608	179348	283298	315692	126872	92639.3	209861	240410	208180	151830	120352	103565	240522	233194	435147	286121	295264	319667	203681	123907	253811	184493	328108	231593	278832	272523	560432	311517	1.01074e+06	413216	12736.4	265354	512167	438108	8
ENSG00000026036	245.896	331.532	265.132	281.478	160.243	414.748	416.245	553.491	342.435	170.582	198.473	363.256	218.689	190.201	116.057	176.204	149.096	462.817	129.202	87.439	208.731	193.746	193.371	258.964	48.779	76.658	453.188	220.618	391.845	253.109	293.564	376.776	194.314	271.46	470.321	273.515	326.251	800.529	1088.92	976.125	3730.67	494.5	4669.13	204.358	38.872	913.027	1494.17	1705.94	0
ENSG00000026103	181.001	1375.5	1740.23	936.081	1886.77	601.998	1487.69	1496.02	1596.18	1807	175	1636	1586.8	2600.26	1125.81	1695	608.002	1212	322.999	248.999	1908.98	1414.83	1027	2184.15	176	235.999	1497	561.999	3057.2	881.001	2688.79	1830	701.998	468.999	1881.74	1932.91	1797.68	1223.51	1623.14	2044.25	3443.66	414.557	5371.05	650.438	72.001	867.942	2066.13	2593.47	0
ENSG00000026297	206	1253.51	4578.83	2483.49	3176.84	1608.57	2839.24	2874.62	4913.4	1005.57	351.835	2325.18	810	6371.64	10329.4	6468.3	6294.63	1728.47	10555.2	7286.87	3359.99	7640.4	2952.21	4085.26	1335.66	8177.79	1941.01	14152.2	1790.1	13873.8	4641.75	1223.12	11435.8	10923.1	5458.1	3448.37	10597.6	2183.7	1197.09	5828.18	5920.98	27994.2	5034.14	33886.2	841.438	2252.98	43159.7	12017.5	15
ENSG00000026508	2922	40497.6	21790	17996.1	23692.5	16599.7	10661.7	18709.9	18626.4	15015.1	3932	17766.5	35173.3	40231.8	36055.2	25899.5	13227.8	13824	7798.01	7881	25867.6	34313.7	6721	16940.9	2998	7374	14958	17928.2	18048.7	24259.3	38693.8	26457.4	18892.8	13850	31430.2	23525.1	31292.4	7694.88	9465.37	15545.9	29950.1	33127.4	37713.7	31050.4	745.162	19829.8	57900.9	39046.2	0
ENSG00000026559	3	4	9.097	5	3	8	5	5	3	2	1	2	4	1	26	13	6	5	21	8	14	9	5	6	4	8	3	28	4	20	7	2	10	6	2	6	31	15	29	23	49.205	51	60.429	58	1	7.001	78.001	42	6
ENSG00000026652	163	696	1444	1203	1190	1408	1035.14	1408.02	1665	1012	229	1345	993	2060.2	1755	1512	1187	897	1005	812	1137	1426	655	827.001	417	1048	1119	1817	1137	1559	2011	876.999	1560	843	1704	1360.01	1824.06	558.951	601.953	882.991	1838.35	3900.51	2489.76	2077.53	63	745.722	4300.82	2496.5	0
ENSG00000026751	80	778.001	991	444.003	1157.29	455.005	863.014	857	861.203	201	52.001	1540	231.999	2587.29	1469	3114	835.164	281	1052	1241	1310	2069	215	1441	112	887	591	1948.02	314	970.999	1854.18	883.001	2048	1225	5642.05	1607	1475.44	422.114	62.001	3239.65	706.34	3118.16	312.776	1745.59	32	391.548	5737.19	2464.5	0
ENSG00000026950	259.073	398.74	1796.69	1302.48	1274.15	845.972	1722.87	1868.47	1758.95	864.46	268.618	2397.27	734.799	2203.04	2550.07	3247.88	1190.9	1772.56	1258.05	993.077	2135.24	2482.33	2738.86	3167.83	216.888	773.971	1698.42	1398.43	1745.8	2882.62	2599.52	1540.87	2434.22	2175.17	3210.84	2313.51	2228.67	1495.55	1187.86	2520.94	3171.76	1351.32	2383.39	1280.92	142.848	1034.23	6939.41	4365.39	0
ENSG00000027001	33	117	317.539	157	231.999	132.999	186	185.999	249.014	187	38.999	239	214	538.001	487	413	301.999	290	205	174.001	334.001	468	210	329	94	163	247.529	362	368	438	588	339	447	275	411.189	347	547.001	217.482	271.948	408.42	654.786	467.236	940.09	439.051	19	236.592	942.357	780.962	0
ENSG00000027075	602.999	2116.7	1511.01	1432.55	1205.87	927.438	1630	1418.77	1369	576.999	235	1780	369.001	1949.31	1367	1352	636	391	565	421	1054	1425.99	591	1373	64.66	331	744	833	840	1252	1586	491.323	1439.12	1050	1724	1072	1500	642.769	207.283	1399.83	994.06	688.083	729.763	818.256	15	356.501	3873.32	2474.24	0
ENSG00000027644	0	1	0	0	0	1	0	2	5	0	0	1	0	0	3	0	0	0	1	0	0	0	0	0	1	0	0	0	0	0	7	0	0	1	0	2	2	0	0	11	0	0	2	6	0	0	11	65	0
ENSG00000027697	251.998	4193.05	4633.48	2428.99	6271.26	1497.62	2895.85	2430.76	3738	2106.13	207	2114	1919.03	13959.8	10349	8492	4531	3582.62	3197	2616	5761.21	8493.9	3750	5073	446	1898	4456.22	4458.37	4055.04	7886.41	7077.19	4019.06	4551	3628	9762.19	4817.86	9251.98	2629.81	1943.05	4937.6	6825.51	5597.18	9935.29	7986.5	150.079	2299.35	16128.8	11713.7	0
ENSG00000027847	63	220	313.001	172	158.001	186	228.001	260.001	241.999	164	66.999	278.001	214	322.001	665.998	524.999	1013	948	1145	1291	601	623.999	594.001	439.999	654.999	1268	819	1290	743	1141	772	437.001	1120	894.999	828	720.001	867.026	767.272	740.001	1572.32	2308.22	1987.04	4247.98	2506.79	123.999	688.468	3259.5	2767.82	0
ENSG00000027869	56.999	92	101.999	89	60	66.999	99.999	154	109	28	24	116	16	133	106	99	171	31	244	392	114	158	66	153	33	199	80	221.001	26	203.018	102	34	178.001	215	140	120	99	67.006	24.037	247.794	159.594	289.149	54	428.085	7	64.086	626.828	683.601	0
ENSG00000028116	50	386	773.031	365.999	762.584	292	554.001	506.368	533.678	576	93.001	602.071	678.001	1413.74	664.001	658.999	293	389.001	206	121	611	807	266.999	585.02	65	185	585	339	625.001	494.298	772	698.001	488.001	311.999	983.025	768.707	793.893	363.728	444.509	557.695	1064.3	170.026	2115.13	323.011	26	388.511	1209.58	931.246	0
ENSG00000028137	340	3137.73	3542	3310.01	2779	1526	2709	2113	3150	839	281	2264.44	772	4396	7988	7117	4716	1373	6931	6726	4321.2	6040.07	2208	2538	543	6072	2739.32	7688.49	1690	8897.52	4453	1308	6818	8388	7907.78	3987	9398.17	2808.41	647.47	6533.73	4719.18	20736.5	2985.37	9813.95	303.576	1893.69	29573.2	15369.2	0
ENSG00000028203	399.001	1672.13	2410	1280.21	1894.04	871	1573.01	1522	1752	2424.97	400	2449	4765.01	3831.16	2433.05	2819.99	936	2564.05	589.116	378	2355	2702.12	1306	2077	353	496.999	2643.09	1009	3393.58	1351	3037	4207	1588	1084	3864.05	2441	2478	1331.02	1741.52	2136.11	4434.94	1060.51	10723.3	1307.09	64.021	2416.4	4384.4	3578.24	1
ENSG00000028277	75.999	405	1328.27	943.999	799.119	599.999	1039	835.001	878.999	378.001	298.001	1498	395	887.072	2201	1740	2789	911	3012	2998	2099	2262	1585	1378	225.001	1673	1561	1401	872.843	2628	1450	471	2582.13	1884	2481.14	1409	2501.06	1900.44	830.205	2689.92	3423.99	4444.32	1314.12	2637.4	224.026	893.474	7553.35	4792.67	11
ENSG00000028310	416.014	1874.37	984.17	802.646	650.193	880.815	878.504	986.516	897.466	662.635	455.318	1066.44	849.913	1056.96	1373.84	1255.27	1241.72	1514.79	1134.8	1154	1028.67	1390.89	1015.11	1125.74	645.811	1114.7	1156.17	1372.87	1429.35	1503.3	1415.95	1210.45	1258.81	1315.9	1488.79	1097.22	1660.61	1099.36	1187.01	1625.93	2940.02	2406.72	5634.06	1914.65	133.986	1133.56	4228.9	3066.46	0
ENSG00000028528	413	2439.43	4500.51	2618.2	5027.24	1699	3448.81	2833.18	4536	3977.97	749	3854.13	5621.48	6831.8	7322.76	6574.56	4125.52	6462.42	3280.02	2110	6231.39	7375	4175	5225.05	1137	2137	6618.72	5068	8746	6271	7312.6	7455.05	6827	4279.56	10913.5	6743.03	7137	4594.73	5563.16	6252.42	12605.5	5829.22	21855.9	6564.74	285.442	5485.9	17101.8	10348.5	0
ENSG00000028839	12	180	285	111.001	240	79.001	189	170	206	292	39	221	392.001	447.999	459	402	354	472.999	240	182	432	436	272.999	370	94.001	162	444	324	619	400.001	504	454.091	293.999	200	496	332.003	441.001	274.096	380.004	503.226	853.128	260.447	2162.11	563.994	17.057	353.891	944.967	710.141	0
ENSG00000029153	55	1033.56	912.483	441	1113.86	375	724.234	869	737	961	93	780.104	923.132	2197	898	795.001	449	414	218	234	1061.1	939	240.001	1177	86	175	492	536	608	734	1473	672.999	774.275	356	953	1250	1141	418.803	565.721	559.971	988.06	516.017	3040.86	663.51	30	369.88	1420.83	1267.66	0
ENSG00000029363	1906	7603.87	6190.17	5957	8448.59	4575.26	4738.53	5290.79	5998.9	6377.98	1248	8199.56	8479.69	10551.4	3710	5000.67	1497	3456	1008	634.999	3703	4333.17	1640.23	4165	469	773	4470.8	1492	5687.3	2186.02	4461.07	5849.52	1762	1567	6793.61	4312.64	3848	2759.59	3624.33	3661.29	7379.76	2127.03	16428.5	2010.18	181	3587.47	7843.25	5558.32	3
ENSG00000029364	85	1149.87	2348.04	1096.32	1977.31	723	1302.15	1337	1843.54	2222.12	213	1884	2411	3922.34	2529	2450	1600	1873	1135	785	2459.67	2580	1341	1988.5	539	936.001	2252.14	1453	2665	1788	3008	2306.39	1591	1289	3385	2352.03	2290.19	1451.75	1665.28	2000.45	4054.46	1615.03	6786.3	1570.82	110.358	1617.21	4935.81	3261.22	4
ENSG00000029534	86	65	204.999	78	108	76	87	168	144	180.999	113	213	345	116.999	132	107.001	64.001	393.999	48	71	128	227	119	85	80	37	245	118	558	144.999	130	445	72.001	65	410.001	159	143	403.364	490.481	246.821	1076	177.002	1533.27	74	9	361.368	623.032	289.035	0
ENSG00000029559	122	1059	435	721.877	774	422.332	513.857	824	547	554.004	6	719	19	462	3001	4019.72	900	67	557	67	2519.84	1176.87	174	652	2	85	290	996	23	1476	6210	19	1378	1710	328.031	3460	2331	205.223	99.845	2504.07	270.358	675.269	151.314	6393.38	10	233.041	12969.3	15670	0
ENSG00000029639	28	71.507	314.743	153.725	242.016	110.975	247.045	234.23	267.629	221.024	42.999	284.179	327.129	562.404	465.608	301.914	424.689	514.104	274.467	202.457	377.614	451.562	386.576	260.673	101.588	214.298	332.652	297.452	510.038	510.03	471.34	343.434	324.758	232.838	546.559	357.953	547.349	240.848	294.289	414.301	598.358	508.397	1395.27	629.361	18.864	252.993	845.776	640.142	0
ENSG00000029725	375	1993.69	3016.4	1806.99	4450.73	1378.84	3021.28	1960.78	3214.98	2467.95	457.001	2835.11	3622.41	6381.32	3979	3257.2	1909	2898.85	1242.85	1100.16	3141.3	4218.42	1885	2754.34	749	1275.86	3260.49	1994	3665.05	2238	3720.6	4115	2971	1788	6571.47	3617.01	3206	1963.79	2554.22	2401.69	4979.02	2518.66	13918.8	2056.38	152.936	2105.01	6367.63	3785.11	0
ENSG00000029993	33	435.199	308	143	160	121	98.007	181	224	120	13	112	73	372	948	498.001	523	98	335	348	310	843	122	271	72	448	210	870	118	855.02	695	187	304	317	325	344	1122	104.112	82.087	264.469	350.322	1623.9	642.785	1569.04	13	143.167	1750.14	782.462	0
ENSG00000030066	171	658.587	1839.86	1219.14	1423	756.999	1461.01	1312.97	1380	1356.08	248	1761.9	1848.89	2871.61	1310	2006.99	377.001	1134.32	241	125	1574.18	1822	599	1488	51	83	1445	397	1928	768	1482	2143.53	731.999	445	2412.61	1968.47	1725	901.188	943.786	1122.77	2387.34	371.014	3813.32	367.206	23	1089.64	3229.45	1876.58	0
ENSG00000030110	73.321	279.714	519.408	346.16	357.514	303.782	254.334	404.922	398.723	233.523	79.118	332.9	234.621	656.904	1558.97	1050.83	1131.94	736.732	1132	1064.88	978.757	1364.91	653.697	615.983	271.948	998.936	923.895	1730.89	631.947	1817.04	1403.88	520.852	2189.84	1328.57	1241.58	1021.89	1464	674.771	572.107	1432.71	1777.58	2837.84	2964.56	3102.15	70	588.387	5195.26	3127.72	0
ENSG00000030304	0	10	13	1	1	0	6	10	11	15	3	20	94	13	2	18	2	9	0	6	7	16	7	4	15	4	38	0	56	7	14	34	1	0	71	15	10	3	11	3	11	7	63.012	1	0	15	14	11	0
ENSG00000030419	49	240.999	805.001	570	681.239	298.001	768.132	699.001	939.999	649.001	120	997.001	1063	1267	185	199	94	180	73	18	89	196	109	164	37	40	173	90	247	95	191.001	274	52	41	357	183	159	165.383	164.029	182.255	362.151	105.042	421.745	77	11	163.083	330.093	280.214	0
ENSG00000030582	682	3676.66	12214.2	4599.14	4922.98	5795.61	5532.43	5183	10400.3	1871	830	2964	2309	16497.7	31203	15442.7	26731.9	8421.86	36328.1	36287.2	11227.4	27374	6657.14	7271	4874	31721	11089.6	74913.9	6164.69	46837	24593.3	5875	44320	33894.4	32613.4	17204.6	36937.9	15158.5	6839.66	32569.2	37086.9	212538	23399	135573	2294.61	11374.9	201034	93618.9	0
ENSG00000031003	468	2503	3282.59	1927	3632.4	1295	2652.65	2445.64	2359.19	3491.64	579	3196	6265.1	5657.26	1458	2389	649	2227.5	349	250	2988.21	2541	992	2101	222	386	3427.95	555	3819.64	922	2899	5345.39	1240	721	5512.9	3425	1817.17	1900.67	2789.26	1926.02	6311.28	865.257	14385	711.161	64	3473.15	3703.41	2454.66	7
ENSG00000031081	326	1267	3675.82	1981.49	2599.07	1783	2623.08	1811	3518.09	2287	635	3103	1745.17	5465	2923.02	3051	1002	1107.06	1070	784	2424.02	2778	1096	1468	183.104	600	1742	1630	2040	2282	3028	1549	2999	1331	3517.04	2389.09	2613	1620.97	769.667	2449.05	3081.55	2486.63	2582.57	1861.48	56	1270.18	8770.81	4863.96	0
ENSG00000031691	8	24	164	21	127	26	82	76	81	106	18	75	132	409	154	174	48	134	26	16	112	128	91	150	7	20	165	76	193	106	173	156	62	44	228	109	179	72.127	77.007	115.649	250.247	50	527.523	116.452	2	112.56	286.383	240.189	0
ENSG00000031698	700	2698.84	2192.76	1355.91	1405.4	1227.34	1286	1365.88	1793	2201.6	580	2352	3814.41	2997.57	5359.07	4334	6259.03	6473.09	4483	4285	4747.16	5430	5003	3868	3776	5155	4669.99	4462.7	6110.33	6285.87	6308	5623.69	5384	3718	5729.31	4841.69	6182.3	3954.72	4588.13	6488.05	9864.8	7467.47	24971.1	8945.43	452.86	3749.92	11503.9	9645.67	0
ENSG00000031823	385.001	1283.11	941.056	714.001	603.002	615.72	756.064	778	809	577.074	277.003	872	931.999	1198	1518	1326	1522	2230	1669	1580	1310.14	1550	1333	1114	759	1242	1746	1991	1751.12	2119	1569	1495.03	2041.99	1579	2422	1579	1909	2159.36	2236.05	3433.85	6126.08	4558.85	8498.65	4366.76	252.009	2353.77	7893.93	5714.98	0
ENSG00000032219	470.998	1579	2362.11	2109.81	3315.84	1253	2107	1918.69	2076	1760.04	409	2284	2056	3979.22	882	1154	216	740	161	96	1015.24	1138	366.837	1095	57	110	1158	274	1411	434	1046	1308	448	434.999	1931	1148	1090	600.648	810.122	845.546	1708.57	207	2985.79	242.114	21	910.281	1875.11	1401.62	0
ENSG00000032389	52	97.001	357.465	242.999	202	205.001	245	296	281.001	158	74.001	269	225	479	639.001	557.067	613	499	677	582	414	557	359.999	326	166	553.001	464.05	735.999	370.001	789.999	650	331	769	527.001	536.999	545.003	709	394.065	334.819	781.293	884.405	834.099	1773.42	1359.99	47	331.101	1911.46	1759.11	0
ENSG00000032444	332.005	386.181	1606	1222	598.3	1002.05	1216	2093.93	1005	449.137	451.999	935.999	575.999	1567.21	2284	1669	2775.23	1667	3590.42	4360	1734.22	1862	1078	921.569	1032	2956	1977.86	3619	1358	3779.01	2177	1012.75	2646	2485	3634	2190.61	2844.81	3018.27	2252.2	5000.28	9123.2	23311.3	7630.51	11887	463.899	3113.15	17886.1	13136.1	0
ENSG00000032742	34	268.136	509.319	302.999	610.001	215.001	420	397.235	487.999	398.997	77.999	440.005	495	794	436.999	456.127	305.999	434	208.999	135	380	441	270	327	120	199	418.809	165.002	455	352.001	534.001	438.001	334	271.001	551	370.999	481.002	226.051	338.995	346.154	864.406	232.075	1266.68	334	14	317.425	826.389	737.433	4
ENSG00000033011	34	100.001	478.957	211.001	279.755	137.001	308.828	222	359	262.001	38.589	327.999	302	652.954	1122.91	865.607	1035.18	773.507	975.007	987.5	814.871	1070	649.002	522.738	322.597	803.891	738.7	970.988	617.862	1291.55	1050.73	462.178	1078	766.93	922	752.999	1098.89	528.768	458.284	1069.08	1473.05	1500.61	1972.3	2603.52	62.213	434.675	2759.2	2111.65	5
ENSG00000033030	292.999	1096.53	1070.92	658	900.361	636.032	856.077	787	844.097	704.051	244	1029	1153	1548	1328	1290	522	1098	352	278.999	1159	1338.63	723	1225	171	252.001	1160	649.999	1551.01	913.001	1370	1512	886	714	1695.51	1073	1383	593.092	744.43	1031.54	1917.53	421.048	2548.82	423.023	50	863.026	2193.6	1770.92	5
ENSG00000033050	186.817	652.246	658	366.655	600.578	415.744	447.055	388.366	548.043	727.78	204.35	591.886	721.161	842.884	1597.48	1201.03	1438.25	1337.76	1161.84	1087.99	1354.93	1587.54	938.326	838.307	551.488	1174.28	1270.56	1371.3	1342.96	1933.93	1501.26	1368.12	1593.26	1090.35	1340.79	1171.19	1429.22	766.741	883.412	1746.62	2480.26	2182.76	5094.45	2094.96	139.035	1024.35	3944.58	2965.05	0
ENSG00000033100	338.453	1369	1766.54	1154	1042.81	862.005	1344	1742	1310.12	1543	281	1815	1481	1783	2034.88	2668.62	2528.9	3934.77	2510.19	1956.32	2770.43	2193.87	1592.46	1955.57	1012.63	1578.53	3407.42	2691.49	2926.59	2855.67	2930.18	2305.53	3458.75	2780.86	3485.76	3638.23	3105.44	3207.98	3331.68	5209.31	11322.4	6011.55	12359.8	5513.56	359.54	3332.57	13303	9728.23	0
ENSG00000033122	10	3	18	13	24	6	12	10	67	17	4	20	9	19	2	1	3	2	11	2	1	5	3	0	37.011	7	3	4	6	1	9	7	0	7	3	2	3	1	5	7	4	56	26	16	5	6.198	51	10	3
ENSG00000033170	111	267	858.002	536	769.366	325.001	747.999	658.049	689.001	580.979	118	1177	657	1511.03	745	1030	376	518	236	172	754.005	789	306	772	52.017	135	544	411.001	839	566.001	729	826	443	325	848.001	699.999	771.001	316.413	280.451	759.1	811.293	154.015	1346.98	393.03	20	331.026	1207.96	1126.4	0
ENSG00000033178	157	1764.27	4528.41	1775.85	4357.44	1314	2203.8	3180.01	2417.99	2208.51	251	2241.05	3051.99	7675.55	1552	1927	523	1094	366	300	1389.01	2194.18	568.15	1386	173	425	1492	769	1565	1115.06	1787	1814	988	633	3009.95	1833	2078	676.417	909.67	1135.34	2053.9	1132.44	4418.17	1000.43	58	1164.06	4380.6	2023.2	26
ENSG00000033327	770	10202.9	2732.07	2404.97	1730.69	1815.9	1353.98	1472	2707.43	2421.07	652	2815.34	4166	2990	3522	4017	1721	2950	1190	922	3414.84	3334	2715	3628.1	554	1024	3187.09	1666	5173.18	2732	2926	4325.04	2574	2110	5813.89	4222.27	4324.1	3340.3	3147.84	3273.96	10420.6	3195.48	12002.7	1756.52	148.022	4421.98	10829.4	5440.54	0
ENSG00000033627	560	3575.85	4579.73	3548.17	3741.62	3046.93	3081.79	3294.46	4205.16	2127.37	612.989	3306	2876.02	6193.23	6041	4434	4104	3318.22	4278	3239	4681.9	6959.42	2448	3473.01	1485	3700	4531.12	4980	4897.31	5071.93	5448	3796.87	6480.06	4158	9962.53	4778.38	5452.01	3173.38	2946.61	4274.72	8878.45	16782.6	9693.34	6945.41	422.154	3342.1	18824.2	9058.68	0
ENSG00000033800	276	2308	2894.83	1864	2833.99	1147.15	2191.45	1813	2549	2625.27	337.914	2402.08	3441	5139.6	2054	2445	842	1427	757	575.71	1703.39	2139.83	882	1534	289	585	2058	904	2419	1174	1814.42	2458.43	1157	1018	3254	1979.15	2050.22	1260.48	1450.95	1575.14	3472.45	1615.86	5795.77	1275.76	120	1847.75	4314.1	3357.26	0
ENSG00000033867	697	2629	5033.35	3578.81	5748	2492.5	3861.05	3015.99	4609.19	2311.33	897.999	3868.06	6543.76	11371.4	1216	1758	174	391	117	116	1155.11	1545	190	1204	51	128	1067	225	1538.01	334	868.001	1643	386	292.999	2229	1721	1756	629.028	753.823	943.724	1751.49	313.079	4026.55	465.521	26.097	1214.94	2753.36	1692.83	0
ENSG00000034053	74.999	77	79	249	105.999	90	203.001	263.998	177.001	65	38.999	210.001	47	78.001	64	92	144	81	208	127	146	145	50	170.001	28	90	119.001	213.999	123	130	120	39	177	249	156.999	233	105	122.02	88.284	307.353	300.432	145.132	78.244	230	26	84.085	778.621	618.812	0
ENSG00000034152	1219	5520.83	839.051	1424.01	1245	1583.14	449.001	825.998	874.001	731.001	433	819	625	805.001	1783	1663	1635	1859	1698	1850	1231	1821	902.999	1022	644	1290	1594	3004.87	1285.54	2733	1768	1559.34	2443	2252	1389.37	1716	2344	1515.78	1869.25	2454.99	4525.81	7154.61	12048.7	3826.17	161.046	1690.25	9223.72	5460.09	0
ENSG00000034239	1	3	3	5	6	2	7	2	13.001	4	1	1	2	11	5	10	14	6	18	8	8	0	5.001	0	6	0	12	4	21	11	9.002	1	11	16	8	8	8	2	1	2	22	0	11	15	0	1	7	22.002	0
ENSG00000034510	1450	9848.77	18762.1	8601.4	7026.79	6681.4	8757.17	9259.63	12567.4	5069.99	1470	9343.82	4927.93	31739.9	53192.6	24578	58823.7	17814.2	73772.3	83736	22873.7	51165.9	20484.8	17607.9	17257	80473	16766.7	84207.9	13569.4	72694.5	39802	9353	56176.9	46233.4	27490.1	24773.4	49787.6	23202.1	15047.8	53614.7	40228.2	226273	83471.7	339817	5385	11591.9	152922	104505	0
ENSG00000034533	18	102	337	75	146	90	159	142	241	222	26	255	330.999	509	371	365.999	279	360	223.001	134	382	358.999	289	339	84	142	325.999	218	462	262	396	368.001	306.999	256	517.999	297	293.999	213.08	224.407	400.367	689.314	149.862	1008.49	361.381	17	191.095	673.102	583.977	0
ENSG00000034677	775.001	3078.09	2620.8	2167	3197.44	1602.57	2132.38	2041.93	2233	2617.47	548.001	2931	5393	4836.34	1866	2561	549	1641	271	157	2046	2265.03	685	2079	154	232	2604.93	749	3326.86	821	2365	4005.01	1140	713	3672	2128	2067.9	1272.53	1658.51	1794.24	3932.55	897.127	8951.2	717.1	47	2376.93	3799.78	2575.59	0
ENSG00000034693	21	144.993	394.849	156	295.97	115	235.94	248.937	325.799	401.768	39	358.579	529.716	536.929	403.956	440.88	209	512.252	127.996	72	451.994	430	285.955	385.998	89	110	520.983	216.999	640.281	303.995	553	622.912	358	197	707.953	464.988	395.007	280.07	403.819	470.746	906.07	167.029	1834.76	323.285	8	433.826	861.544	675.172	0
ENSG00000034713	70	745.001	1280	624	1687.37	454.009	806.945	715.467	971	1487	148	1015	1838	2429.86	4173	3274.22	4230.18	4523.97	2599	1643	3723.04	3937	3850.92	2978	1475	2276	4197.61	3429	5270.27	4046.01	5416	4451	3425	2197	4457.68	3184.78	4455.83	2874.55	3102.33	4149.06	6985.25	3611.12	17824.7	4757.04	246.535	2941.9	7012.23	5868.51	0
ENSG00000034971	1	2	12	0	16	2	2	19	5	29	12	44	347	14	33	17	160	1108.1	25	9	34	58	232	97	204	25	126	2	237	33	27	250	11	9	227	197	36	183.604	345.768	97.095	498.144	13	582.016	5	4	979.748	167.102	98.176	0
ENSG00000035115	46.999	182.999	1180	447	762.999	280.998	602.999	527.336	761	589	189.001	813	604.001	1185	775.002	866	301.001	610.997	200.001	110.999	686.006	661	376	766.999	84.537	139	731.001	382.001	1092.11	441.001	856.999	660.013	546.998	378.001	1068	731.109	836	465.716	602.079	710.905	1399.98	208.172	2110.8	347.706	33	581.715	1514.54	1237.05	0
ENSG00000035141	38	217	478.001	224	408.001	197	314	392.66	482.001	364	82	480	482	927	1629	1187	1184	1346	902	755.999	1093	1595	1051	844	459	809	1075.57	1295	1145	1663.41	1579	1094	1238	911	1497.99	1079	1514	689.866	902.793	1267.92	2083.88	1400.12	5863.59	2240.8	106.095	828.889	3193.54	2066.77	0
ENSG00000035403	2781	5722.21	10193.6	6085.82	7540.06	5901.88	6091.67	8768.27	6760.34	17345.4	2925	16078.8	30451.1	7856.78	6871.67	13529.7	7066	23841.3	2209	1357	20806.5	13643	11632.3	18846	2478	3248	29599.8	3772	39478.2	5244.02	23172.6	38497.9	9544	5235	31107.4	23309	14285	17814.2	26364	17884.8	59537.2	2611.73	57023.9	1859.04	701.504	33537.3	21388	15528.5	0
ENSG00000035499	7	17	52	21	60	20	21	20	40	15	2	28	20	119	69	43	9	11	8	7	13	74	5	31	2	3	18	32	9	28	42	26.999	20	18	45	43	83	4	6	22.003	22	32	29.058	22.01	0	5	119.024	72.056	0
ENSG00000035664	45	224	215.999	269.999	229.001	153.999	269	244	321.001	223.054	70	194	118	159.008	216	504.999	671	740	266	457	439.003	245	245.001	301.001	322.598	145	231	240	648	358	463	121.999	366.999	437	614.001	223	293	126.27	347.177	355.731	363.724	435.162	829.733	312.752	23	297.189	854.902	1181.4	0
ENSG00000035681	156.001	1007	1868.51	1037	1661.92	688.018	1232	1254.25	1521	980.012	184.001	1422	1409	3669	2831	2562	1145	1289	894.369	738	1956	2775	1037	1780	265	634	1660	1403	1882.77	1928	2340	2085	1968	1370	3103.02	2004	2766	905.809	989.512	1394.75	2827.05	1877.83	5511.91	2118.14	64.035	1135.11	5579.38	2976.84	0
ENSG00000035687	102.824	1306.96	1207.82	622	1458.99	470.003	825.312	904.854	1058.93	1200.98	133	975.894	1486.97	2244.87	1950.11	1847.89	779	1565.99	432.973	293	1830.92	1851.41	934	1778	142	247	1713.76	901	2426.03	1427.01	2568	2444	1359	661	2538	1604.69	2136	1059.8	1428.14	1481.91	3459.36	671.996	5914.68	1221.06	40	1169.73	3487.99	2821.8	3
ENSG00000035720	5	20	30	29	22	6	87	26	53	18	7	216	10	53	19	46	25	5	67	59	9	221	17	101	1	23	17	46	16	37	39	11	19	78	13	25	27	12	13	162.36	36	35	9	17	0	10	108.519	57.011	0
ENSG00000035862	1589	15881	16256.2	8268.94	9960.58	7245.35	7992.71	10279.2	15700.8	27199.1	2416.95	17949.4	32665.9	21065.5	40783.4	56915	57311.7	94821.6	29034	26404	69285.9	59967.2	54849.1	55580.3	25187.2	28995.1	89591.6	29325.7	108292	40951	67740.9	87345.2	53364.6	35502.6	103672	70291.6	58665.2	78711.7	104853	74084	270525	73483	183878	33568.9	5024.77	87411.4	152183	113341	0
ENSG00000035928	332.001	1082.43	2026	960.659	1950	651.004	1428.08	1351.4	1572	2302	317.005	2193	2884.06	3754.95	1588	2086.62	1207	2361	725	540	2012	1934	1599	1983	491	644	2252	876	2910.8	1461	2151	2924	1401	959	3095.49	2273	2312	1149.52	1368.71	1601.75	4134.2	838.864	7554.1	935.338	66	1716.96	3300.43	2475.98	0
ENSG00000036054	258.001	1980	1477.22	850.983	1706.79	597.999	932.011	977	1021	1309.11	201	1237.06	1761	3052	1242.29	1527	439.001	999	291	175	1154.95	1279	444	1125	89	178	1278.35	444	1692	650.239	1479	1724.67	530	378	2049.9	1182	1360	734.305	976.595	1083.64	2485.57	893.703	4779.37	831.335	35	932.516	2511.16	1841.81	0
ENSG00000036257	426	2671.42	2227.04	1550.99	2861.18	1063.01	1653.02	1684	1798	1928.57	304.999	2319.12	2572.92	4057	2688	2664	1147	1914.08	769	505	2068.01	2411.16	1198	1942	348.999	527.998	2060.91	1234	2691.9	1745	2656	2775.55	1675	1165	3218.86	2044	2463	1309.13	1499.7	1960.24	3496.26	1409.18	6755.7	1525.61	116.561	1597.18	4498.83	3362.66	0
ENSG00000036448	7	16	10	13	9	10	21	13	29	115	7	42.999	26	15	31	29	26	25	39	60	51.999	73	13	14	17	47	25	97	71.001	117	170.001	55	70.001	142	50.001	14	10	27	22	38	140.078	106.901	241.114	130.001	11	40.018	208.335	179.138	0
ENSG00000036473	0	5	1	2	15	10	3	0	6	5	3	0	22	17	25	0	101	130	14	0	100	89	1	12	25	10	14	5	62	0	3	86	3	0	93	12	68	39.847	32	0	15	8	189.36	17.108	0	20.026	24	34	0
ENSG00000036530	17	53	69.001	85	61	34	65	67.001	71	76.999	25	100	106	41	24	53	17	30	19	50	28	24	38	40	25	30	35	30	47	16	41.999	43	47	45	45	54.001	48	24	38	33	89.341	60	137.021	12	3	56.159	94.227	98	0
ENSG00000036549	137	1014.54	2030	1094.01	2472.86	710.999	1931.01	1295.14	2169	1679.33	243.001	1754	2246.07	6014.92	1263	1267	429	1119	280	180	1263	1453.19	578.005	1147	114.027	216	1383.15	562	1749	609	1682.96	1593	941	556	2887.37	1576	1335	761.463	905.57	1019.11	2278.39	619.154	4291.49	586.396	48	1020.1	2660.38	1499.83	0
ENSG00000036565	0	1	2.022	5	2	5	3	1	10	2	1	1	1	11	5	3	4	4	5	5	6	10	4	4	2	2	1	11	11	1	1	3	3	3	2	1	11	4	3	1	5	5	0	8	0	6	32	27	8
ENSG00000036672	40	241	95	41	95	89	17	53	125.999	39	4	29	14	47	238	217	92	14	52	56	43	341	14	20	10	152	71	394	34	227	113	27	168.001	134	55	70	382.005	12.004	19	89.019	83.001	1260.45	131.12	266.002	0	21.014	929.708	206.422	0
ENSG00000036828	9	2	7	3	11	4	3.035	5	29	3	2.265	3	0	5	2	1	4	0	0	0	1	4	0	3	12.176	5	0	0	0	2	0	1	1	1	2	0	1	0	0	0	0	6	0	5	0	0	5	3	0
ENSG00000037042	172.402	129.147	416.714	255.729	133.368	308.849	236.336	237.666	301.513	399.444	289.039	521.771	622.506	279.588	649.243	753.874	1307.95	1879.01	1005.4	828.836	899.421	916.582	1389.98	737.989	912.528	1186.53	1467.16	947.227	1857.22	1083.23	1160.18	1413.41	904.623	815.19	1157.69	1154.06	1018.04	1593.58	2046.21	2197.06	5070.18	1854.07	8282.34	1189.25	272.561	1838.56	3017.39	2815.05	0
ENSG00000037241	12.973	94.836	175.749	77.664	129.649	55.89	115.714	118.818	111.958	149.346	18.969	113.725	166.657	491.65	683.755	454.968	757.687	532	622.959	517.865	459.975	693.696	458.786	323.94	270.794	597.701	446.85	712.781	401.902	791.726	716.373	366.885	630.831	476.948	387.569	485.999	618.624	343.914	337.021	735.316	774.57	591.605	2576.32	1109.05	57	349.063	1344.91	1118.54	0
ENSG00000037280	56	232	382.117	300	82.009	222.001	502	138.999	186	103.999	179	306	33	72	318.001	498	6	6	366	321	37	46	503	239.001	11.016	248	25	322	182	550	364	4	717	413	29	69	534	555.587	31.003	2015.46	1006.58	385.614	35	178	1	168.165	1795.76	2276.79	0
ENSG00000037474	430	1835	1537.87	1109	1546.86	927.033	1544.8	1329.07	1358	1172	356.999	1392.14	1678.49	2338.03	2734	2689.1	1280	2113	912	717	2026.69	2427	1207	1707	452.001	782	2102	1772	2607.46	1980.08	2844.53	2693.3	1965	1564	2763.09	2082	2779.03	1501.2	1702.1	2165.97	3491.26	1794.92	6590.56	1334.49	73	1694.17	5950.58	4385.9	0
ENSG00000037637	238	1234.14	1646.23	1164.32	1200.57	761.999	1053.39	1157	1259	1879.33	296	2133	3105.27	1768.22	1538	1805	1623	2348	1039	900	1712	1899	1887	1665	934.002	1143	2674.1	1211	3193.99	1704.06	1991.02	3050	1461	1196	2756.82	1897	2125	1345.44	1690.77	1821.98	4461.44	1727.06	7975.13	1606.14	129.117	2443.63	4092.02	2679.57	0
ENSG00000037749	42.999	827.001	1554.01	740.676	1476	334.001	1122.99	890.001	1034	1289	122.999	1201	1496.12	2993.01	1290	1898.4	466	773	409	307	1413	1287	478	1159	104	269	1272	449	1526	806.016	1562	1337	854	685	2048	1455.77	1308	692.166	645.383	1101.37	1761.97	554.374	2831.14	556.417	42	747.033	2663.31	1985.18	0
ENSG00000037757	89	134	908.001	425	340.999	301	533.001	448.077	501.999	314.007	156	369.999	678.062	872	852.906	1112	635.999	1409	458	370	1143	774	912.001	739	131.34	177	1128	827.001	1833	1229	621.999	1141	869	811.999	1233	1013	1502	1265.19	1621.02	2349.71	4319.52	749.392	5927.2	895.833	89	1788.86	3962.32	2972.41	0
ENSG00000037897	50	348.986	177.003	185.999	194	171.999	110.001	152	178	123.987	60	147.001	116	327.001	627.001	638.999	604	389	468	565	397.004	728.001	218.001	232.999	219.998	588	332.999	1007	244	965.001	610	229.999	704.999	473	358	466	819.962	167.547	220.256	605.31	517.773	1994.03	1277.91	1450.62	35	188.044	1961.74	915.86	0
ENSG00000037965	1	1	3	2	2	0	1	2	7	2	1	2	0	0	0	1	1	0	10	0	1	0	0	1	1	8	3	4	1	8	243	0	7	5	5	16	3	0	0	5	11	4	0	2.006	3	0	14	22.002	16
ENSG00000038002	25	291.999	484	253	485	165.001	359	286.001	306	453	35	355	395	699.995	886	817.462	749	837.001	499	272	1018	905	573	734.03	140.001	351	1000	533	1038	784.999	1163	816.999	578	515	1273	1180	1318.08	601.194	775.628	805.071	2135.24	869.513	4807.74	1334.06	44.041	769.5	2468.36	1697.17	0
ENSG00000038210	47	495	801	305	1103.46	253.189	512	415	613	510	70	527	723	1969.21	672.063	876	263	412	180	179	529	725	217	609	59	127	629	342	705.007	407	836	642	467	314	1033.91	642	890	336.852	454.894	540.268	951.514	312.073	2246.97	614.379	22	427.661	1782.14	1084.77	0
ENSG00000038219	1854	5914.83	6143.91	4833	7410.79	2839.51	4869.02	4903.9	5097.2	4930.84	1229	6264.25	7140.28	8886.26	1427.02	2397	472	1545	241.001	129	1869.06	2325.25	922	1941	115	218	2285.04	583	2485.07	826.079	1909.02	2714.18	1034	948	3542.11	2867.3	1762.31	1468.19	1453.38	1687.02	3662.12	560.275	5065.76	365.02	68	2026.35	3983.53	2767.25	8
ENSG00000038274	37.001	504.089	1734.85	723	1916	401	1125.51	920	1274	1264.59	122	1260.1	1616.01	3555.78	2257.14	2768.77	822	2261.15	514.999	285	2445.86	2391.35	1265	2289.39	165	264	2404	950	2997.43	1529	2986	2936.04	1617	1053	3625.16	2286	2841	1687.69	1948.96	2629.74	4879.24	972.277	8484.77	1944.52	85	2027.61	6182.55	4561.78	0
ENSG00000038295	18	36	206	64	351	42	266.03	47	173	83	11	125	3	215	47	85	0	0	12	20	16	27	4	21	9	6	4	38	11	63	47	2	25	26	6	22	32	25.007	2	127.001	32.001	12	1	33	1	2	146.008	305.277	0
ENSG00000038358	999.967	2298.5	1274.64	938.472	799.915	1044.26	1186.87	1161.22	885.745	713.073	482.074	1051.05	996.18	1278.5	1294.86	1504.92	1287.19	1919.92	1358.38	1252.14	1262.92	1260.11	948.441	1199.21	642.35	945.224	1695.26	1742.75	1813.26	1708.53	1475.33	1455.94	1577.83	1473.06	2064.22	1591.83	1952.63	1713.71	1747.45	2638.36	5662.94	4101.05	6866.53	2468.77	147.324	2107.67	7591.1	5191.15	0
ENSG00000038382	3640.29	14135.4	8654.44	6304.03	6544.85	6492.11	6396.65	7384.07	6508.11	5358.25	2391.91	7438	11689.1	9702.1	2728	3926	1153	2907	703.008	534	3662.04	3913	1508	4026	460	708.001	4430	1476	4176.45	1956.34	4244.1	6365.01	2801.03	1481	7318.03	5291.44	3975.46	3471.84	3954.32	3063.39	9246.66	2025.75	17156	1071.1	66	6346.27	10519.2	5439.84	0
ENSG00000038427	6297	48756.2	73850.7	57348.8	61659.1	20365	48697.6	78351.6	49830.3	195717	7367	134025	111903	94580.6	31150.6	72648.2	25350	64402.1	12585.5	5254	96189.2	42765.1	38605	68267	6969	10848.9	104985	12453	148296	24781.3	71769.4	69931.2	34836.1	21400.6	138489	99810.5	49042	75766.4	91282.4	74140.2	250172	9330.88	146281	10853.1	2929.23	53655.6	63529.4	68584.3	5
ENSG00000038532	425	659.998	1355	1136.51	839.047	1023	1068.16	1245	1275	898	406	1540	1091	1395	795	936	655.999	861	564.999	552.999	814.999	758.999	533	746	299.003	428	905.001	725.001	896	941	896.001	810.999	935.999	611.999	1331	1074	1042.06	759.752	663.5	1127.97	2512.36	1546.74	2971.02	861.314	66	963.073	3966.79	2388.99	0
ENSG00000038945	415	4681.42	33194.4	9815.91	26075.2	9176.21	9765.11	15382.1	18660.8	6580.63	909	7078.5	3459.02	67427.8	25347.7	24927.8	7286	2897	5491	2440	16267.6	25143.5	3481.5	10833.2	130	3342	12377.8	5692	4252.86	12766.4	15800	5885.05	13092	5402	29692.8	18740.7	28419.3	4197.04	1239.88	8320.48	10965.9	13281.9	3044.22	19355.3	414.855	4014.16	54648.1	24164	2
ENSG00000039068	9	15	30.114	17	115	64	102	21	461	3	5.001	17	10	164	91	15.016	35	17	16	25	45	52	0	26	7	4	7	68	20	11	78	21	158	8	426	17	64.001	5	1	28	12	57	12	20	1	1	62.006	76	0
ENSG00000039123	250.004	1421.77	2166	1110.26	2381.64	731.568	1553.55	1388.13	1643	2002.54	292	2080.99	3120.35	4318.47	2217.25	2676	1247	2318.12	700	442	2038.32	2398.46	1508	2245.11	304	441.052	2701	1048.13	3023.62	1657.7	2531	3462.46	1277.25	944	3486.03	2394.1	2530.72	1394.09	1672.95	1989.16	3832.18	1038.97	9011.08	1049.26	91	1913.06	3704.05	2890.45	0
ENSG00000039139	12	37	51.999	32	73	42	110.999	124.999	64	163	31	69	197.999	62	21.001	14	5	31	7	4	39	27	10	35	22	4	30.002	10	76	21.001	111	37	47	17.999	32	76.001	21	36	75.003	31	90	8	146.097	8.968	2	28	31	56.145	0
ENSG00000039319	510	7604.33	6201.26	3073.02	7446.67	2108	4293.87	3441.14	5482.35	2570.3	412	2672.55	3413.97	12627.2	2503	2524.07	620.033	753.001	498.001	395	1537.01	2973	567	1294	176.001	454	1318.28	1088	1577	1148.89	1674	1444.09	1182	786.999	3925.61	2291	2297	636.094	774.51	1002.33	1899.32	1440.51	3278.15	832.021	53	947.178	4098.45	1881.74	0
ENSG00000039523	1269	3934.81	2125.48	1392	1204.65	1708	1614	1492.83	1497	1247.69	553.002	1560	1448	2035	3677	3327	3004	4367.57	3252	2768	3163.99	3162	2200	2539	1176	1794	3618	3919	3999	4340.76	3768.01	2838.1	4905.03	3695	5003	3921.3	4508	5171.69	4705.12	6526.68	15081.9	11982.9	14612.5	3661.27	441.169	4990.76	20226.4	12795.7	0
ENSG00000039537	0	4	1	2	5	1	7	3	5	2	0	1	0	1	1	25	1	0	1	4	9	2	0	0	4	1	4	4	4	7	1	0	0	4	1	1	4	1	2	9	1	0	4.004	0	0	0	2	26	0
ENSG00000039560	439	2040.07	4601.05	1645	2316.01	1555.02	2101.4	2314.18	2295	2697.02	647	2913	6017.11	4446	4463.01	4493.73	1571	2503.62	984	1187.13	4089.99	5374.72	1810	4324	704	1150	4378.72	2600	3768	3158.03	4974.59	5881.03	2937.78	2320	5190	5642.47	5232.1	2085.9	2560.49	2979.23	6942.93	2618.06	14929.8	2005.64	143.25	4380.52	8930	5144.45	0
ENSG00000039600	1	2	3	1	2	1	3	3	4	1	0	4	3	1	2	4	0	2	2	0	5	5	2	4	0	0	3	2	2	2	2	3	2	0	3	11	6	0	3	2	10	6	17	0	0	5	6	3	0
ENSG00000039650	273.001	521.206	803	644.025	369	765.999	772.001	855.999	597.001	345.001	431.443	728	315.999	525.001	540.999	608.001	801	801.003	936.195	889.001	660.999	774.001	480.001	608.998	294.001	745.999	658.999	1037	765.998	1030	782	583.001	756	890	896.078	784	1018	950.389	933.346	1649.84	2620.67	2339.39	3984.52	2802.91	107.903	855.017	3766.52	3079.82	0
ENSG00000039987	0	0	0	0	0	0	0	1	1	0	0	0	0	0	0	0	0	2	0	0	0	0	0	0	1	0	1	0	1	1	1	0	0	0	0	0	0	0	0	0	1	6	0	0	0	0	0	0	0
ENSG00000040199	148.999	1082	909.001	523	557.944	362	568.987	448	694	993	166	945	1460	1068	400.001	676	233	509	162	128.953	900.001	730	237	580	107.001	118	815	197	889	270	646	991.999	334	241.999	1384	886	519	376.872	509.493	447.672	1002.72	198	2685.4	149.015	21.534	840.723	1113.34	589.366	0
ENSG00000040275	26	99	235.001	146	208	109.001	173.001	189	192	196	20	177.001	157.998	543.999	374.001	343.999	106	195.999	69	60	309	382.001	147	320	31	65	250.001	222	253	227.001	466	318.554	240.999	156	402	362.999	462	135.387	162.05	286.097	387.584	164.001	742.377	269	10	166.07	722.619	462.308	0
ENSG00000040341	101	255.999	1406.59	903.93	1488.32	472.006	1043.97	911.271	1058	1202.75	182	1234.55	1773.03	2368.48	875.39	1045.95	415	802	283.001	200.001	856.948	946.493	437.58	881.167	171	233	989.927	342.999	1291.24	478.999	924	1483.61	552.622	483	1456.25	1009.8	956	523.573	691.65	713.465	1652.89	426.036	3810.95	644.816	45	894.818	1774.68	1089.34	0
ENSG00000040487	33	163	205	128.999	97.999	104	136	158.999	164	62	56	109	80.001	283.999	589	325	623.001	351	622.999	693	299	527.001	215	170	228	571.999	324	968	209.001	667	440	209	727.001	511	447	336	693.999	290.402	303.248	740.348	986.522	2384.94	1505.45	1845.65	50	344.254	2545.71	1339.56	0
ENSG00000040531	59.001	371.017	482	264.001	243.068	235	329	472.416	406.048	199.999	60	351.999	278.001	520.999	1055	915	865.005	678.001	839.999	842.999	783	1142	645	489.012	234	736.999	794.999	1262	686	1307	907.001	540.81	1245	701	1185	690	994	525.909	455.152	885.362	1737.19	2233.39	1421.72	1794.11	88	486.526	3618.3	2355.11	0
ENSG00000040608	4	3	11	1	20	10	15	5	26	5	1	3	3	72	42	14	41	39	32	19	16	33	4	2	14	38	45	209	7	43	32	4	168	33	57	28	36	42.001	47	107.097	156.093	1175.86	340.566	432.617	2	38	661.016	210.338	0
ENSG00000040633	90	229.999	737.013	330	426	225	475.18	385	556.001	347.999	112	524	520.001	983	1928	1259.04	1311	1172	1217	1092	1189	1688	962.999	718	401.001	1106	1073	1907	1122	2041	1471	877.999	2134.05	1289	1489	1154.01	1793	823.666	809.548	1499.61	1898.45	2138.91	3321.19	2428.99	93	746.579	3985.18	2664.3	0
ENSG00000040731	0	1	1	5	0	1	1	2	4	2	0	2	3	3	0	0	0	2	1	0	6	4	1	3	1	0	4	0	2	1	1	0	3	3	0	4	0	3	4	0	1	0	5	0	0	1	9	5	0
ENSG00000040933	335	506	2996.08	2288.01	1957	1477	2419.92	2666.16	2726	1482.11	542.999	2647.98	1755.01	2986.01	1718	2049	722	1022	647	460	1760.03	1813	735.999	1689	213.001	534	1642.67	820	1592.31	1138.1	1792	1688	1480	1112	2898.17	2008.51	1688	948.512	976.106	1481.42	3098.26	1021.25	3328.2	885.47	58.11	1680.43	5431.4	2815.8	0
ENSG00000041353	4	43	83	49	85	41	79	81	56	104	6	55	43	135	19	29	7	15	15	18	18	15	6	40	11	2	31	12	25	20	57	19	10	47	38	124	9	36	11	81	43.001	6	57.002	13	1	24	154.016	148.18	0
ENSG00000041357	53	747	1535.99	637	1859.97	449.999	1023	967.001	1029	978.001	94	995.998	1137	3497	4500	3022	3110	2705	2729.49	2252	2763.03	3929.91	2390	2322.8	938.998	1962	2417.1	3148.02	2507.07	4368	4400	2593	3307	2076	3392	2763.36	4220.53	1572.74	1886.05	3070.13	3986.38	3528.47	12740.5	6267.31	180	1327.95	6851.62	5105.7	0
ENSG00000041515	1	6	18	11	11	13	7	13	12	9	0	28	11	6	1	3	3	9	2	7	6	4.001	18	4	1	1	12	3	10	2	4	18	1	24	7	6	1	1	3	8	56.003	14	141.003	8	0	17.001	12	12	2
ENSG00000041802	336.001	1233	1137.7	1034.03	1123.66	893.001	864.001	975.004	949.094	989.001	394	1208	1075.07	1956	1587	1557.01	898	1177	730	848.114	1378	1568	901.999	1453	412	618	1267	960	1413	1684.95	1555	1425	1462	1361	2267.01	1485	1812	722.652	786.813	1308.67	2588.35	1290.49	5347.94	928.906	86	949.402	3445.99	3054.11	0
ENSG00000041880	96	185	493	253.001	249	235.001	300.001	421.017	352.999	262	158	339	298.001	473	790	772.999	778	948	618	405.001	876.001	925.001	558.001	639.014	265	560	891.054	638	807	1102.06	1052	585	997.999	874.999	966.015	990.607	1090	868.911	1025.21	1531.03	2532.31	1114.42	2335.16	1119.08	68.159	710.319	3194.65	2283.39	0
ENSG00000041982	5878	26480.5	17444.3	39664.8	28855.1	21684.5	13043.8	47719.3	24461.8	13065.8	2737	28163.1	5148.24	29890.1	52186.2	34217.6	11420.9	1333.93	6899	7952	38173.8	30806.4	3899.28	58332.8	142	3068	5940.08	13148.2	6484	41916.1	65072.2	4134.01	24306.7	9859	27724.5	59065.2	69700.8	6461.01	3441.92	45727.8	40667.1	18102.7	8535.3	23050.9	376.57	4292.17	82994.9	103195	0
ENSG00000041988	95.999	344.286	242	130	126	109	184.001	127.001	162.999	143.977	57	187.999	174	273	329.007	247	803.001	845.001	821	832	325.04	361.999	490.002	211	477.001	722.127	524.001	661.041	508	688	397.999	359	512	405.025	452.006	357	412.999	568.033	635.797	923.329	1677.39	1292.95	3432.92	1528.93	86	550.507	1343.72	1465.52	0
ENSG00000042062	13	8	9	11	7	6	21	30	15	9	9	7	8	4.003	2	26	35	30	21	3	27	15	48	4	43.004	1	64	4	89	18	7	4	3	9	43	13	43	14	21.002	46	47.001	1	285.672	33	0	6	26	67.18	0
ENSG00000042088	66	316	503.396	388.001	325	278.999	323	395.002	456.001	283.242	69	464.503	281	760.999	653	629	333	263.001	290	296	476	654	231	457.999	72	209.999	364	421.001	290.008	628	567.999	327.001	477	379.003	655	422	714	193.102	180.668	397.356	488.197	638.524	741.414	595.704	22	220.643	1242.11	777.601	0
ENSG00000042286	90	759.009	462	184.021	306.004	201	251.002	366.999	299	225.031	76	289	386	408	915	602	1025	1099	716	898	562	963	519	413	445	589	785.014	999.001	818.267	1165	702	665	790	745	850.001	621	893	484.802	781.987	744.836	1811.3	2077.97	3716.6	1652.96	73	650.169	2612.78	1559.93	0
ENSG00000042304	0	0	1	5	5	0	0	13.023	2	0	0	0	0	0	1	0	0	0	0	3	0	1	0	0	1	0	0	0	0	0	0	0	0	0	0	0	2	0	0	0	0	0	0	0	0	0	0	0	0
ENSG00000042317	18	156.999	554	277	578.342	170	521	271.001	601	301.998	53.001	260	326.999	1178.28	705	401	443.999	370.001	346.999	143	476	458.001	342	364.999	131.999	152	268.999	256.999	415.001	364.999	477.999	355	446.999	259.999	753	355.001	567.104	238.485	261.967	406.617	671.462	357.189	885.901	519.772	25	206.213	1132.27	727.784	6
ENSG00000042429	110.201	805.488	955	490.862	865.309	422.001	616.758	623.402	816.999	671.697	77	924.877	1029.95	1430.42	1097.41	989.193	573.001	957.785	359.001	184.999	855.875	1057.21	556.001	1007.18	156.274	205.056	989.907	542.999	1457.31	749.034	1111.86	1173.33	657.999	416	1288.19	855.209	1131.06	557.969	740.928	987.125	1498.67	336.485	2300.79	487.008	50	762.351	1911.47	1431.58	0
ENSG00000042445	77	454.001	1073	556	697.999	433	587.008	646	802	679.011	96	765.999	850	1118	1941	1764	1503	2126	1166	799	2054	2287.03	1495	1727	469	969	2168.36	1482	2474	1978	2069	1726	2252	1605	2671.31	2198	2460.36	1677.21	1695.55	1892.52	4389.62	1909.34	5251.71	2308.54	136.015	1482.28	4747.65	3563.83	0
ENSG00000042493	371	1849.3	7772.04	1906.07	9139.02	3969.12	4948.51	3693.53	9030.01	1209.35	707	1256.66	952.001	20293.3	23698.5	6331	20244.8	2214	21170	19439	6314.29	24169.8	2531	4504	1542.16	26154	6454.39	53878.9	1932.83	29736.1	19785.9	3456.96	37517.8	12153	22255.9	9736.01	24848.2	3652.04	1762.99	14521.3	9856.49	97755.8	12150.9	100271	831.89	3702.39	87566.3	33922.1	0
ENSG00000042753	53	344.999	910.474	378.001	287	297.999	351.81	432.003	419	273	46	426	423	978.999	3691	2130	4161	1434	5234	4874	1949	3219.48	1524	1368.83	1339	6049	1912	5329	1322	5528.25	3422.25	1059.98	4248	3670	2229.99	2097	3744	1844.38	1674.43	5251.32	4252.08	17032.8	8183.24	23440.2	583.17	1259	11761.6	9855.17	0
ENSG00000042781	2	2	8	0	14	0	26	12	5	7	0	238	0	0	2	2	0	0	1	0	2	2	0	12	23	0	0	0	1	1	1	0	0	3	1	0	1	0	0	1	0	0	0	2	0	0	6	0	0
ENSG00000042813	0	0	0	0	0	0	0	0	1	0	0	0	0	0	0	0	0	0	0	0	0	0	0	0	5	0	0	0	0	0	0	0	0	0	0	0	0	0	0	0	0	0	0	0	0	0	0	0	0
ENSG00000042832	17	19	88	154.005	20	17	146.001	94.001	74.999	58	20	78	33.002	40	27	69.001	31.999	36	35	64	50	19	23	37	20	14	23	14	42	32	30.999	27.001	26	31	54.999	48	35.999	12	5.001	22.009	37.101	20	97.063	34	0	19.999	80.09	66.004	0
ENSG00000042980	271	2260.03	2384.78	1233	3047.08	857.003	2072.08	1802.01	2341	435	244.999	1239.88	752.999	3625.88	4232.79	1779	876	426.113	780.001	691	1350.99	2316	810.002	2327.68	55	593.001	1140	1098	1058.23	1246	914.999	828.751	1347	1148	2974	1413	2953.36	691.282	172.666	1234.07	1426.98	718.982	221.006	1906.85	63.001	532.021	5111.07	1667.15	0
ENSG00000043039	2	0	1	0	1	0	4	1	3	0	0	0	1	4	0	0	0	3	0	2	0	0	0	0	6	0	0	0	2	0	0	0	0	0	0	0	1	0	0	0	4	0	4	6	0	0	0	0	7
ENSG00000043093	55	1516.02	2018.62	952	2447.47	571.001	1358.77	1209	1622	1913.05	199	1274	2229.85	4911.43	1113	1212	542	885	409	257	1023	1127	518	858	170	327	1139	486	1427.01	687	1310	1482	609	444	1770.35	962	1144	707.743	1032.74	1023.12	2285.21	820.049	5089.56	1014.85	62	926.321	2609.15	1784.87	0
ENSG00000043143	225.753	595.999	1549.11	825.999	821.999	613.014	1277	991.002	1506.03	1028.25	305	1619	1379	1853	1077	1627	1228	2035	1277	1165	1660.04	1367	1372	1800	549	741	1860.38	1141	2444.39	1574.26	1577	1507	1586	1169	2771.24	1729	1462	1811.08	1853.23	2152.48	5501.82	1739.49	6047.39	1505.38	116.001	2354.65	6468.74	4276.62	0
ENSG00000043355	0	7	0	1	0	0	1	1	14	0	1	0	1	0	0	1	0	2	3	0	0	2	0	0	6	0	2	3	9	0	2	2	0	0	0	0	1	0	1	0	2	0	0	0	0	2	0	20	0
ENSG00000043462	1029	6984.8	3788.79	4389.87	3562.91	3420.03	3036.05	3697.93	3881	1152	718	3131.03	1042	5894.85	5291	4764.93	1920	977.999	1551	1323	2983	5624	1343	3408	92	1140	2062.49	2325	1233	3435	3619.81	1353.64	4384.01	2946.82	5951.38	3632.22	4595	1637.07	481.855	3134.95	3141.62	4029.97	881.622	3475.56	119	1427.91	14366.7	7275.08	0
ENSG00000043514	37.999	243.999	492.995	299	319.001	156	327	320	420.999	331.999	85	405	289.001	800.001	859	591	546.999	589	421	329	594.001	673.999	470	617.001	178	315.001	549.001	441	667.141	663	737.001	590	493.001	363	763.999	431	772	278.901	380.449	487.683	864.605	580.086	1654.59	699.898	21	257.274	1085.09	973.888	1
ENSG00000043591	1	7.008	37	3	25	2.095	6	5	13	6	2	17	7	24	5	8	19	9	13	4	18	16	22	12	2	9	11	19	28	48	11	7	12	8	18	15	32	37	10	33	69.033	25	16	44	3	8	74.006	51	4
ENSG00000044012	0	0	0	0	0	0	0	0	0	0	0	0	0	0	0	0	0	0	0	0	0	0	0	0	1	0	0	0	0	0	0	0	0	0	0	0	0	0	0	0	0	0	0	0	0	0	0	0	0
ENSG00000044090	213	274.001	1174.06	802.453	538.654	613.001	933.291	985.987	913.999	791.001	353.536	1085	857	1037.03	1235	1410.23	1169	1926.16	961	747.999	1176.07	1069	1116	1426	790	675.999	1284.02	1174	1802	1621.01	1580	852.999	1534	1280	1900.65	1683	1885.23	1356.72	1337.38	1882.44	4680.71	1724.72	3451.78	1383.81	107	1596.83	5022.3	3263.82	0
ENSG00000044115	1474	8013.43	8921.18	4758	8271.61	3815	5048.12	5624.87	6257	8092.3	1261	7175.19	12263.5	11509.9	14287	13462.4	9961	17325.1	6184.08	5480	13916.1	16822.3	10295	12202.2	4124	6848	17874	9488	20247.8	12661.9	18950	19666.5	12987	9609	20366.8	16761	17061.2	11371.2	12552.4	15856.6	35947.4	15364.3	41936.9	11300.1	936.836	15474.6	34569.2	26790.9	0
ENSG00000044446	202	557	1028.39	725.197	564	558	727.999	864	724.999	553	231	1055	1230	1076	1110.89	1202.16	846.999	1291	728	614	942.999	1144	834.999	990.999	653.965	671	1097	932	1503	1160	1186	1563	895	908.999	1605	1090	1338	681.571	777.465	981.359	2314.75	1517.96	4167	756.537	56	1252.14	2923.47	1804.88	0
ENSG00000044459	145.001	303	1377.24	904.434	1655.22	592	1248.06	776.015	1198	892.001	270	1088.01	1102.65	1923.02	495	566.001	183	449	155	109.999	398	566.999	321	400	104	129	398	228	737.056	289	499.001	548	264	238.001	717	395	514	263.881	352.771	418.735	753.266	212.574	1454.44	214.032	19	350.771	984.106	716.92	0
ENSG00000044524	58	619.006	692	308	1044	133.001	328	413.316	928.056	762.831	92	823.999	1914.17	1147.19	270	1121	140	305	81	32	461	132	126	1777	26	19	328	70	845	136	643	1616	65	180	185	439	257	1353.21	1854.69	1144.61	2508.3	34	1927.31	152.001	34	829.809	853.674	2081.71	0
ENSG00000044574	2011	18373.1	9414.55	5772.78	13598.1	3270.3	4900.07	7778.92	5996.95	9182.91	893.063	8265.92	9678.75	12884.6	36984.2	27871.3	23217.5	24231.7	17803	13698	24745.7	27367.6	15089.2	19593.7	7011.95	15780	27826.5	24782	20935.2	35248.7	31693.7	14675.6	29235.5	20511	25060.6	25365.8	30587.7	12006.6	13113.1	26847	33909.5	33219.9	45876.3	21800.8	1424.76	13049.4	61552.8	42366.2	0
ENSG00000046604	0	29.684	131	24	129.999	9	21	159	153	35	0	19	15	86	92	29	3	4	8	10	22	45	4	60	13	6	40	65	9	70	118	18	9	18	11	18	37	23.021	4	101.227	20.001	25	13	99	0	17.004	83.003	309.042	0
ENSG00000046647	33	85	234.157	143	184.143	102	236	250.704	231	236.001	57.001	277	296.059	351.999	566	497	711	668	540	447.001	625	603	508.999	336.001	299.001	560	594	617	964.999	540.113	613	871	605.999	408.999	629	491.999	572	494.855	591.248	816.367	1444.54	698.708	2671.8	842.032	55	600.242	1470.96	1218.15	0
ENSG00000046651	302.999	601.998	1515	884.214	1433.99	590.001	1502.39	1222.27	1402.46	1095	221	1422	1793	2079.5	1359	1328	952.001	1342	621	704.998	1480	1215.03	910	1165	524.001	714.001	1276	888.022	2014.37	1123	1427	1828	1049	854.001	1767.01	1420	1551.45	659.02	806.188	1206.55	2125.06	786.942	5216.05	840.042	78	1027.78	2330.09	2073.68	0
ENSG00000046653	2	121	137	52	194	67	129	43.999	311	214	28	82	172	278	141	128	197	222	74	23	120	123	80	231	74	28	94	18	134	144	206	497	85	16	65	102.999	145	73.158	79.198	313.075	1433.7	32	372.435	145	19	272.994	378.264	670.294	0
ENSG00000046774	0	0	0	0	0	0	0	0	0	0	0	0	0	0	0	3	0	0	0	0	0	0	0	0	2	0	0	0	0	2	0	0	0	0	0	0	0	0	0	0	0	0	0	0	0	0	0	0	0
ENSG00000046889	330.999	703	1473.22	1272	1446.5	742	2252.11	909.11	689	3662	430.028	2252	4138.1	1564	163	695	111	527	61	63	303.001	391.001	334	249	86	31	580	119	745	218	342	522	179	249	595.013	349	421	168.145	286.257	259.267	485.804	52.077	2512.24	35	7	608.541	738.804	708.191	0
ENSG00000047056	199	2021.81	1202	753	729.166	520	815.207	910	1027	576	243	958.001	696.202	1560	1407	1423	676.999	968.032	514.084	352	1329.1	1776	667.001	985	120	282	1225.17	969	1305.58	1259.1	1372	1139.03	1273	995	2131	1316	1636	726.703	635.843	1025.09	2031.2	878.724	2841.65	928.571	29	815.405	4042.68	2181.39	0
ENSG00000047188	237	602	2350.12	1672.09	2860.94	1090.87	2118	1927.09	1900.87	1831.99	294	2745	2941	3447	1308	1828	330	1180	232	123	1631	1752.94	568.445	1508	90	210	1571	390.001	2095.13	640	1798	2348	782	753.001	2767	1713.14	1327	764.844	1141.86	1176.35	2254.27	276.148	3851.09	314.007	30	1209.09	2442.61	1775.41	0
ENSG00000047230	73	109	601	407	512.163	256.999	448.001	434	479.999	508.547	77.001	683.285	899.001	946.001	766.999	736	523.009	829	339	246	645.001	769	639.087	683.999	272	379	739.002	425	1064	575	864	1026	513	375.001	1010.58	688.767	840	392.165	491.464	627.133	1315.43	422.098	2504.6	384.345	31	591.92	1108.58	880.584	0
ENSG00000047249	165	1849.48	1328.08	608	1464.65	583.094	705	804	1252.51	653.019	116	696.001	903.002	2054.86	3044	1944	1802	1601.01	1290	938	1688	3221	1108	1206	394.999	1036	1805.85	2892	1787	2714.06	2961.47	1808.34	2668	1440	2744.24	1832	3607.98	943.419	1161.41	1844	2765.48	3172.77	4557.58	2864.51	71	1270.57	6463.44	3167.83	0
ENSG00000047315	387.354	2179.02	2598.99	1535.52	2710.01	847.835	1901.74	1806.47	2161.04	2311	267	2202	3173.9	5217.05	4150	4272.37	1805.93	2929	1073	780	3681.23	4135	1961	3391	496	925	3494.38	1907	4475.32	2634.44	4127.01	4760.94	2530	1871	5489	3789	4101	2028.84	2281.5	2535.94	5607.08	1709.08	12853.6	1876.65	126	2689.92	6783.57	4442.91	0
ENSG00000047346	160	3029.19	1557.01	1096.55	2377.01	665.018	1719	1358	1932.13	1521.23	185	2302.63	1964.16	3483.01	883.001	1490	366	767.001	241	148	1039.04	1100	509.001	1309.04	89	167	1189	366	1697	451	1433	1414.56	494.999	463.001	1889	973.999	957.001	649.664	925.391	1101.95	1997.57	215.518	2812.41	240.366	30	855.935	1958.36	1477.99	0
ENSG00000047365	421	1300	1815	1807.25	3082.98	792.002	2368.03	1950.14	2052.25	568.01	126	1910	463.002	4029.36	505	517	107	85	83	83	387	640	79	560	13	42	250	223	161	209	402	149	327.999	259.999	1054	532	340	243.037	63	356.344	295.225	177	107.014	183.005	10	167.032	1044.05	878.649	3
ENSG00000047410	2010	5397.14	7738.07	4734.87	8434.91	3377.01	6045.82	5618.96	6157	6753.17	1266	7147.68	10717.1	12962.6	4552.1	5204.62	2566	4931	1631	1341	4756	6225.12	3302	4638.43	1114	1574	5797.91	2427	6149.05	3446.01	5465	6542.27	3459	3025	8229.71	6827	5374.85	3693.04	3843.07	3934.17	8852.38	2329.47	17212.5	1646.16	166	4274.98	9246.49	6629.7	0
ENSG00000047457	148	4906.94	3638.77	1461.97	1861.81	240	1197.88	6507.09	1889.24	3780.66	405.947	3618.17	6306.96	9023.99	8289.65	44575.3	9880.06	7883.29	2525.61	3248.82	7477.63	12329.6	6201.98	10006.3	595.989	3073.86	7421.4	2702	9540.86	8062.75	1033	5235.53	3236.84	17246.8	22461.5	25498.1	11860.8	966.524	1578.65	6634.04	15177.5	8945.75	4226.38	4596.95	475.652	7439.4	16921.9	12758.3	0
ENSG00000047578	286.001	583.085	1129	1033.94	734.132	891.064	888.999	945.31	969	616.999	294	1015	593.001	1051	743	912	550	851.999	459	324	832	822	497	851.999	222	295	963.168	578	1156	854.001	903.001	900.001	815	693	1387	1215	892.001	881.098	920.326	1197.69	2815.28	1018.42	2760.19	382.002	44	1071.06	3028.92	2183.93	0
ENSG00000047579	78	253.107	578.001	508	808.996	395.002	516.065	492.075	420.475	402.001	159	656	614.001	755.001	1320	742.002	1668	1447.03	1255	1443	765	1281.01	1315	791	1060	1406	986.138	1281	1116	1417	1281	1056	1454	935.001	1395	993.094	1284	956.83	1150.39	1235.77	1974.67	1750.49	5200.1	2633.36	105.409	788.223	2297.81	1868.97	0
ENSG00000047597	1	13	31	13	12	6	21	8	9	82	11	65	251	25	18	41	10	74	3	3	30	35	26	57	23	7	108	12	163	6	49	220	9	13	118	71	49	53.047	118.66	49	211.073	28	644.997	6	3	119.016	38	39.001	0
ENSG00000047617	62	90	137	446.055	81	265	261.001	201	262.121	72	77	278.079	80	156	20	32	93	57	69	39	103.001	90	20	41	22	13	59	48	118.01	100	71	97	99	82	80	24	72	80.002	17.009	57	50.014	69	373.306	22.007	3	39.55	280.599	235.135	0
ENSG00000047621	51	327.001	1153.51	560	1479.71	301	869.008	790.01	959.178	749.983	108	764.001	768.999	3067.03	1292	1021	736.999	701	645	392	1237.06	1498.59	529	769	188	429	918	951	933.019	1038	1511.13	925.111	1386	611.001	2030.83	1160	1242	476.896	485.465	898.409	1384.83	1086.29	2737.88	808.755	58	505.819	2578.87	1465.05	0
ENSG00000047634	115	1024	477.999	562	763.999	403	350	466.395	467	347.999	73.999	494	674.001	620.999	338	412	83	260	68	49	299	284.999	129	336	28	23	339.065	103	500	156.001	394	549.001	166	85	621.999	330	367.031	213.994	316.18	380.263	733.677	84.007	1481.7	210.672	9	325.329	1093.75	526.629	0
ENSG00000047644	349	1035	1858.53	1362.01	1394.99	871.072	1459.07	1649.45	1323	2803.95	490	2249	3674.04	1956	1914.98	2808.71	2268	4862	1269	977	3568.01	2720	2939	3739.23	1229	1679	5284	1395	5574	2195	4445	4584.03	2378.01	1829	5171.06	4531	3105.14	3896.63	4994.13	3542.14	13257.8	1346.04	15965.2	750.074	275.002	5005.06	6516.65	5044.27	7
ENSG00000047648	68	213	730	284	522	285.001	316.003	298.001	452	390	120.999	507	771	640	575	805	205.001	698.007	117	78	639	724	341	964.001	38.001	47	613	191.001	1311	313.999	598.001	673	303	239	911	623.069	776.001	569.155	703.768	801.908	1619.34	134.001	1137.44	351.21	30	720.11	1548.31	1253.88	0
ENSG00000047662	0	0	2	0	4.002	0	3	0	5	2	0	3.002	0	2	3	4	0	4	2	4	2	0	0	0	8	0	1	1	1	1	2	0	1	2	0	3	0	3	0	0	5	0	10	0	0	2	1	0	0
ENSG00000047849	3377	8143.85	10015.3	6165.07	7166.82	6321	6092.08	6471	7682	13605.2	2938.36	13158.1	28371	10771.3	8990	11744.8	12478	22248.2	7897	7169	13825.6	13658.2	12251.8	17250.3	9741.05	7990	20400.8	8676	27308.5	11330.2	17745	27066.8	11647.7	7655	22978.4	18332.2	14174.9	20334.6	27964.2	19491.3	68820.7	15985.3	76128.6	8877.54	1503.86	30655.7	37236.3	27067.5	0
ENSG00000047932	81	410.256	1671	728.224	1433	450	1187.98	1068	1370.04	1497.97	195	1453.46	2215	2739.92	1270.13	1610	614	1624	363	242	1655	1461	833	1408.02	154.971	285	1902	572	2654	922	1936	2614	732	519	2845.64	1644	1408.32	1043.78	1455.63	1365.61	3294.09	648.573	5194.8	506.054	59	1409.93	2632.11	2276.26	0
ENSG00000047936	0	2	2	2	5	2	2	1	4	9	2	0	0	5	1	0	0	0	5	2	0	0	0	3	7	2	2	2	1	13	3	0	0	2	1	2	0	0	0	2	7	10	0	0	0	0	4.001	6	6
ENSG00000048028	101	384.976	703.002	434.998	664.361	255.999	587.002	545	655	576.001	114	785	996.002	1275	699	909	233	795	172.001	156	858.001	852	440.001	846	118	123	779	327	1112	521	799	1168	456	330	1411	759.001	968	456.265	578.592	598.326	1437.57	385.115	3080.13	207	24.001	742.3	1468.66	1006.2	0
ENSG00000048052	325.001	878.044	2086.09	621.001	1200.01	705.999	1320.05	809.601	1044	3395	529.001	2613.22	6059.01	2439.02	359	1340	523	1690	178	162	1306	740.002	677.999	704.999	297	204	2129	160	3162.3	296	1009.55	2865.26	457.999	272.999	2406.06	1606.15	809.034	1079.08	1965.48	1475.47	3337.36	172	9085.48	238.033	38	1990.64	1369.1	1024.3	2
ENSG00000048140	55.001	241.285	613.134	358.999	336	278	412	470	495.001	290.999	88	487	353	720	1407	1046	1251	1046	1382	1359	1062	1230	752	691	362.999	1210	1118	1689	886	1807	1279.29	703	1867.95	1279	1601.96	1325	1614	786.803	706.115	1579.33	2350.75	3697.03	4979.91	3734.37	153	905.674	4975.67	3079.41	0
ENSG00000048162	60	378.001	169	88	146	101.999	105	120.999	131	109.999	19.999	141	108.998	273.999	527	398.001	462	378	417.001	487.999	313	537.999	199	188.999	222.033	418.999	333	629.999	221.039	708	424	246.001	516.999	378.001	322.81	299	504.001	175.654	220.26	521.663	605.718	743.168	2243.89	1032.51	18	198.875	1280.31	998.361	0
ENSG00000048342	152	287	923.011	455.165	561.019	352	583	548.797	642.001	1140.04	285.999	1355.07	2207.1	816.017	507	1017.42	858.001	1624.87	444	263.999	1197.01	863.058	1255	1204.01	397.984	567.999	1380	423.313	2449.94	569.032	1347.75	1716	488.999	452	1623	1264	884.998	964.07	1218.89	1037.33	3178.64	320.025	4815.86	483.13	63	1286.47	1288.89	1360.2	0
ENSG00000048392	52	805.001	2217.09	1077.02	2796.05	580	1287	1349	1684	1960.02	149	1315	2012	5060.41	1798.09	2668	666	1074	479	288	2830.2	2249.14	766	2169	110	337	2047	714	3430.64	1122	2739.74	1748.32	1277	704	3352.01	3524.39	2689.04	1134.54	1622.17	1787.83	3232.18	522.03	4716.12	947.846	61	1194.08	3990.58	2470.27	0
ENSG00000048405	180.999	1770	1411	797.001	1814.01	489.001	1102.26	942.999	1138	1002	150.999	1169.68	1809	2674	541.135	631	234	373	228	230	439.999	589	227	481	81	209	493	283	584.999	349	612	600.526	315	236	932	621.999	491	330.088	302.493	552.829	913.562	693.02	1519.04	419.125	16	402.777	1259.44	1018.9	0
ENSG00000048462	0	5	18	2	5	2	17	4	4	1	2	81	2	8	2	121	4	1	89	90	8	20	3	103	1	6	3	58	7	26	14	4	7	48	12	1	1	22	2	260.175	15.64	7	5	75	0	10	168.454	23.595	0
ENSG00000048471	551.005	1234	3503.03	3269.66	3249.05	2772.66	3231.02	2894.01	3639.8	1696.05	1098	2641	1954.9	4937.08	2383	2381.95	951.03	1274	812.001	621	2165.66	2866.06	983	2224	268	630.849	1573.88	1217	2180	1611	2664	2313	2323	1330	4840.99	2833.9	2528.89	1228.02	986.572	1529.79	3959.82	1613.7	2413.62	1603.31	82	1836.63	7782.22	2768.89	0
ENSG00000048540	27.073	34.002	1582	289.999	37	43.008	535.001	259	274	2949.89	117.999	2361	1695	1463.07	76.999	1607	936	2386	946	958	402.002	527.998	3709	79	447	990	3070.1	491	1143.67	1157.99	62	1466	94	338	1355.55	824	365	645.385	1061.63	1719.68	3810.1	452.007	4742.31	639.533	121.968	2046.02	1499.47	3031	14
ENSG00000048544	17	400	712.002	364	868.565	229.74	480.672	505.906	466.021	536	55.684	504.696	798.352	1402.19	1534	1297	736	944	576	412	1284	1148	700.983	835.063	188	591	1260	830	1313	1254	1256	977.234	1062	870	1533.26	1111	1361.99	786.095	913.397	1077.41	2169.52	1683.12	5357.81	1350.65	99	663.789	2526.08	2117.5	0
ENSG00000048545	0	7	0	1	1	0	0	1	9	0	0	0	1	0	6	0	1	0	6	0	1	3	0	2	7	1	0	0	0	2	2	2	1	2	0	1	2	0	0	0	0	0	0	1	0	1	1	0	0
ENSG00000048649	663.757	2260.15	3532.27	2557.59	3687.32	1437.53	2834.09	2524.31	2810.34	4553.01	696.999	4050.78	6855.7	5854.82	1437.27	1745.18	796.141	2117.57	486.075	327.18	1625.91	1797.19	1169.44	1656.39	317.065	444.911	2546.85	650.02	2927.53	915.507	1959.48	3370.02	841.466	692.088	3157.62	2270.81	1645.99	1413.13	1904.17	1448.49	3992.81	598.382	9499.13	528.24	57	2339.69	2699.96	2147.44	0
ENSG00000048707	1900	6119.59	8981.91	6784.15	6633.36	4330.43	6346.64	6765.56	7428.14	8033.81	1371	9791.63	10989	10423.9	2211	3556	1716	3595.14	1396	1074	3195.95	3979.53	1892	3067	918.999	1069	4455.65	1413	4445.1	1926.98	3235	4444.08	2161	1638	6740.42	4515	2833.76	2596.25	2682.86	2242.7	6810.65	2613.95	11078.5	1373.13	179.001	3546.3	7397.19	3925.81	0
ENSG00000048740	765.462	4586.01	4998.76	3173.14	5564.7	2479.04	3002.39	3011.99	5394	2769.39	560.001	3635	4141	7995	3624	4013	1332	1799	1170	795	3023.55	4469.8	1250	3303	160	784	3357	1898	4403	2430.32	3240.83	4022.05	2571	2233	6723	3800.05	4014	2439.17	2743.68	3088.87	6176.85	2526.4	7509.41	1694.3	150.652	2910.45	10279.7	5263.97	4
ENSG00000048828	708.999	2301.02	5101.14	2990.08	4665.53	2272.79	3418	3462.78	4259.95	3449.02	763.999	3972.67	3559.01	7230.38	4566.87	5109.83	2447.97	3246	2248	1936	4182.23	4476.13	1770	3547.96	1089	2240	4395	2504	5199.77	3212	5288.96	4437	3054	2258	6604.34	4806.83	4750.96	3252.08	3635.55	4671.04	10538.9	3286.42	10408.3	2018.47	192.5	4290.95	13867.7	8354.15	0
ENSG00000048991	98	532.001	1066.08	646.001	923.999	504	834.079	694.756	930.001	909.002	184	1219.01	962	1479	846	1185.29	356.999	699.003	297	195	872	990.001	453	882.001	79	154	923.001	433	1013	630	1126	932	615.999	469	1371	973.029	1048	566.831	580.521	962.15	1850.4	572.684	2427.34	457.01	29.143	701.94	2312.61	1558.97	0
ENSG00000049089	80	62	246	78	58	212	202	115	159	251.001	221	151.999	501.001	285	159	176	573.001	814.999	454	329	291.001	128	296.001	157	517	267	615	525	742.001	460.001	329	892	561	253	445	328	350.001	724.824	440.594	706.228	3485.28	960.869	5766.82	932.451	40.023	1784.3	1627.52	1185.36	0
ENSG00000049130	15	994.34	743	363	570	202	453	585.001	461	513.233	39	628	365	1051.41	273	960.999	35	290	64	41	183	200	96	155	14	8	232	49	659.998	122	299	280	147	192.001	200	335	276	308.116	405.526	740.526	749.381	159.233	724.923	179.022	18	183.96	870.403	1089.95	0
ENSG00000049167	33.999	223	1180	478.038	897.999	322.002	743.01	544.774	851.932	774.001	86.98	717.429	767.999	1822.79	422.023	485.997	210	381	162	81	446	312.999	223.001	358	60.12	73	447.001	168.999	494.999	315	476.998	443.999	292	152	582.001	468	490.001	233.872	331	351.426	822.93	285.16	1410.7	346.121	15	326.968	826.869	549.768	0
ENSG00000049192	55	104	593.849	269	304	197.999	593.872	322.999	287	805.999	140.001	448.014	807.999	388.999	164.001	124	26	118.001	30	3	165.001	156.999	77	301.001	48	23	206	48	123.001	95	298	622.005	38.001	53	316	267.043	190	112.361	134.043	232.005	354.775	37	1702.68	57.006	6	491.129	287.544	285.124	0
ENSG00000049239	462	1533.01	4163	1584	2581.21	1357	2344.05	2246	3567	2664.01	532	4213.06	4003	3904	4597	7148.51	2568.91	5779.01	1956	2258	3628.24	4077	3349	4035	1551	1539	4651.32	2889	6895.01	4900.16	4217	6560.59	4376	3737	7954.62	4926.55	4410.19	4625.76	4250.62	4103.75	12886.7	3872.93	9538.82	2057.22	344.326	6172.18	14918.3	8441.32	8
ENSG00000049245	179	3511.2	3957.28	1668.06	3323.05	1013	1941	1981.01	2240	3145.02	367	2331	4109.91	7002.28	7703.57	5684	6448.41	7871	4348.01	3457	6125.54	7786.96	5844	5097.87	2828	4395	6948.93	5094	8728.08	6736.95	9178.04	7623.02	6062	4159.02	9756.4	6436.34	8115.15	5266.46	6448.39	6912.56	13499.7	9264.73	26079.8	8497.18	556.155	4962.04	15725.8	11084.4	0
ENSG00000049246	192	1233	1154.9	550.948	1007	999.947	878.535	1646.79	1350	1659.53	346.999	2985.1	1453	2763.15	648.001	986	547	2788	409	363	283.999	1876	1275	1763.13	255	340	2754.07	182	1023	371.026	2433	4843.26	348	765	4808.9	1404	830.001	1910.95	2217.02	1425.4	7019.6	201.005	2943.07	503.005	103	2215.72	3267	1878.77	0
ENSG00000049247	0	9	4	6	151.999	5	2	5	19	2	0	3	2.004	21	11	7	20.999	2	10	18	14	35	9	12	5	19	3	20	1	14	9.001	0	4	54	6	6.999	11	0	2	13.047	8	80.491	13	47.303	0	2	28.001	29	0
ENSG00000049249	38	511	322.008	121	319.001	104	214	255	291	29	14	67	29	561	286	265	76	22	41	115	177	442	14	88	11.131	60	84	332	23	269	188	62	152	115	170.023	206	622	25.027	20	108.051	92.006	424.8	62.006	331.027	6	47	972.89	232.694	0
ENSG00000049283	2	0	0	0	0	0	0	1	10	0	0	0	0	0	0	0	2	1	1	0	0	1	0	0	4	3	8	1	0	7	0	0	0	0	0	0	0	0	0	3	0	1.001	0	0	0	0	8	17	0
ENSG00000049323	2824	16384.4	18210	7174.01	10457.2	4970.72	8659.11	9548.19	11123.8	63687	4522	38868	75794.4	23166.2	18875	35329.6	22225	84272.4	6733.01	4054	58956	34314.9	50616.3	64346.2	8684.1	8356	83866.6	9219.01	147153	16017.3	55430.4	108717	20447	13608	103982	68530.4	46954.8	67031	78948.3	53756.3	181387	6499.05	149581	7876.05	2208.76	69885.2	45017.3	46136.4	0
ENSG00000049449	182.746	2704.17	1983.38	1895.46	2322.88	760.871	1539.88	1949.06	1779.84	2393.4	277.353	2168.76	3353.73	3108.34	5323.23	6164.16	6102.53	6714.68	4549.8	4522	5643.9	4808.6	4788.95	5544.45	3498.99	5008	5715.79	3682.24	7310.09	5708.73	8149.66	5156.31	4846.55	3500.34	5419.66	5172.9	6245.37	4551.7	6633.89	6720.74	10967.9	6180.57	19421.6	8175.85	584.746	3558.94	11816.5	10694.5	0
ENSG00000049540	2884	1658	10855.5	6080	2957.53	7680.87	6150.53	4119.86	2619	15098.3	2992	9113.59	9202.07	5434.56	2699	3562.22	22290	42520.8	19736.1	3659	52694	8702.08	20828.2	10022.7	13053.7	18475	48696.2	12441	52018.7	11800.5	16169.7	36014	40898.2	5561	22047.6	30934.3	12538.8	64300.4	55942.6	48738.6	182910	7747.3	283352	15223.3	3502.07	36084.9	28470.3	47716.6	19
ENSG00000049541	38	190.002	425.999	183.999	327.999	149	248	247.037	276	212	41.999	278	280	679	874	630.001	941.312	653.999	926.999	913	708.989	961	686	516	294	732.999	633.388	954	519	1291.45	911.999	490	1087	628	896.389	743	1189	497.128	434.307	896.084	1132.74	1493.15	2398.18	1748.94	56.578	343.198	2252.58	1742.82	0
ENSG00000049618	741	4500.72	5357.19	4119.01	5902.16	3127	4644.69	3699.73	6201	4834	858.955	6110.01	6649	7382.96	1699	2492.08	747	2336	492.999	424.999	2359	2148	1085	2286	315.998	493	2798	810.001	4141.42	1155	2560	3552.07	1266	1077	4041.41	2821	2275.01	1991.78	2173.49	2463.09	6344.98	980.099	6218.95	706.001	91.182	3253.36	5642.11	3611.8	24
ENSG00000049656	233	1374.79	1293.53	740	699.999	608.002	776.024	913.001	880.671	767.103	182.001	1213.07	1091	1508	2726	2985	2508	3070	2645	2049	2430	2722.91	1682	1880	907	1802	2658	3520	2731.13	3538.89	2865	2034.74	2868	2418	3179.28	2515.01	3175	2326.09	2500.56	4806.9	6685.02	5944.82	12464.8	5930.05	285.067	2442.34	10548.9	7064.99	0
ENSG00000049759	149	1434	1027.16	653.467	994	616.001	655	581.601	1075.14	318.999	100.001	658	294	1397.06	736.001	544.002	202	108	266.999	279	361.999	660	119	316	98.017	183.001	174.001	505	189	589.999	510.001	221.999	541.999	303.999	705.002	461	798.999	197.003	51	329.339	285.158	925.212	577.302	931.871	18	217.498	1666.78	784.481	2
ENSG00000049768	2	13	15	16	11	8	58.001	85	48	7	9	6	9	23	151	70	12	5	26	109	9	70	4	54	10	27	10	181.851	10.902	22	61	8	24	19	44	24	38	21	7	66	44.726	187	26	135.022	0	11	135.072	298.003	0
ENSG00000049769	11	42	107	51	27	24	77	65.001	71	78.999	27	105.999	108	66	134	124.001	227	239	161	158	167.999	130.001	199.999	140.999	176	178	184.999	180	293	233	179	149	150.001	110.999	168	177	120	319.738	312.536	475.282	713.979	253.653	1435.94	375.381	34	236.929	438.914	604.723	0
ENSG00000049860	135.999	2454	7061.65	2062.5	6222.43	1669.16	2973.07	3540.2	5040.56	2135	233	2029	2090.81	14937.8	23189.5	11911.3	13609.9	6263.11	10057.6	8825.64	9245.86	25515.1	5101	6555.71	2563	10857	7220.26	21252	6884.91	18496.4	17527.4	6016	16070.3	8726.69	15934.3	8381.07	22019.4	4122.29	3545.26	8217.34	10879	32232.1	16552.8	34094.8	603.053	3637.09	38339.4	20842.7	0
ENSG00000049883	17	59.01	415.001	248.999	344	96	290.061	266.999	425	405	37	367	445.001	686	386.397	415	201.999	364	140	93	463.993	424	240	254.001	81.021	109	371	184	566.999	266.001	467.006	423.999	257	216	575.001	429.001	435	187.386	249.247	333.521	686.814	221	1343.89	231.512	14	253.883	751.181	498.371	0
ENSG00000050030	4	49	87	16	47	4	42	68	46	311	48	194	664.005	129	9	53	29	119	17	8	76	54	48	31	50	18	105	10	169	19	75	179	10	12	177	118	61	55.082	47	48.1	122	29	412.111	11	3	126.25	57.004	47	0
ENSG00000050130	30	298.001	947.97	359	838.543	224	559.999	615.998	742	894	68	575	982.999	2119.33	2044	1937	923	1491	577	353	1764	1885	967.999	1376	166	355	1759	933.956	2272	1350.04	2254.02	1819	1417	714.001	2555.26	1695.01	2068	927.013	1310.96	1576.02	3215.44	759.305	5998.07	1484.85	50	1117.28	3723.08	2782.1	0
ENSG00000050165	859	6125.32	5971.24	2203.48	3918.79	1640	2651	4475.13	3158.8	27322.3	1422	12771.8	24572.1	8960.19	7526.59	15288.7	29798.1	56893.7	10761	8350	38793.3	16836.4	30930.2	22759	14161	9454	41789.4	8978	50121.7	21429	29422.9	58668.1	16569.6	12259.6	39069	33056.2	16117.1	31434.9	36281.4	50612.7	148925	6796.06	158050	17001.2	2118.83	34338.7	27528	53687.7	2
ENSG00000050327	72.701	97.217	317.311	80.846	107.644	168.34	230.922	83.095	244.795	204.647	78.109	496.33	378.301	220.551	126.925	223.581	234.539	381.695	182.716	191.244	214.984	278.136	236.245	309.315	96.63	197.356	516.432	191.615	366.929	225.762	305.524	433.477	217.178	184.864	375.285	476.641	182.847	211.252	296.504	301.733	1041.4	383.398	1117.99	165.161	20.011	369.377	588.762	571.199	0
ENSG00000050344	12	112.003	587.226	180	700	146	453	384	471	144	24	336	112	1450	1030	733	331	164	317	202	426.403	1104	86	655	31	123	277	542	238	800	607	245	412	495	570	291	818.643	242.993	102.898	385.583	423.329	225.055	222.15	401.064	6.011	131.009	1953.48	1083.32	0
ENSG00000050393	34	374.185	598.999	234.001	538.075	203.596	448	320	447	577	58	582.999	571	1115	1149	992	822	991.735	667.999	599	1182	1143.04	737	997.001	273	732.999	1017	805.692	1337.91	999.196	1541	1298	909.001	587.001	1487	1073	1025	591.338	638.033	997.313	1927.45	941.677	4050.02	1230.47	72	725.834	2216.24	1676.9	0
ENSG00000050405	1126	1694.42	3580.02	2425	2908	2392.86	2750.3	3881.13	2708	3430.01	968.001	4474.68	4715.28	4010.97	4018	5554.82	2063	5218.98	1070	704	6993.81	5008	2789.97	6289.32	521	886.001	6093.2	1649	8911.84	2129	7212.75	8503	2767	2091.7	7559.45	6020.72	4510.95	3594.41	6137.84	4393.69	9671.31	1256.21	18090.3	1605.44	167.305	4164.62	6610.67	5873.42	0
ENSG00000050426	40	413	989.465	605	673.999	338.283	731.999	592.998	1030	741	172.001	938	1146	1584	2271.58	2064	1797	2180	1244	1037	1771	2298.08	2138	1672	713.179	1047	1810.01	1590	2842.88	2211	2288	2114.07	1697	1434.31	2818.27	1716	2645.24	1422.61	1747.07	1913.11	3595.53	1661.08	6805.9	1873.4	120	1386.38	4254.67	3179.57	0
ENSG00000050438	59	123	796.06	428	603.999	550.001	557.001	546.002	957	283.04	121.999	397	149	1198	538	442	255	75	185.001	91	397	975.001	81	299.001	33.285	143	234.001	306.001	97	373	594.001	193.001	415	295	974.999	591	680	88	38	174.003	237.032	446.003	101.002	189	8	114.004	1432.77	602.483	4
ENSG00000050555	22	15	13.003	16	23	10	20	15	27	24	18	9	104	11	42.999	48	89	72	20	22	43.999	7	10	122.124	180	16	11	35	148.001	54	62	436	9	67	95	36	119	249.97	78.017	56.241	666.092	67.192	983.211	23	9	362.349	157.043	43	0
ENSG00000050628	33	573	361.001	92.001	346	31	234.001	473.001	148.001	1532	169.999	515	2619	377	373.999	527	1145	2866	156.999	123	1196	946.999	501.013	851.001	632	233.999	2339.12	156	3352	120	841.999	2729	641.999	163	2555	1206	771.999	876.328	2188.53	539.335	2871.39	231.025	11875.2	166	40	1896.94	689.573	507.3	0
ENSG00000050730	8	15	22	49	63.006	17.001	75	125.001	47	12	17	58.999	8	98.999	21	17	8	1	7	8	22	24	2	26.001	2	5	11	18	9	35	26	11	16	10	24	21	12	4	1	26	7	39	2	41	0	3	113.306	79.568	0
ENSG00000050748	65	540	1102.23	542.353	883.007	370	765.998	691.403	849.999	1124.19	149.002	1008	1393	1876	1537	1564	1033	1741	727	521.999	1747.22	1515	1010	1522	382.017	540	1806.08	924.999	2142	1241	1884.01	2078.04	1496	919.001	2575.67	2068.24	1905.04	1109.17	1527.4	1560.71	3570.98	1050.58	7197.17	1300.67	81	1323.89	3355.13	2510.23	0
ENSG00000050767	21	71	52	62	53.001	28	91	97	28	64	22	48	19	50	134	127	113	88	386.001	348	207	70	42	97	13	146	182	260	122	412	48	127	45	172	94	47	84	112.465	26	239.062	313.134	251	193.133	356.426	22	92.002	623.047	657.942	0
ENSG00000050820	526.999	604.271	772.424	350.246	300.001	660.002	554.999	594.206	482.507	589	319.544	824.071	1201.07	347.001	369	684.551	997.001	2905.35	899	642.001	898.366	619.001	795	628.508	758.001	569.001	2163	1526	2357.93	1038	753	1164	1264	938.999	1473.28	1540.57	1159.04	4558.19	5546.96	6121.67	13365.2	3695.34	14494	2154.72	357.589	6366.28	7560.87	6795.65	0
ENSG00000051009	187.001	672	959.001	513	389	407	767	572.001	772.001	491	220	830	812	877.001	1287	1324	1200	1638	1090	979	1272	1306	1024	1199	527	791.999	1637.83	1178	2177	1381.8	1513	2197	1228	1106	2015.14	1479	1547	1334.27	1460.85	2015.06	3997.09	2164.14	6544.28	1601.36	99	1588.34	4545.84	3773.86	0
ENSG00000051108	370.002	3837	3478.39	2846.12	5107.61	2207	2560.27	2502.99	4191.08	2195.01	357.999	6183.47	3300.12	5841.04	7560	7901.75	5410	5358	5410.01	3108	5556.11	5776.05	4366	7560.96	932	1238	2939.14	4340	5376.45	6991.45	7197.26	4534.08	5870	3666	8262.73	4474.97	9074.3	3129.29	3117.26	8270.38	8870.99	5262.54	11026.9	6531.55	316.006	3724.58	19587	9310.8	0
ENSG00000051128	123.489	337.668	563.495	297.618	254.903	455	534.001	318	414.001	160	208	269.539	222.76	822.816	1137.95	734.222	1278.98	834.112	1871.6	1253.97	833.738	893.012	517	500	438	1278.58	730.083	2006.71	581	1657.94	1006.5	464.77	2093.97	1100.84	1082.77	884.397	1456.12	1300.21	915.717	2668.59	3261.62	6858.66	6061.74	8608.37	224.082	929.332	7770.94	5049.28	0
ENSG00000051180	3	17	61	7	51	14	16	32.999	34.999	12	4	13	10	90	151	81.999	110.001	22	80	43	67	154.001	25	46	4	72.001	47.999	216	25	172	106	48	81.001	92	73	103.001	320	17.027	12	80.228	61.088	238.12	54	151.018	1	25	283.113	151.65	0
ENSG00000051341	42	76	252	97	192	89	121	157	201	33	53	103	33	438	114	63	33	13	26	17	46	135	18	64	18	38	32	99	26	87	81	28	51	63	69	104	182	12	9	35.002	36.006	50	30.007	58	1	12	214.46	149.737	0
ENSG00000051382	305	4299.23	2113.85	1250	2274	706	1289	1446.42	1706	1196.01	189.001	1342.22	1327.32	3462.11	1825	1969	542.001	934	391	386	1354	2115	520	1142.65	209	440	1161	1186	1426	1223.01	1542.02	1406	963.999	966	2318	1380	2157.6	601.243	661.489	831.117	1715.53	1569.72	3150.66	725.513	40.048	797.377	3969.13	1559.52	0
ENSG00000051523	143	773.001	1817	1251	1269.32	928.001	1543	1396	1734	402	280.999	1019	377.999	3023	4315	2733	4654.61	1293.88	9656.18	8089	2263.33	3934.05	1533	1836	568	7779	2332	10981	1220	6923.07	3518.36	777.001	7118	6374	4127.76	3013	5359	5321.85	1863.56	20155.8	10051.2	58910.2	6552.28	95125.5	1245.21	2680.53	40535.8	32162.4	0
ENSG00000051596	39.246	136.368	239.88	163.966	207.376	86.733	203.833	198.09	285.994	176.161	22.257	157.285	207.12	492.036	737.276	598.697	273.29	440.485	271.372	290.845	181.76	577.282	446.551	247.742	63.552	210.936	292.266	332.256	270.905	836.606	509.825	479.161	543.329	415.666	478.97	405.717	579.711	327.814	370.588	464.018	1036.4	757.871	1268.3	537.088	17.664	278.859	1277.51	1206.9	3
ENSG00000051620	42	600	1045	456	833.999	225	574	566	507.072	486	109	783	1215	1398	2043	1720.09	1614	2044	1196	1085	1515.03	2047	1694	1430	805.001	1221	1656	1620	1971	2011.34	2037	1909.95	1111	1247	2138.99	1582	2069	1350.68	1580.51	1779.02	3291.7	2913.97	11211.9	3632.72	160	1514.08	3686.96	3031.46	0
ENSG00000051825	123.999	432.983	957.073	633.103	1010.98	386.001	813.474	697.458	901.377	555.02	101.999	913.001	558.001	1842.49	357.842	443.555	84	160.637	78.007	113.176	430.316	487.957	121.228	354.006	41.523	94.382	345.45	138	281.279	203.41	375.545	347.588	200.559	204.069	584.062	528.426	451.076	156.709	140.224	275.098	499.212	175.199	662.069	164.31	1	147.097	805.731	507.454	0
ENSG00000052126	195.001	567.638	1198.47	807.975	927	539.002	706.057	707.946	910.029	869	197.001	1271.68	2062.03	1688	451	834.001	153	998.001	78.999	39	602	742.038	413.999	794.001	47	66	903.001	152.001	1362.87	177	739	1478	361	253.001	1291	801.014	664.001	374.335	719.036	592.69	1280.9	215.999	2708.4	211	8	907.906	1286.97	1047.43	0
ENSG00000052344	0	0	0	0	0	1	2.029	2	7	1	1	3	1	0	1	1	1	0	1	4	1	1	1	0	5	0	7	2	0	2	1	0	1	5	0	0	1	0	0	1	3	5	1	7	1	0	6	11.005	0
ENSG00000052723	31.999	367.17	1155.01	470	1399	305	774	695.999	842	1005	121.999	895	1590	2442	889	1055	362	912	255	208	894.083	985	485.999	736.999	114	260	1216	445.001	1431	654.152	1137	1372	582	444.001	1462	920	905	578.805	792.736	1071.53	2065.7	472.529	4481.74	663.836	31.004	906.666	2148.43	1410.92	0
ENSG00000052749	916.001	2083.01	589.15	2517.08	579	2483.13	530.999	1506.71	756.999	389	921.001	942.001	345	644.029	694.001	642.001	854	510	775.44	889.001	581	734	315.999	402.011	374.688	692	585	937	431.001	1319	983.126	336.001	991	1094	701	661	851	449.776	459.18	1401.79	1409.2	3424.94	2274.51	1305.43	59	548.354	4129.38	2523.63	1
ENSG00000052795	2312	26079.5	7591.81	5662.93	14227.1	5767.32	5351.07	7019.04	8107.89	4187	921.723	4425.7	6853.79	13735.4	3501	3585	698.999	1519	320	318	3459.09	5936.54	597.001	2672	143	511	3407.36	1131	2934.01	1199	4122.1	4197.2	1951	1245	9494.38	4908	3266	1910.45	2419.25	1565.39	5108.35	1791.13	7498.09	1486.12	61.848	2610.79	7455.63	2612.93	3
ENSG00000052802	5	180.001	395	114.001	333.985	97	165	228.306	221	791	23	486.001	280.001	721	754.999	753	428	771	377	333	659	476	347	394	302	216	856	398	984.016	625	897.999	416.001	549	315	826.066	401	551	344.583	802.243	1550.64	2574.18	385.254	7353.8	472.366	44	490.449	1172.71	1431.85	0
ENSG00000052841	467.001	1609.12	3288.27	1843.22	2547	1323	2644.6	2261.47	2685	2372.46	476	3182	3282.05	4555.06	2662.16	3400	1451	2658.97	1106	977	2511.02	2821.76	2023	2945.27	593	894	2642	1352	3400.01	2078.06	3127	3402.41	1943.06	1702	3964.19	2681.01	2909	1694.71	1797	2459.05	5011.8	1385.28	7425.48	1181.68	119.999	1961.75	5541.06	4210.58	5
ENSG00000052850	0	3	1	0	2	0	0	2	15	0	1	0	0	0	0	1	16	1	2	0	3	0	0	0	11	0	1	0	40	0	4	2	7	0	4	1	2	5	10	0	2	0	63.004	0	2	1	0	0	0
ENSG00000053108	0	4	11.06	4.209	7	3.83	16.594	4.726	21.383	5	1	2.403	9.653	8.189	13	3	1	5	5	2	3	6	1	1	5	2	0	2	7	2	4	6	21	4	42	3	3	2	0	10	5	1	0	3	0	2	28	28	0
ENSG00000053254	516	6041.12	5165	2794.1	4879.97	2057	3107.88	2914	3869	4747.51	1302	5251.03	13942.1	8480	3027.3	4417	1754	4586.05	1148	1094	4157	4905	3045.12	4277	1104	1676	6712.84	1554	6495.66	2228.22	5086	13129.7	2539	1751	9369.55	5713	3953.11	3266.53	3587.35	3002.18	12044.4	2925.34	23462.7	2023.18	266.006	9180.78	8102.11	5156.28	0
ENSG00000053328	10	54	177	73	45	25	81	129	76	423	61	298.997	990.987	128	83	274	214	478	48	55	443.087	235	280	310	90	82	688	53	744.27	103	265	972	119	127	558	479	248	248.418	408.295	195.68	1221.79	51	2575.45	44	11	591.925	251.022	278.049	0
ENSG00000053371	55	186	468.953	159	255	126	227	127	342	233.056	57	289.999	357.297	686.255	1313.93	820.938	1437	1117.95	1317.92	1231.9	824.923	1180	920.041	545.994	618.893	1041	959.872	1934.88	1004.92	1910.89	1157	729.972	1384.97	1072.93	1023.96	913.981	1655.39	997.047	999.305	1841	2287.48	3333.1	4460.22	5078.8	103	997.776	4277.44	2740.49	0
ENSG00000053372	74	401.001	579	215	416.417	251	272.07	293.003	456.982	274	73	296	390	1081.03	1835	1194	1435	1091	1145	1447	930	1646	780	607	478	1040	820	1998	770.999	1948	1386	653.001	1429	995	907.209	895.011	1920.38	505.807	559.625	1252.83	1445.19	3357.45	4155.68	3029.04	145.014	533.732	3478.57	2120.14	0
ENSG00000053438	1	2	1	4	1	0	0	2	0	0	1	0	0	1	21	2	0	0	1	5	3	5	0	0	1	5	0	13	1	5	3	0	3	0	1	2	7	0	0	2	0	12	3	16	0	2	10	9	0
ENSG00000053501	72	190	224.112	258	135.001	303.999	273	222	208	134.002	121	212	191	285	527	379	934.054	615.019	998	922.001	429	535	469	361	563	849.999	445.999	1018	456.999	991	531	348.031	674.999	615.999	479	476.935	708.001	515.717	484.222	1098.12	1314.07	1710.17	3183.4	1726.1	88	422.071	1778.24	1578.58	0
ENSG00000053524	26	105	127	105	141	59	114.999	142.001	192	69	20	77	32.001	109.001	13.001	11	26	22	9	9	27	36	9	50.999	19	10.001	22	12.999	40.001	20.999	39.001	22	15	40.001	33	35	15.999	17.999	27	34.063	80.999	34.999	35.088	5	0	23.001	50	36.042	0
ENSG00000053702	10	52.009	83.507	52.508	45.149	28.266	77.245	73.491	93.056	77.469	12.003	158.584	196.969	51.145	83.543	446.764	138.938	231.525	102.813	89.669	424.691	138.163	722.991	486.433	13.431	218.48	817.994	137.392	838.109	178.773	627.531	435.922	206.852	255.81	321.005	491.156	387.051	470.177	588.2	725.226	1291.89	32	930.644	108.014	32.373	266.711	539.2	655.243	0
ENSG00000053747	155	263.001	810.001	536	713.017	449.999	757.449	639	559.991	241.006	133	327.999	793.999	604.001	334.999	302	295	140	89	126	404	764.988	75	1071	126	63	324	337	1225	338.001	508	916	290	394	438	253.999	445	629.827	702.603	377.809	1358.15	317.128	930.047	258.012	16	332.25	861.375	660.858	0
ENSG00000053770	43	540.999	1529	672.999	1673.58	407.001	1073.07	874.001	1206	1591	141	1008	1744	3774	1242.01	1323.89	445.999	919.121	275	187	1185.82	1246	466	935.999	143	217	1177	439.001	1480.03	627.999	1434	1483.01	662	426	2010	1238	1202	696.218	792.632	887.1	1953.32	560.254	4139.96	776.193	18	795.927	2393.96	1722.01	0
ENSG00000053900	109	467	1465.01	1128	1897.85	636.001	1312	1024.1	1398.03	1085	180.999	1368	1411.2	2694	2012.87	1720	1641	1758.36	1112	971.005	1271	1951.16	1291	1630	801.999	975.999	1618.47	1172	1786	1454	1957	1864.81	1337	839.001	2864	1341	2047	759.891	960.681	1209.96	2179.78	1201.34	4340.44	952.582	65	872.48	2645.69	2039.69	0
ENSG00000053918	38	251	467	279	197	228	311.001	194	264.008	96	107	225	70	519.999	686	473	632	206	1018	728	539	690	343	392	44	525	441	761	292	1304	624	177	1556.48	861	850	687.001	1030	788.321	200.028	1318.6	1668.62	2063.13	252.107	3351.1	112	368.347	5206.72	3492.06	0
ENSG00000054116	81	575.812	1026	509.001	933.999	325	616.011	662.663	778.001	831	157	928.001	1264.01	1754.7	3016.8	2011	2957	2806	2215.5	1995	2304	2958	2378	1652	1040	2228	2030	2488	2359.58	3237.52	3138.94	2235	2885	1848	2669.7	2244.18	3070	1607.69	1805.69	2575.76	4095.43	3196.09	11987.3	5117.81	248.737	1569.24	5432.97	4147.1	0
ENSG00000054118	1014	4592.64	5022.01	3335.95	4425.82	2468.78	3444.33	3635	4633.36	4396.8	1325	5364.87	6583.28	7129.26	5633	6264.05	3347	5438	2305	2042	5175.05	5871.03	3641	5250	1327	2058	5548	3181	6970.88	4599.22	5718.4	7048.49	4686.94	3638	7715.92	5729.94	6247.52	3453.05	4322.98	4993.65	11095.6	5937.25	15837.5	3279.48	328.006	4617.32	12826.2	9158.34	0
ENSG00000054148	138.001	257.984	521.027	242.999	150	327.999	309.001	349.028	343.001	196.999	179.965	313.999	340.995	567.06	1225	1050	2665	2693.99	3342.97	3381.99	1311.71	1180.99	1481.95	796.999	1636.98	3298.98	1580.98	3352	1427.37	3127.77	1709.68	832.122	2202	1974	1237.99	1536.89	1890.99	2684.27	2844.74	5224.64	6093.98	7043.57	14021.2	11153.5	558.874	1735.37	7651.01	7490.14	0
ENSG00000054179	0	1	0	1	1	0	0	0	6	2	0	1	0	0	1	0	0	0	4	0	1	1	2	0	4	0	0	3	0	4	1	0	1	5	1	2	0	0	0	11.019	5	10	4	11	0	0	12	12	0
ENSG00000054219	54.941	265.918	2961.68	768.196	2349.72	520.982	1570.74	1778.23	1994.97	803.625	188	1192.9	2472	3495.78	928.289	1855.42	176	568	109	59	1100.78	1861.64	295	1401.2	52	96.493	1721.45	390.728	1528.03	474.142	1202.32	1354.36	499.229	599	2089.58	1589.35	1435.28	823.446	694.822	1101.13	2847.08	355.001	1140.98	399.051	41	414.325	1575.02	2225.92	0
ENSG00000054267	1117.37	3491.66	3167.81	2513.9	4006.97	1710.79	2565.2	2484.36	2591.65	2588.32	553.656	3320.73	3595.13	4537.74	958.005	1732.72	318.999	1234	210.001	224	1360.96	1513	588.001	1697.01	167	227.438	1793.25	310.035	2127.01	541	1511.11	2119	580	620.001	2782.55	1827.01	1375	982.608	1139.75	1255.16	2561.68	627.386	4286.06	435.487	48	1339.74	2267.49	1912.39	2
ENSG00000054277	18.529	424.807	1384.04	438.009	1174.33	274.629	453.052	491.6	891.251	240.302	31.464	240.838	157.152	2459.95	2268.43	1205.01	638.807	301.704	547.904	409.971	743.495	1778.47	268.288	692.016	51	563.824	727.54	1111.61	418.137	1292.97	1630.01	430.382	1249.1	552.005	2205.81	894.711	1927.02	241.843	289.682	824.416	727.469	1486.2	1078.13	1440.64	31.635	232.447	3662.45	1544.56	0
ENSG00000054282	204	531.773	2339.18	1575.44	2144.4	1143.25	2070.48	1743.01	2007	1222.98	382.105	1888	1423	3582.28	1962	1604	1178.78	1146	927.878	730	1445.39	1768	963.999	1451.42	348.999	751.999	1155	994.999	1342	1619.1	1889.51	1114.02	1325	978.001	2314.29	1512.62	2177.05	660.539	831.061	1294.94	2018.29	1225.73	3291.53	1668.76	81	750.14	2886.24	2482.86	0
ENSG00000054356	3	40	4	16	5	1	2	11	6	1	0	0	2	4	17.001	20	11.001	3	29	3	8	28	1	1	9	6	12	41.001	2	19	19	2	26	190	1	25	18	1	1	10	7	87.001	23.002	34.008	5	0	162.186	50.001	0
ENSG00000054392	32	58	417	166.001	191.999	251	232.001	229.001	341	191	49	258	174	409.453	260	292.008	270	194	162	120	386.905	441	193	253.999	32	96	260	203	324	306	480	222	323	160.999	433.001	358	458	148.053	158.16	237.102	469.035	180.023	434.046	246.003	2	152.689	845.266	524.348	0
ENSG00000054523	1556	6391.59	6073.48	5761.5	6622.12	6540.01	3188.21	4401.9	4697	5483.17	1107	6167.74	9558.89	8429.31	2637.57	3070	1315.84	1997.24	801.299	628.143	2926.84	3775.97	1075.23	2298.32	472.133	783.679	3717.07	1214.85	3307.31	1836.27	3519.14	4893.25	1441.23	1066.44	5822.43	3674.44	2800.37	1625.01	1803.93	1689.64	5191.52	2043.35	10380.7	1402.33	85	3545.12	6995.69	3746.65	0
ENSG00000054598	254	1027	1268	495.6	835.014	445	639	587	684.729	2659.01	548	1886.86	6542.93	1319	1224	2462.8	2736	7469	970	726	3202.51	2345	3743	3186.04	1912	761	4898.03	824	9805.68	1193	3061	9232.4	1424.72	542	5427.23	2994.5	2831	5918.36	7672.66	5954.28	15717.9	1064.7	16893.5	830.794	211	8195.14	4293.86	5372.86	0
ENSG00000054611	194.34	347	1393	1066	789.999	915.001	1113	1274.06	1093	404.999	304	931	546	1492.35	1761	1086	1635	1003	1750	1804	979	1595	843.999	903.999	578	1424	931	2008	953.278	2298	1351.04	753.001	2070.01	1722	1758	1326	1991.76	1150.27	1034.85	2152.98	3138.91	4288.93	4343.88	4901.5	169	1133.42	6416.96	3798.69	0
ENSG00000054654	3922.49	4776.12	13825.7	5332.76	9046	2996.02	9893.61	8011.53	7569.05	10492.5	1598	16180.8	21610.4	10372.2	651	2238	921.001	4047	422.001	254.002	2433	2401	1494	2725	332.999	329	4273	604	4405.89	964.001	1941	4281.75	1136	1248	4750.01	3608.99	1497	2153.21	2056.98	2550.94	6324.29	480.584	17247.3	379.022	104.193	5545.79	4413.74	3894.42	0
ENSG00000054690	18	32	101	86.999	77	73.999	314	190	179	99	34	78	109.999	230	53	59	95	38.999	87.001	27	167.001	159.003	33	104	20	25	104.999	38	130	169.001	268	144	152	87	385.007	285.001	200.999	36.001	38.001	153.052	152.033	58	206.437	28	14	110.135	298.128	155.235	0
ENSG00000054793	353	685.028	1382.8	683	1145.38	653.103	1088.35	1189.83	1250	4282.99	517.461	2665	7242	1541	1520.01	2833.68	1824	4930.02	770	386	2794	2282.55	2488	2392	1144	821	5016	611	7610.3	788	2980	7081.45	1408	692	5637.75	4165.54	1710	2745.28	4104.35	2266.56	10131.1	1209.14	16659.7	844.461	165	6348.5	3999.42	2624.75	0
ENSG00000054796	0	0	0	0	0	0	0	0	1	0	0	0	0	0	0	0	0	0	0	0	0	0	0	0	1	0	0	0	0	0	0	0	0	0	0	0	0	0	0	0	0	0	0	0	0	0	0	0	0
ENSG00000054803	0	1	27	10	8	10	17	8	5	39	1	42	2	53	5	32	1	7	33	18	12	2	115	4	0	6	8	23	0	29	76	1	12	1	14	29	2	25.085	16	410.854	242.256	7	3	8	0	29.007	132.016	274.467	0
ENSG00000054938	2	15	17	7	4	0	4	25	6	3	0	4	1	1	22	108	11	8	45.999	55.001	12	7	8	115	2	36	6	33	2	44	12	2	0	34	19	11	19	1	4	18.61	147.077	292.564	8	18	8	9	67.289	118.438	0
ENSG00000054965	185.999	1277	2646.92	1774	2229.36	1220	1569.72	1767	2419.49	2692.01	364.002	3027	4039	3488.71	3373.02	3755.66	1653	3244	1270	962	3676.09	3196.48	2543	3458	709	1103	4046.76	1591	5618.91	2711	4332	4676.36	2677	2097	5544.36	4321.55	3638.01	2559.98	2702.03	2711.37	8421.76	1713.4	7672.07	1355.77	166.013	3474.22	7531.7	4860.45	0
ENSG00000054967	1356.99	3923.35	993	1652	1327.25	1343	759.064	1079	813	243	332	699	198	1188	1392	907	640	138	886.999	747.999	609	990.016	249	629.001	58	618	434.999	1423.3	221	1528	777	218	1521	1187.37	1002.06	723.999	1717	481.298	125.141	1265.37	1007.35	3423.98	644.012	2944.63	58	321.797	6132.89	3299.32	0
ENSG00000054983	46	465.001	2708.87	1176	2023.48	745	1704	1719	1879	1017	99	1237	774.999	5522.77	3510	3597.83	948	715.001	875	398	2483	3516	687	1881	98	566	1692.42	1352	1715	1872	2166	1218	2404	1394	5381	2739	3610	883.443	559.268	1637.2	2409.15	2060.07	1621.98	1954.34	61.908	865.443	7212	3237.98	0
ENSG00000055044	429.001	1432.1	1028.92	826.999	1476.69	592.999	825.935	862.001	879.999	732.356	185.001	1044	1104	1666.99	1997	1595	1148	1463.51	887	879	1208.34	1713	1055	1345	547	911.001	1209	1220	1455	1591	1726	1479.39	1226	1011	1663	1139.74	1674	765.229	904.815	1397.32	1945.8	1008.78	5337.83	1309.06	84	814.026	2702.07	2291.72	0
ENSG00000055070	327	2872	2525.9	1577	1996.02	1192	1495.16	1970.49	1742.16	2670.81	449	2742	4272	3023	4872	5811.24	5520	10717	3837	3538	5824	6099.97	5724	4493.48	2427	3554	8321.33	4814	7667.28	5771.42	6710	7185.97	5456.07	4913	7654.33	6516	6530	6640.62	8778.36	9990.83	21500.6	10938.1	43130.2	9139.06	730.953	7930.04	20089.8	16033.2	0
ENSG00000055118	3	5	5	2	4	1	7	5	24	5	2	18	15	2	3	24	6	7	24	23	2	3	5	11	4	4	5	10	4	25	7	9	7	29	6	21	7	19	1	77.75	39.002	9	34	17	1	40	122.09	78.018	0
ENSG00000055130	471.999	2024.04	1971.65	1157	1891.14	1012	1384.11	1461.01	1378	1563.59	324	1887	2687	3070.05	2610.02	2781	1809	2787.02	1277	1175	2318.22	2825	2008	2341	907	1242	2615.09	1691	3272.01	2213.05	3172	3554	2271	1528	3349.85	2406	2982.32	1655.16	2065.77	2243.34	4434.62	2058.09	10738.6	2497.21	112	2202.25	5063.88	3469.26	0
ENSG00000055147	73	352	933.478	404	745.999	256	664.999	517.009	650.999	876	103	885	1204	1666	1029	1226	421	851.111	281.001	156	1046	1013	520	960	111.999	247	959.98	486.999	1312	719	1243	1185	802.1	562.999	1347	1106.08	1024	496.63	692.559	810.434	1617.19	440.501	3460.29	520.721	41	635.549	1755.2	1335.47	4
ENSG00000055163	306.004	659.005	1018.02	912.531	551	412.999	997.01	1059	1024.06	1025	220.999	1671.19	2801	1006	1483	1926	3432.13	3169	1367	946	2604.04	2588.07	2852	4023.99	3484	2689	3053.26	1888	5550.02	1411.01	4465	3556	2810	1679	3034.9	2702	2568.59	3790.98	5065.59	3856.14	8433.07	2149.8	30767.9	1605.48	286.762	3421.06	3463.8	3073.61	0
ENSG00000055208	311	3981.91	4259.55	2104	4001.1	1301	2399.98	2352	3135	3279.96	478.001	3145	4241.87	7910.74	4786	5776.7	1379	3185	1039	527	3913.01	4791.59	2013	4749	395	776	4277.46	1948	5043.05	2517.2	4609.65	5376.73	2790	1825	7062.94	4429.27	5172	2465.3	2734.7	2974.16	7200.26	1381.02	12762.7	1576.88	118	3090.2	8111.12	4509.88	0
ENSG00000055211	97	1178	1277.16	574	1261.22	339	775	807	899.934	1430.07	128	982	1895	2385.91	2350.12	2630.01	1950	3403.17	1076	773	2676.38	2525.14	2339	2150.02	500	835	3042	1375	3996.69	2331.56	3590.99	3485	1990	1337	3690.91	2762.01	3151	2204.03	2631.54	3245.86	5852.97	1862.26	11764.7	2575.37	151.568	2239.88	5000.13	4544.24	0
ENSG00000055332	272	3216.62	4216.19	1952.97	4467.24	1555.36	3140	2770.96	3214.95	4420.03	463.999	3665.15	4538	9717.68	1764	2819.18	834	2082	716	541	2175.13	2759	1187	1728	271.698	497	3009.01	934	3011.3	1178	2805.11	2579.24	1255.59	798	4111.02	2765	2129	1674.11	2055.09	2068.57	4527.59	1307.97	7190.76	1062.88	91	2103.08	5154.39	3456.32	0
ENSG00000055483	2502	6439.85	1474.63	2819.01	1792	2606	1360.06	2220.59	1546	950	807.001	2330.04	1370.09	1490	1365	1531.14	1236	1821	1281	1129	1173	1761	1138	1439	630.999	837	1683	1201	2106	1752	1649	1582.02	1493	1409	2398	1654	1928	1212.2	1230.88	1737.85	3979.01	2394.18	5411.35	1086.19	121.002	1790.46	6535.21	4012.25	0
ENSG00000055609	3932.81	17158.7	15762.9	13708	16416.8	9482.43	11372.1	11062.4	14185.7	11879.2	2381.91	17168.4	17965	20862.6	2189	3880	506.999	1948.05	295.013	245.001	3168.17	3221.06	794.999	3466.78	221.541	291	3385.31	644	4064.29	948.133	2945	4617.3	1316	1067	6393.62	4323	2516.27	1879.88	1821.09	1989.17	5032.92	722.129	7677.89	561.207	40	3633.29	6465.9	3258.44	0
ENSG00000055732	10	60.999	515	114	581	226	316	286	703.001	146.999	59.999	243.998	329	1169.88	331	93.001	268.999	287.001	121	63	358.001	533	117	269	117	70	186.005	434	639.001	175.001	852	546.001	470.999	77	668	258.999	581.001	118.093	262.073	165.125	536.686	681.939	1063.13	145	6	335.351	1207.18	386.48	0
ENSG00000055813	7	15.052	53.3	31.312	14.27	27	81.127	97.401	13.979	68.167	36.63	64.145	37.3	23.083	4.48	23.65	0	4.821	0	0	14.753	8.774	9.051	7.182	5.276	0	28.54	0	38.963	6.328	21.986	37.347	21	7.648	20.122	10.202	18.602	30.879	15.915	38.384	52.516	2	99.481	18.251	0	115.715	76.74	38.108	0
ENSG00000055917	446	3676.74	5164.71	2994.83	5214.55	1647.07	3750.65	3130.86	4103.69	4562.54	542.999	4437.01	6249.71	10103.6	3456	4339	1848	3508	1226	866	3646.63	4228.47	2007	3844.21	569	870	4321.49	1585.01	5212	2204	4403.42	5628.9	1989.15	1569	7153.77	4123.52	3631	2599.64	3066.1	3173.87	7140.28	1804.02	14687.2	1628.09	159.004	3608.93	7732.7	5135.99	0
ENSG00000055950	32	176	361.999	153	312.999	106	249.001	209	290	277.999	38	285	408.998	560	1289	827	1798	1688.92	1605	1557	877	1219.94	1379	661	1027	1891	1140	1785	1097	1652	1223	859.018	1357	1110	1183.73	924.001	1265	1415.45	1629.46	2613.99	3167.5	2612.01	8235.08	4462.79	180.03	1449.21	4478.12	3394.22	0
ENSG00000055955	296.065	802.35	591.653	581.211	211.959	753.27	506.282	640.719	312.276	278.011	441.611	447.137	512.172	236.72	500.424	442.031	974.721	958.52	817.127	1372.94	838.188	1038.12	957.195	3115.41	1633.11	1527.97	3348.62	516.991	1303.3	601.543	2363.94	2512.79	470.005	543.598	3690.89	875.423	2031.79	1009.45	606.962	640.656	3144.45	2983.13	12258.5	514.61	172.493	681.567	1106.05	2108.69	0
ENSG00000055957	0	5	3	3	2	3	0	4	4	1	1	1	1	1	1	8	2	1	4	11	3	2	4	4	6	1	2	4	0	11	18.999	1	10	19	1	7	13	3	3	9	11	9	6	0	0	3	5	8	0
ENSG00000056050	8	98	358	115	386	59	220	168.999	210	299	36	232	412	542.164	733	570	772.988	922	582	463	589	720	712	454	341.993	459	694.989	560.007	861.956	850.028	987.999	774.686	570.695	374	786.754	562	830	484.394	590.027	656.176	1247.43	678.236	3843.41	898.149	44	484.057	1313.9	1147.13	0
ENSG00000056097	458.999	3068.57	3482.88	1888.01	3885.09	1194.06	2355.21	2231.01	2419.72	2913.95	446	2730.39	5263.85	6252.27	2190	3197.81	790	2319	466	222	3099	2748	938	2537	155	284	3101	726	4521.86	1180.97	2913.91	4463.02	1274	806	4615.03	3591.98	2590.02	2016.96	2927.84	2372.75	6005.88	1516.11	13365.8	1506.48	113.988	3102.21	5586.59	3667.07	0
ENSG00000056277	44	162	302	203	288.633	112	223	228	271	401	45	393	456	481	93	149	21	113	14	11	120	133	42	139	10	8	137	19	238	38	133	202	55	37	241	129	116	63	89.001	111.598	246.226	3	319.303	21	0	106.044	196.027	102.433	0
ENSG00000056291	1	0	0	11	2	1	5	0	3	0	0	3	1	0	0	7	1	0	0	0	2	4	2	9	2	0	2	3	0	1	1	1	1	13	3	4	1	1	1	0	2	0	1	0	0	2	9	5	0
ENSG00000056487	3	18	0	0	3	1	1	0	6	0	2	1	2	0	0	0	1	0	1	0	0	0	0	0	4	0	0	0	2	0	3	0	0	1	1	1	4	0	0	0	6	0	36	0	0	2	3	8	0
ENSG00000056558	862	1776.01	1965.1	1138	1000.6	765	1622	1591	1378	1429	322	1358	1080	1592	2007	1810	3448	2763	1948	1334	5847.88	2446	1987	1957	897	1574	2706.62	2094	4467.15	2486	2467.68	1709	2496	1930	4120	4689.21	3193.05	1901.19	3096.04	2542.83	6224.79	2750.57	9128.07	3186.98	221.018	1544.21	7506.29	4540.19	0
ENSG00000056586	237.001	2269.71	3469.13	1958	3469.58	1067.28	2437.29	2494.12	2835.02	3840.3	394	3544.39	4905	6379.72	1766	1993	988.999	1433	744.001	647.999	1582.26	2070.26	901	1820	442.001	813	2136.11	858	2176.47	1114	2179.14	2096	1044	811.423	3264	2379.17	1733.01	1136.73	1360.19	1544.09	3068.23	1129.37	6437.18	944.496	79	1439.62	3600.7	2184.77	0
ENSG00000056736	3	3	4	6	19	4	17	6	22	6	2	42	24	23	19	19	10	26	23	20	15	32	22	17	8	17	21	15	22	23	37	56	129	20	43	13	13	15.001	17	26.003	21.008	19	65.116	0	0	21	45.89	71.014	0
ENSG00000056972	141	1271.05	500.444	441.349	368.001	268.001	281.001	418	416.999	442.991	56	384	477.001	551.996	833.001	716.002	569.001	517.999	385	395.856	666.002	779.072	366	591.999	155.154	362	643	622	951.342	850.001	923	476	645.999	560.999	697	1079.48	1283	418.536	549.64	803.322	1446.37	1219.17	1951.99	978.46	38	660.287	2170.41	1727.6	0
ENSG00000056998	11	7	13	8	6	6	16	36	17	25	1	13	49	5	28	58.025	49	65	34	19	40	25	72	49	40	30	55.814	42	43	56	51	103	62	58	80	109	70.999	20	41.128	71	115.02	29	529.008	59	5	62.326	137.471	135.059	0
ENSG00000057019	49	882.016	1033	1241.85	1200	554	1077	1106.8	1100	2337	188.999	1799	3116	2009	805	1111	766	1661	525	327	1437	990	968	1584.16	359.999	350	1816	473	2326.01	654	1933.26	2399	683	433.001	2074	1461	1216.02	1201.1	1840.28	1470.41	3648.62	502.341	6643.28	566.108	107	1680.63	2276.53	1729.06	4
ENSG00000057149	0	0	0	1	0	0	0	0	0	0	0	0	0	0	0	0	0	0	0	0	2	0	0	0	0	0	0	0	0	0	0	0	0	0	0	3	0	0	0	0	0	5	0	4	0	0	0	0	0
ENSG00000057252	437	3727.38	4772.49	2234	8333.65	2053	3201.63	2643.87	6323.69	1773.66	256.001	1903	1905.49	12516.1	5521.01	4443	1418	1141	1330	727	2724.36	5759.84	819	1970	249	1011	2170	2732.99	1659	2647.41	3521	1826.42	3912	1661	9391.49	2838.16	5133.28	895.817	874.156	1608.31	2817.24	3880.02	3231.62	2744.94	82	1196.23	10697.5	3719.9	0
ENSG00000057294	3	8	39	24	35	7.266	37	29	43.999	124	4	72	11	23	12	11	3	19	6	5	12.754	21	4	36	8	3	26	9	13	12	30	9	5	6	25.966	13	16	12	7	42.022	36	4	6.001	11	2	11	60.008	45.089	0
ENSG00000057468	3	6	17	18	19	9	24	18	24	14	1	19	15	13	6	9	5	6	3	0	4	10	8	3	0	0	9	3	13	4	9	11	1	4	5	4	7	6	8	10	20	2	34.001	0	0	4	22.006	14	0
ENSG00000057593	1	0	1	0	2	0	1	3	7	1	0	1	3	1	3	2	1	2	1	2	1	1	0	3	9	0	0	2	5	6	2	10	3	3	3	3	2	7	3	12	2	0	22	0	0	1	0	0	0
ENSG00000057608	196	2159.82	6396.07	2478.59	5497.14	1593	3445	3112.66	4371.9	4089.07	426	3433.04	5172.31	13432.2	13523.1	9679	7740.76	6657.12	5887.05	5220	9566.77	13160.7	5446	7902.8	2781	6466	7889	8979.91	9459.02	10577	13107.9	8486.76	8908.76	6111.95	12363.8	8141.95	12039	6543.74	6730.47	9294.02	16168.2	15049.1	29293.5	15262.6	660.158	5512.07	25162.8	16554.6	0
ENSG00000057657	330	2177	931.834	1526	1631.04	1241.07	1018	885.002	1639.02	287	219	3914.55	267	1299	809	2164.23	193	91	294	225	473.001	480	183	1713	16	150	345	334	314.001	412	717	291	418	688.999	684	498.999	995.001	226.626	64.007	1295.32	657.734	264.004	131.049	265.318	14	338.45	3371.79	1631.96	0
ENSG00000057663	74	541.999	1023.55	523	1140.87	322	758.047	603	622.634	785.999	105	739	1206.26	2581.19	1423.43	1304.28	831	1227	561	390	1184.09	1409.02	810	1079	248.999	435	1374.34	856	1502	1132	1638.01	1598.3	978.001	690	1771	1196.16	1570	724.926	1010.12	1246.72	2278.4	901.769	6014.86	1536.06	54.535	951.535	2656.64	1947.81	0
ENSG00000057704	70	1100	727	518	773.001	321	498.615	410.15	614	389	67	431.001	534	1268	883	744	261	233	196	152	386	916	299	614	22	163	358	283.023	337	431.279	512	370	368	268	1025	525	1023	314.833	110	401.247	560.503	638.509	1559.44	421.893	13.001	288.029	1664.26	775.13	4
ENSG00000057757	79	1040	1039	601	1507.05	415	845	650	1014	681.999	94	721	1016	1950	3286	1803	2056	1965	1937	1526	1694.06	2594.18	1442	1205	996	2029	1701	2504.01	1816	2668	2572.65	1548	3417	2191	2793	1635.57	2334	1177.19	1338.34	1876.7	3054.44	3545.35	7402.12	4816.91	193.555	1157.54	6453.01	3407.64	0
ENSG00000057935	133.999	201.999	745.999	494	566.001	337	529.99	479	582.001	606	147	794	1184.85	705.1	679.999	829.998	678	1198	383.999	290	854.999	890.002	867.327	833.999	315	372.001	1061	452	1480.73	740.999	939	1374.61	703	579.001	1233	937	957	685.826	764.14	947.911	2072.45	575.962	4499.03	620.315	58.001	1080.67	1692.01	1199.82	0
ENSG00000058056	45.525	849.49	727.003	524	589.508	301.661	588.706	420.001	609.998	929.999	101.482	636.999	1072	888.943	401.001	531	371.839	572	246.594	155	569.406	606	447	859.048	211.905	181.01	528	302	823.068	423	722	876	308.568	235	765.484	631.088	619	573.018	654.544	452.993	1248.16	247.485	2820.42	247.247	11	560.445	974.015	801.271	0
ENSG00000058063	384	4534.64	3255.52	2031.72	4083.3	1241	2237	2209.01	2432.54	3201.91	339	2993.99	4159	6591.8	1628.12	2181	615	1455.6	320	223.945	1743	1922	847	1786	168	252	1997	749	2288.01	1033	1994.94	2264.06	989	723.999	3063	2065.7	1929.26	1232.34	1421.63	1475.98	3478.03	938.406	6902.65	730.438	44	1518.38	3398.97	2425.5	0
ENSG00000058085	32	123	123	128.999	297	96	129	280	145	104	22	198	101	216.001	280.008	399	96	203	64	106	221	189	124	224	14	68	196	139	211	740.422	257	152	203	548	253	174	172	151.451	156.029	342.624	262.031	654.222	465.23	278.066	13	110.001	1513.46	1459.65	6
ENSG00000058091	149	939.63	900.849	525.185	1018.44	458	644.394	649.494	804.743	730.371	162	1429.76	1214.55	1611.87	534	1047	194.195	468	130	80	566.046	710.158	305.079	924.996	53	138	819.486	261	822.003	304	1014.15	1044	258	220.152	1106.02	726.009	966.022	571.535	647.4	849.337	1390.31	333.126	2281.47	268.024	23	774.144	1408.31	1050.7	0
ENSG00000058262	784	5634.57	4838.22	3263.45	3522.66	2067.2	3101.07	4177.14	3982.12	4413	535	5556.2	5040.97	6555.62	10969.9	11458.1	8904	11471.6	8903.81	7715	11169	11463.3	6595.04	9041.23	3470	7990	10805.3	10806.8	10857.1	12155	12350	8536.68	11207.1	9902	13527.4	11840	12146.4	7627.78	8606.25	12368.2	23105	19243.5	27155.8	18403.2	1023.39	7497.36	34797.7	21930.2	0
ENSG00000058272	1437	3357.04	5942.19	3628	5909.52	2788.09	4277.89	4351.8	4065.82	5755.99	1883	6583.34	18115.8	8285.18	2063	3379.81	1077	3373.05	543	352	3199.99	3505.72	1540	4083.47	623	640	4858.45	750	7210.46	1028.01	3820.13	9438.89	1096	759	7196	4038.14	3299.89	3034.49	4492.52	2931.67	8060.41	1244.06	22416.1	956.189	149.946	6382.67	4714.31	3148.12	5
ENSG00000058335	2	1	21	12	20	12.001	24	5	27	8	4	12	4	47	31	28	32	7	24	40	36	28	15	14	7	8	13	43	11	14	28	3	38.999	21.001	45	26	53	2	2	32	25	69.004	20	32	0	24	175.015	61.005	0
ENSG00000058404	30	29	46.999	9	18.999	75	33	23	59	47	13.999	39	35.999	55.999	51	76	157	104	93	45	79.999	58	20.001	15.999	36	51.001	105	60	66.999	52.999	60	56.001	181	49	50	114	143	34.001	87.01	73.103	318.072	111.005	492.25	169.084	14	123.002	603.9	194.039	9
ENSG00000058453	249.117	162.014	542.808	248.622	216.868	504.548	555.662	589.662	346.984	219.146	532.464	288.179	278.625	378.04	464.667	469.568	781.759	1103.67	935.889	851	464.838	392.327	586.001	372.425	476.337	710.999	970.834	985	871.904	796.503	476.001	462.477	638.324	719.918	753.992	633.344	705.245	1995.79	1935.62	1837.85	4440.6	1490.38	5207.24	1024.92	222.504	1638.54	4029.24	3428.98	0
ENSG00000058600	312	1105	951	1075.01	860.999	842.001	752.553	752.806	891.001	594.999	277	1165	906.999	837.002	746.999	982.888	668	1226.18	452.999	392.999	825.017	814	678	764.999	259.999	294	1053	671.001	1304.01	862.001	1170	1077	798.999	549.001	1373.13	917.999	957.999	828.841	1209.97	1303.52	2694.14	756.824	4459.43	762.351	46	1131.43	2665.5	2109.02	0
ENSG00000058668	1642.02	4231.61	11022.1	6605.98	8462.1	5872.1	5971.42	6922.36	8771.64	12067.4	1909.83	11485.8	18436.3	13110.4	6819.04	9264.49	3721.14	7051.12	1979	1366	12134.9	9456.18	3962	10055.6	1157	2014	12240.6	3726	15322.9	4777.2	14961.7	16038.7	6185	3016.24	16705.8	13661.5	8011.84	7796.36	8649.65	7544.91	21429.4	5024.99	25228.8	4367.4	391.043	12174.1	17556.9	12155	0
ENSG00000058673	737.888	3956.26	4749.58	2991.12	7656.65	1680.93	4698.57	4181.51	3421.12	2869.55	837.666	3797.38	5473.4	11152.2	6553.49	8440.41	2983.46	7512.83	2165	1438.93	7396.25	7163.81	4721.69	7288.85	1072.43	1831	8722.11	2858	9679.94	4709.73	8663.34	9874.17	4534.97	3660.91	11411.7	7500.48	7131.66	4381.41	5342.69	5688.35	13494.5	3096.67	26259.3	2678.36	307.899	6202.71	13591.9	9915.95	5
ENSG00000058729	42	386.001	576.001	265.253	538.999	143.001	440.001	369	433	573	61	455.999	819	1348.29	1027	832	579.001	846.999	388	289	877.245	920.999	526	659.001	221.001	514	896	567	1040	814.001	1057	864.238	624	464	984	771	895	444.888	495.066	760.954	1223.31	554.514	2816.45	640.059	32	511.907	1351.09	1090.78	0
ENSG00000058799	30	265	637	420.999	442	236	353	446	438.001	456.999	72	548	450	1149.02	1929	1355	1441	1039	1277	1182	1251.62	1861	1000	981	447	1439	976.999	1322	980.324	1794	1651	842.999	1630	1191.75	1554	1168.16	1671	637.424	601.013	1115.62	1580.08	1990.18	3219.2	2754.71	104	532.53	3015.25	2132.84	0
ENSG00000058804	13	211	553.034	223	643.566	185	292	310	454	501	43	344	475	1305	819	817	440	536	273	232	569	784	392	513	167	280	576.884	476	656	618	859	651	428	316	973	625.843	970	318.474	382.952	606.07	1010.88	492.395	1850.05	680.609	31	384.076	1491.03	992.481	0
ENSG00000058866	58	89	459	238	175	150	163.999	290.001	187	241	112	302.32	1071.33	239	204	211.08	121	109.025	88	106	215.094	358.999	117	91	69	89	161.001	129	299	169	284	488.077	186.001	164.999	202	215.855	391.052	99.969	112.218	177.233	359.43	193.514	901.083	223.531	6	196.013	330.25	266.702	0
ENSG00000059122	273.999	290.001	694.998	637.999	238.001	352	765.751	730	373	363.082	280.999	419.999	683.018	516.042	485	583	1049	1513	1232	772.001	856	746.003	744	519	437	910	1895	1350	1790	1910	663	1121	1188	1612	1053	1224	1166	3116	3267.04	3120.55	7675.61	3565.63	9568.91	1824.48	171.036	2617.5	6512.6	5843.51	0
ENSG00000059145	92.001	236.007	397.001	248	172.001	152	350.999	501.001	360	199	116	343	318.998	322	325	482	370.986	799.679	404.542	378	395	355.999	432.874	358.992	142.412	147	587.001	394	674	531	380.999	569	372.999	492.001	624.022	528.002	502	826.074	874.801	994.5	2623.47	796.924	2481.6	509.373	54	1038.02	2202.74	2118.8	0
ENSG00000059377	54.001	298.001	1986.5	1705	1277.67	900.422	1321	1377	2327	589.001	232	1267	447	2994	6486.01	3120	2028	507.001	3252	2583	1808.03	3268	1100	1930	230	2040	1006.11	3306	906.001	4304	2513.14	707	3813.09	2776	3666.34	1749	3824	1196.72	274.719	2499.18	2470.93	5841.89	837.778	8484.63	131	665.544	9989.82	6999.24	0
ENSG00000059378	205	1513.31	1984	1218	2050	1335.88	1682	1758.41	1670	887.097	279.001	1374	750.001	3709.14	4090.1	2530	2529	1483	2671	2976	2317.93	4115	1505	1978	582.001	2337	1878	3048	1717.22	3227	3479	1372	4706	1983	4674.04	2581	3245	1497.72	1329.28	2338.75	3859.95	6066.48	2524.8	6303.12	187.016	977.921	9311.76	4997.54	0
ENSG00000059573	108	446	969.001	747.001	715	434.197	750.285	943	770	1368.34	155	1370	1630.6	1202	1816	2136.68	1352.97	2659.41	958	763	2944.36	1760	1521	2101	419	785	2682.09	1124	2477.94	1754.79	3101	2391.01	2327	1235	2679.99	2986	2451.13	1690.24	2004.78	2447.03	4954.02	1127.78	6318.13	1512.11	101.937	1540.46	4902.56	3641.49	0
ENSG00000059588	206	392.158	1569.67	1121	2183.63	714.004	1534.18	1252.5	1638	1015	202.999	1292	743	2603	1293	1329	568	854	574	429	1213	1528	671.322	1059	93	223	902	753	1091	1205	1493.92	927	1013	681	1622	1171	1566.67	604.067	500.497	899.898	1524.15	478.025	2123.28	541.738	28	569.246	2980.98	1948.22	0
ENSG00000059691	54	86	444	227.002	356.057	197.999	254.001	233.001	404.999	207	66	308	249	698	808.001	636	513	450	451.999	402	452	689	416.999	361.248	151.001	372	368.796	772.999	446.999	803.001	765	403.001	665	414.999	559	477	898.001	233.671	230.132	615.06	759.445	840.334	1189.73	921.266	41.806	321.187	1825.56	1024.91	0
ENSG00000059728	246.001	2628.29	1079	2334.97	1607.44	834.563	776.69	2491.86	1029	1282	288.813	1204.01	1083	1586	1681	4224.01	583	563	694	311	1401	1557.02	468.001	1207.48	124	624	1365	659	1223.94	836	1408	1073	520	1767	1440	1593.01	2405.89	465.804	500.796	1290.95	1813.81	2306.89	2621.77	635.171	44	730.274	4031.08	2022.62	11
ENSG00000059758	387.999	2966.01	1476.56	1920.21	3425.96	1497.04	1510.98	1365.81	1361	1239	179.001	1768.94	1433.11	2933	566	1134	98	333	78	85	730.001	677.682	169.001	883.001	29	54	737.989	199	1101.51	216	850	880.002	509	303	1290.98	1044	755.999	508.724	496.089	732.303	1396.59	312.04	1659.4	332.001	14	485.868	1864.79	1292.73	1
ENSG00000059769	91	420.023	284	280.001	467.092	188.999	230.268	270.666	271	188	49	287	182.001	622.235	664	452.058	309	374.999	221	187	384	537	212	300	70	171	346	330	377	393	534	380	478.247	206	660	374	511	205.338	294.488	377.873	658.908	404.936	1175.39	403.002	33	198.361	1084.23	637.17	0
ENSG00000059804	1817.99	8226	4915.81	14943.7	10541.7	6302.93	2922.89	9633.65	6116.37	1700.89	777.392	5924.96	1090	6659.57	7529.98	11691.7	1533	985	1534	2443.95	3319.75	4728.98	924	7056.2	209.918	5476	2794.88	5643.82	1533.42	6076.99	3793.54	870	3231.58	5976.11	3314.82	4552.21	20727.3	667.093	509.561	4099.43	1997.97	11034.8	2605.59	3393.58	124.789	1594.28	25845.2	10247.5	4
ENSG00000059915	4	12	17	18	7	23	17	14	38.001	2	5	6	4	12	25	30	30	21	31	27	21	20	7	16	11	36	11	55	11	31	24.001	7	63	36	18	35	39	20	27	84.031	88.151	136.108	120.037	165.041	3	22	280.794	173.193	0
ENSG00000060069	427.001	1265.72	412	461	295	469.001	444	492	333.999	217.001	241	336	350.291	466	443.949	408	390	539	537.002	402.001	387.999	468	259	307	136.001	336	537.023	769	454	597.001	462	473.001	617	567.999	718.079	493.001	606	892.6	876.555	1171.03	2400.69	1717.32	2787.98	1489.72	71.006	812.096	3209.58	2647.2	0
ENSG00000060138	776	4730.15	3613	4724.65	4405.12	4334	2834	4484.52	4128.01	3498.01	1338	6274	5361.38	4254.04	7254.32	7352.06	5382.62	8772.18	3684	3526	5781.18	6273.78	5612	4867.27	1582	4018	6314	4858.01	7456.12	6329.36	7616.09	7454	4683	4933	7490.94	6797.35	7369.34	7016.94	7181.15	10475.9	14985	7219.11	33386.3	7777.92	587.389	5884.32	16199.5	15898.4	6
ENSG00000060140	13	10	20	15	23	18	48	35	24	6	0	63	5	29	15	29	16	6	23	9	25	25	11	43	3	3	18	23	13	38	59	16	54	59	47	21	38	13	4	28.028	20	27	10	0	0	7	119.1	103.165	0
ENSG00000060237	1778.38	6554.98	10943.7	7640.49	8787.28	5301.86	6690.96	7390.82	10276.7	8688.44	1638	10006	15121.9	15960.7	5969.04	8969.02	2359.48	4432	1443	980	7402.72	8089.51	2512	7694.01	672	955.001	6965	2268	8303.32	3402.02	7083.62	9705	3921	2773	14049.1	9632.04	6383.18	4785.12	5047.38	4711.71	13438.9	3111.49	15520	1779.13	208	9536.79	17230.7	9391.22	0
ENSG00000060303	0	2	0	0	0	0	0	9	1	15	1	2	0	0	0	0	1	0	1	0	0	0	0	0	0	0	0	0	0	0	0	0	0	0	0	0	0	1	0	0	1	0	1	0	0	0	1	0	0
ENSG00000060339	749.003	1935.72	2741.09	2070.56	3276.01	1450.93	2459.63	2511.42	2459	1978	814	2877	2514.02	3811.11	2518	2420	1119	1860	780	604.999	2124.71	2496.42	1146	2156.89	443	762.001	1974.33	1250	2387.99	1696	2713	2496	1433	1012	3306.13	2262	2622	959.996	1386.36	1528.6	2949.29	1294.7	5216.66	1128.1	141.001	1309.26	3582.26	2803.86	3
ENSG00000060491	790.001	1649.26	867.009	615	538	672.999	771	822.245	732	236	297	623.999	364.001	856	1028	873	1038	1116	1782	1691	728	983.999	699	651	396	1039	935	2619	835	1785	872	506	1532	1631	1246.07	1084	1567	1994.72	1658.11	3423.82	4823.59	9718.02	5656.18	7697.46	293.184	1604.38	9756.34	7555.79	0
ENSG00000060558	138	502.191	718	465.003	293	330	261	445.001	319	94	87	321	106	638.999	1360	938	953	181	1418	1403	787.002	1027	283	348	52	1228	507	1958	259	2057	936.612	144	1527	1451	817	724.701	1762	677.295	234.962	1566.51	1173.16	7260.45	647.766	7481.15	113.032	424.458	7973.25	5222.91	0
ENSG00000060566	1	2	1	6	0	0	1	4	7	0	0	0	0	0	6	5	0	0	2	0	0	0	0	0	0	0	0	2	0	2	1	0	3	9	2	4	2	0	0	7	1	2	1	0	0	0	0	15.001	0
ENSG00000060642	16.001	211	319	193.001	195	122	235	205	300.998	227.001	22	305	317.026	413	667	487	468	448	309	270.999	517.006	579	421	473.999	136	195.001	438.08	411.001	678.124	578.002	596.999	467.999	521	367	710.001	491.999	584.999	276.093	292.958	483.512	902.936	418.758	1242.65	683.229	17	311.891	1135.08	875.549	0
ENSG00000060656	243	457.999	541.999	321.999	172	290.001	295	472	266	419	119	496.001	537	213.007	329.188	630	648	1148	424	435	591.004	416	532	382	379	360	799.001	411	1288	685	427.999	653	477.999	622.001	1002.04	880	769	906.777	1099.03	1211.13	2916.97	609.656	4077.78	639.227	58	1257.17	2380.6	1942.85	0
ENSG00000060688	107.001	793.77	746	414	521.003	305.999	471.878	503	574	566	103	593	708.141	1037	1394	1034	940	1092.22	722.999	592.001	976.001	1296	880.001	737	327.999	720	951.886	982	1116.1	1336	1158	970.001	1044	754	1091.41	848	1331	566.617	685.622	1334.29	1698.24	581.903	2863.11	983.032	55	664.785	2332.85	2001.09	0
ENSG00000060709	1	1	1	3	2	8	4	7	9	9	2	4	9	7	2	5	2	1	1	0	3	4	1	1	6	3	3	0	3	1	2	8	3	3	8	6	2	3	0	6.008	10	2	5	0	0	6	2	14	1
ENSG00000060718	73	1081.49	1138.01	1208.05	1355	494	623	1795.61	2018.43	655.999	69	1166	41	662.003	387	504.452	214	37	795.001	39	119	159	196.999	372	13	104.001	327	372.999	128	375.001	2814	8.999	372	507.001	277	1182	1037	60.087	147.477	1590.41	330.521	114	2	270.006	9	68.004	4281.46	8255.59	0
ENSG00000060749	158.999	958	3267.36	1446	2752	888.004	1996.01	1628.5	2356.36	2319.85	273	2256	2854.39	6213.75	793	933	245	458	189	107	694	856	267	670	82	72	741	261	918.52	422.312	953	700	409	243	1430.43	1038	928	527.643	519.144	648.457	1220.91	457.374	2225.77	365.034	23	574.17	1795.49	1308.96	0
ENSG00000060762	33	315	533	258	584	190.001	340.938	353.999	432	553.999	79	411	1022	1023.52	1223	918.001	945	1434	611	493.001	1034.21	1329	878	1018	309	486	1202	829	1521	1081	1557	1581	1061	621	1410.01	947	1195	965.485	1243.96	1710.23	2514.22	1280.18	7185.38	1742.11	111.708	1165.93	2670.82	2528.44	0
ENSG00000060971	172	611.998	1161.58	782	712.001	595.999	812	839.999	957	581	247.999	926	696.999	1528.58	3122	1857	3249	2444	3090	2738	2101.49	3127	1825	1466.58	1292.99	3006.98	2095.71	3606	1895	3838	2673	1473	3407.9	2658	2712.11	1921	2921.99	1714.41	1655.97	3169.71	3854.78	5816.33	8330.9	5784.55	221	1371.17	7178.15	5437.2	0
ENSG00000060982	364.001	5568.03	17512.8	6210.16	17015.5	4107	4603	8779.47	12002	4983	466.001	5133.94	1974.34	37616.9	10812	6570.87	3485.02	680	2515.08	1632	4386.07	9595.08	1384	3305	66.007	2198	3267.08	4963	2193	6090.62	6265.34	1014	3583	2944	7146.22	5691.5	11251.4	1665.05	1262.82	3359.75	3958.74	11674.5	1878.51	8105.82	363.123	1275.52	21600.5	9215.34	16
ENSG00000061273	779.999	1385	2082.01	1883	1111	1607	1855	1815	1609	1432	922.001	2271	1339	1364	3404	4234	4700	5844	4369	3911	3666.87	3340	3776	3303.98	1986	3022	4544	3706	4809	5788	3655	2715	4429	4015.68	3753.17	4664	4739.02	4729.06	4508.4	6221.38	12710.3	4730.38	20155.1	2650.15	396.061	4024.61	12051.9	11414.7	0
ENSG00000061337	33	124	138	164	90	172	133	238	127	88	32	134	89	87	149	466	84	58	167	89	286	131	121	409	4	96	275	145	108	224	338	86	493	200	144	620	345	130.001	92.081	339.263	955.074	134.01	58	117	15.041	128.141	933.137	882.563	0
ENSG00000061455	130	183	1972	329.172	600.123	227	711.23	628	495	4306	380	2461	5025.83	2475	520	2340	2188	5215.01	644	859	2056.73	1522	3202	712	1198	1183	5063	462	5710.1	863	1076	3246.01	484	403	5064.56	2211	1591	1724.2	2649.54	2043.33	5595.12	878.357	11910	462.265	132	3185.59	1662.42	2154.25	0
ENSG00000061492	0	1	0	0	0	0	0	0	1	0	0	0	0	0	0	1	0	0	0	0	0	0	0	0	4	0	0	0	0	0	0	0	0	0	1	0	0	0	0	0	0	0	0	0	0	0	0	0	0
ENSG00000061656	11.999	31.999	81.999	38.999	36	29	38	53	33.001	14	5	183.999	15	47	140	242	86	45	497.999	324	39	77.001	28	238	36	133	35	258	28.999	213	67	16	105	259.001	56.999	82	169.001	31.036	20.001	776.3	127.189	431.592	122.03	607.654	19	48.997	713.822	234.243	0
ENSG00000061676	444.001	3897.34	4505.14	2126	4276.42	1142	3222.95	2720.93	2310.04	9039.56	809	5444.85	14539.6	6849.44	1971.38	4921.42	1231	5550.02	542	310	6043.23	3505	2242	5328.82	549	726	8504.99	645	10670.6	1251	6784.42	12596.8	1553	979.114	8753.74	7301	3608	4060.18	6337.04	4338.29	14216.1	533.769	35635.6	876.746	180.258	7924.52	5056.97	5199.91	1
ENSG00000061794	38	450.001	685.372	281.002	804	194	349.989	342.8	521	581.865	67	452	749.999	1468	1617	1284.29	979	1114	729	682	1046	1512	865	766	364	754	1084.02	1075	1303	1341	1664	1318.82	1266	786	1467	1072	1700.18	707.202	821.116	1182.88	1801	1012.39	4306.73	1556.57	28.051	749.597	2772.89	1791.63	0
ENSG00000061918	47	312.999	636.158	499.011	599.028	228	474	447	471	746.347	106	955	1343.04	890	692	1865	317	1202	264	130	1202.76	788	683	1334	60	161	1365.11	323	2373	514	1755.1	1432	564.005	299	1116	1196	1175	799.515	1067.28	1585.93	2413.69	148.191	3093.62	308.003	31	825.149	1323.59	1784.01	0
ENSG00000061936	868.999	2639.57	1858	1413.92	1449	1566.61	1517.72	1726.13	1533	1262	719	2057	1899.01	1751	1513	1639	1041	1870.35	925.001	942	1270	1581.14	1195	1477	592.999	749	1558.48	1282	1927.31	1517	1640	1730.73	1378	1276	1987	1369	1857	1555.63	1719.4	2211.75	4467.94	2047.35	6334.13	1821.48	125.261	1800.06	5199.25	3708.91	0
ENSG00000061938	516	565.891	1390	921.001	487.001	1081	1515	1442.01	1119	617.999	736.972	1063.01	556	790.999	801	1010	1207	2223.01	2279	1964	997	813	907	782	751	1257	1716	2150	1730	1622	1028	870	2154	1856	1767	1421	1689	2942.82	2576.65	4479.69	8017.88	4105.61	10141	2101.6	324.141	2798.06	9491.05	8216.97	0
ENSG00000061987	552.667	2206	5273	2911.02	4509.97	1819.01	3996.32	4066	3967.3	4503.02	674.999	5414	6661.29	6618	1489	2359.12	786	2026.42	473.999	287.999	1877.36	1826.22	1024	1993.85	305	324	2428	653.999	3126.24	1015	2242	3459.98	882	673.001	3669.08	2421	1895	1411.75	1909.62	1703.41	4128.94	659.84	7322.2	689.146	58	1888.62	3404.76	2632.08	0
ENSG00000062038	15	58	84	34	54	15	65.024	75	272	32	4	32	8	47	193	183	175	6	150	104	123.999	174	29	106	4	49	121	217.999	13	422.999	272.999	9	171.001	196.999	152	214	471.999	11	25	166.764	65.02	216.022	12	233.642	8	20.001	591.909	390.502	0
ENSG00000062096	0	2	0	0	0	0	0	1	0	0	0	0	0	0	0	0	0	1	0	0	0	1	0	5	0	0	0	0	1	1	0	0	0	0	0	1	0	0	0	0	1	0	0	0	0	1	1	1	0
ENSG00000062194	417	2709	3015	1826.81	3898.53	1097	2258	1947.51	2240	2568.76	384.001	2901.01	3423	5689.92	3251	3222	2035	3316.75	1596	1321	2583	3132.39	2450	2738.2	868	1202	2968.26	2045	3721.21	2686.94	3686	3228.82	2246	1695	4032	2366	3435	1704.61	2132.86	2857.71	4534.26	2370.66	11196.5	2626.14	186.999	1884.03	5493.53	4692.45	0
ENSG00000062282	5	23	41.001	188.001	14	5	17	41	30	55	1	48	20	38	148	445	49	42	101	142	54	157	94	43	32	75	42	149	60.001	202	80	43	35	547	63	126	189	21	30.159	202.202	124.126	758.313	280.374	164	30	28.986	359.484	258.021	0
ENSG00000062370	12	64	285	103	224	66	192	149	273	296	51	195	427.798	518	230	223.806	91	206	43	36	255	243	123	183	21	31	298	82	456	159	219	408.016	134	109	394	259.032	223	113.008	146.028	194.043	438.96	67	873.687	81	8	174.786	389.449	230.213	0
ENSG00000062485	256.103	2844.79	2563.57	1594.02	1722.42	1305.07	1306.71	1514.73	2424.2	2131.27	350.177	2334.57	3363.97	3481.23	6410.34	5713.29	3480.87	4585.74	2676.63	2220.95	4858.97	6466.58	3667.03	4861.56	1375.94	2374.95	4615.34	3775.87	6403.33	5362.4	6475.45	6298.73	4570.72	3545.93	7115.29	4808.06	7058.47	3523.9	4023.62	4951.77	10212.7	6371.71	13080.7	4185.8	258.042	4264.36	14539.9	8304	0
ENSG00000062524	15	24	51	25	31	64	31	55	41	9	9	34	3	57	38	51	79	34	149	144	67	39	48	119	43	74	41	76	31	164	121	40	125	108	50.999	59	53.021	39.932	24.999	106.177	217.029	48	234.163	75	5	34.015	221.205	269.006	0
ENSG00000062582	21	316	311	124	191.999	87	180	175	216.028	251.004	48	261.001	526	497	1042	768.001	1707.8	1349.97	1564	1638.54	801.361	1081.59	1190.33	640.999	1487.79	2228.19	892.773	1510	1027	1474.93	1098.72	934	1015	879.678	806.001	728	1044.86	1266.53	1337.96	2262.5	2478.49	2440.81	8456.91	4961.8	161.914	1033.46	2790.75	2538.83	0
ENSG00000062598	370.998	1147.24	1664	1126.69	1186.77	731.005	936	1135	1205	1038	258.001	1481	1540	2009.35	2901	2992	1356	2032	910	765	2578.14	2614.27	1512	1888.01	340	839	2492	1913	2738	2379	2563	2438	2777	1829	3309.06	2699	2919.9	1345.94	1616.29	2120.94	3993.21	2666.04	6126.29	1952.82	103	1912.4	6614.84	3783.6	0
ENSG00000062650	343	3608.69	3523.35	2006.25	4556.64	1317	2436.47	2301	2850	2327.43	361.001	2723.15	3809.86	6574.28	2225	2464	784	1372.21	629	495	2090.15	2620.71	805	1983	275	586.001	1957	918.001	2201.33	1348	2302.84	2695	1377.26	914	3746	2566.06	2251	1185.76	1382.04	1358.85	3177.84	1156.5	5547.03	1077.44	63.864	1528.34	4396.48	2588.89	0
ENSG00000062716	527	3927.75	17363.2	12207	21248.4	4805	12701.4	9878.57	18698.9	11833	1734	9708.46	10512.3	39374.8	21183.8	10083.1	6824	8764.36	6021	4513	11582.4	12110.6	7293.67	7206.81	1538	6806.05	9056.21	9298	13907	11565.9	9517.19	6074.23	8449	8574	11711.7	10532.3	14929	3002.97	5721.01	8410.06	13949.5	10780.1	18052.3	7812.62	381.409	3128.3	20789.2	14653.7	15
ENSG00000062725	57	913.999	1628	773.999	1708.1	443	1186.66	1011	1252.82	1480	185	1317	2223.53	2866	1122	1430	459	1173	340	247	1294.01	1245	584	1074	162	251	1381	460	1829	704	1462	1837	735	472	2314.99	1380.35	1241	917.609	1209.02	1109.93	2467.93	749.237	4777.24	740.615	41	1151.72	2607.49	1900.11	0
ENSG00000062822	89	115	368	175.001	149.999	241	279.999	321.002	221	60	106	138.999	111.999	389.999	390.999	290	298.001	249.999	430	430.001	172.001	299.001	117	182.001	58.001	304	246.001	841	195.001	616	293	158	448	441	427.001	417	771	543.247	336.07	1207.77	1390.4	2365.53	1176.6	2000.47	39.036	503.825	3788.76	2467.08	0
ENSG00000063015	2	9	1	2	0	0	1	1	5	0	3	1	3	0	0	0	0	1	2	0	0	1	0	1	6	0	1	0	1	0	0	2	0	6	2	2	0	0	0	0	5	13	2	1	0	0	0	2	0
ENSG00000063046	1314.53	9215.81	11670.4	6408.97	8724.01	3997.43	7535.79	5471.93	11677.3	10160.4	2779.74	11933.1	25516	20217.2	18256.8	20199	10218.7	17174	6741.61	5345.76	14656.9	18618.6	14876.1	17172.2	4572.95	6654.8	14890.5	13498.9	28098.8	12900.1	17154.6	25493.2	10269.2	10131	24343.7	13296.8	20363.6	15346.5	18136.6	18635.7	33589.7	12982.5	59761.9	12739.2	1137.45	14567.8	34638.1	26623.9	0
ENSG00000063127	15	26.159	55.044	47	44	28	55	64	138.001	72	11	102	150	57	73	160	340.999	510.999	136	80	93	237.553	383.001	196.068	159	78	152	66	550.001	82.001	173	295.654	91.001	111	325.999	86	148	128.093	294.491	146.074	430.096	82.006	737.693	60	33	165.556	165.247	197.116	0
ENSG00000063169	64	221	222.999	216	101	201.001	195.001	204	211	133	96	243	179	139	266	269.001	315	372	343	289	203	237	205	249.001	164	180	310	314	367.999	383.001	266	257.001	232	248	332.004	272	318.024	773.897	585.873	688.179	1955.09	779.447	1793.4	198.001	53	627.61	1877.49	1311.71	0
ENSG00000063176	35	46	150.999	105	67	95.999	179.999	140	159.579	68	38.001	141	134.001	149	189	186	282.001	386	304.352	332	271	209.999	175.999	160.002	170.001	256.998	349	390	342.001	345.002	191	255.001	313	277.001	330	296.999	314.119	458.855	550.55	904.808	1662.16	1272.5	2592.03	806.491	65.999	604.243	1807.76	1714.82	0
ENSG00000063177	461.001	3991.67	3998.19	1689.6	2596.67	1189.87	2989.44	1835	2775	1730.94	427	2403	4663.99	7490.39	10458.5	7892.85	16702	15290.7	20400	22570	7964.15	10858	11754.1	6669.4	12588	23264	9778.72	21302	10830.9	17572.9	9688	7917	11746	12254	8865.87	7859.15	12715.7	17678.9	16902.8	34939.5	34388.6	35791.1	108393	72442.1	2539.64	14764.3	48104	46530.1	3
ENSG00000063180	17	59	109.001	56	29	46	49	61	93	53	30	106	154	113	356	290	523.999	474	351.999	410.001	261	391	385	251	284	659	469	564	504	534.001	373	379	444	310	315.001	225	457	284.553	273.441	622.895	818.434	863.502	1184.95	959.986	48	371.133	1040	922.106	0
ENSG00000063241	23	64.999	137	70.999	87.001	69.999	105	106	132	87	24	137.001	120.001	180.999	364	221.999	821.999	691	1252	1402	352.002	366	399	187.999	525.999	1174	465	1199	273	1004	520	214	769.001	688	368.001	415	500	686.283	613.041	1907.74	1552.91	3319.53	3471.18	4641.82	116	469.809	2019.92	2671.4	0
ENSG00000063244	740.999	1528.1	1451.01	1124	542.005	1240	1092	1259.34	1240	751.082	735.001	1380	1064.22	1428	2877	2970	2684	3868	2514	2015	2498.05	2541	2175	2024	845	1380	2984.57	3086	3198.82	3984	2755.13	2429.24	3454	2780	3674	3089.99	3967	3828.91	3630.75	6475.71	10334	6607.25	13383.2	5659.51	300.118	3779.69	15365.7	10837.7	0
ENSG00000063245	351.02	1450.67	1333.32	932.999	775.999	763	1277.55	925.002	1378	606	330	1163	954.999	1385.03	1785	1253.8	2586.24	1757.92	3581	3154	1286	1675.1	1155	949.026	1416	2960	1703	3034	1444.29	2586.78	1630	1069.41	2444	2762.23	2224.78	1876.52	2158.42	4153.36	3188.17	6271.42	8893.1	16605.1	10144.4	11086.2	635.561	2758.4	14099.6	11354.7	0
ENSG00000063322	107	661.84	891.003	498	711.001	397.001	497	683	635.999	685	115	807.001	909	1129	1720	1917	1757	2798.92	1437	1484	1771	1991	1810	1289	933	1341	2210.54	1599	2583.11	2044.97	1983	1956	2116	1575	2394	2057.01	2241.01	1870.69	2242.78	3226.77	5204.89	2499.51	7784.54	2532.89	184.886	2251.65	6027.77	4505.6	0
ENSG00000063438	5	90	19	11.566	16	5.855	12	66	38.001	37	1.107	35	9	4.452	26	49	17	3.975	27	46	29	29	16	26	10	33	113.001	76	134.999	29	26	61.295	18	128	17	1.196	27	1.605	20	54	210.016	23	81.001	0	4	2.001	155.089	481.13	0
ENSG00000063515	1	0	0	0	0	0	0	0	14	0	0	0	1	0	0	0	0	0	0	0	0	0	0	0	3	0	0	0	0	0	0	1	0	0	0	0	0	0	0	0	0	0	0	0	0	0	0	1	0
ENSG00000063587	109	775	553	464	360	291	436	552	486	940	148	917	1189	623.609	576.999	1136	465	926	307	216	888	765	500.005	904	235	250	1245	335	1317	514.007	877.003	1430	458.002	396	1264.13	1147	696	678.208	996.948	791.685	2361.74	467.246	3124.97	251.122	28	1011.97	1513.04	1078.2	0
ENSG00000063601	149	508.004	985.999	594.001	900.225	461	711	701.969	966.088	725.967	130	1175	1154	1550.15	796	1107	426	1066	311.999	238	982.001	1250	574	1040	106	218	1184	511	1521	637	1057	1732	787	546	1892.14	1188	1184	833.008	982.991	937.743	2785.83	571.433	4763.22	518.682	29	1282.33	3005.11	1660.57	0
ENSG00000063660	351.999	628	482	327.997	335	416	463	696	365	548.001	148	436	498.987	360	603	699.999	1794	2257	1620	1730	1273.46	542	716	666	1325	1333	1879	1473	1978.03	1587	1444	1326	2051	1191	1342	2010	1107	4619.66	4222.42	6376.26	13966.8	4037.31	14299.8	3711.49	394.143	3577.2	7547.08	10936.3	0
ENSG00000063761	17	39	172.999	210.001	144.999	152.001	175	152	218	82	44	205	100	230	433.999	271	380	289.001	498	377	242	350	269.001	223	150	361	273.002	461	238	547.001	456	245	502.999	464	439	261.001	469	162.091	150.268	504.838	639.241	717.607	670.189	707.642	19.019	182.444	1286.73	849.464	0
ENSG00000063854	114	346	630	265	305.999	265	423.335	414.611	403	320.001	185.001	497.999	620	721.009	1288	870.999	1740.21	1707	1595	1536	1113	1219	906	898.999	1071	1814	1715	2131	1500.91	2027	1426	1212.84	1564	1215	1675.99	1436	1530	1247.61	1646.45	2188.26	3393.38	3690.43	9421.86	3903.82	205.944	1772.07	5186.28	3472.05	0
ENSG00000063978	323	1878	1418	971.999	833.255	765.001	879	900.001	1214	1117	226.999	1370.23	1328	1606.99	2311	2456	1308	1921	1007	848	2104	2414	1462	2029	268	514.999	2024	1659	2454	2430	2411	2149.59	2341	1674	2991.36	2490.79	2868	1418.73	1645.79	2191.97	4408.62	1828.18	6306.44	2489.56	70	1759.4	7187.98	4096.59	1
ENSG00000064012	269.73	836.112	1238.6	1009.95	1092.39	576.375	1125.23	1201.66	1246.84	482.409	179.152	1118.95	430.776	2257.41	833.423	1239.87	272.181	392.633	260.894	239.617	846.802	1028.46	432.818	1204.74	26	110.001	630.693	490.136	679.496	834.192	1109.75	563.057	753.829	810.489	1454.9	926.298	1030.97	343.063	296.656	772.006	1202.49	224.005	921.937	425.999	11	330.341	2064.72	1752.94	0
ENSG00000064042	635.001	1444	3655.13	1780.11	2015.76	1265.89	1919	2373.23	1865.01	9738.73	1311	5133.65	16609.6	2898	1611	5071.44	2798	9344.28	936	606	7762.77	4410	2775	4212.45	1641	1438	11410.2	775	14314	1289.02	6867.55	12191	1720	1421	12143.7	9746.76	3372.44	4717.45	8142.82	4461.51	16063.7	1234.17	30366.3	840.197	302.019	11014.1	4794.41	5212.52	0
ENSG00000064102	49	296	622	379	644	213.999	486.011	459	531.001	381	83	519.05	497.001	1240.7	926.001	801	380.001	479.999	309	247.999	708.999	828	367	604	77	194	594	493	672	703.146	890.999	618.006	640	425.001	939.485	724	960	277.427	323.893	583.007	934.335	347.061	1938.6	544.858	31	371.251	1552.02	1163.45	0
ENSG00000064115	83	641	2195.92	904.083	2200.02	608.414	1239.48	1290.02	1656.6	2161.98	154.001	1561.11	1689	4172.89	4132	3573.86	2827	3173.86	1894	1082	4284.18	4357.99	2539	2927	603.999	1539	3551.11	2385	4660.03	4253.11	5337	2981.99	3709	2152	5392.95	3972.26	4025	2052.58	2444.77	3161.29	6742.01	2524.86	10867.5	3836.29	198	2141.86	7996.53	5673.43	0
ENSG00000064195	1	18	60	31	11	29	20	12	18	284	3	48	17	82	31	47	121.015	50	119	34	95	9	111	10	74	57	126	55	44	50	335	24	137	36	43	254	68	147.875	142.154	373.014	455.777	27	173.001	173.4	10	37	357.891	406.388	3
ENSG00000064199	12	41	112	41	100	42	54.001	85	89	153	16	93	150	206	258	233	219	228	160	161	215	215	168	150	112.999	193	197.005	207	328	266	283.999	153	139.999	130	193.013	235	211	174.044	193.735	226.716	411.552	206.492	987.902	264.024	24	131.304	369.601	347.368	0
ENSG00000064201	14	18	70.001	98	44	58	114.999	129.996	71.999	24	23.001	97	21	91	64	67	40	31	110	158.999	30	55.001	53	65	14	60.001	51	146.001	31	159	59	14	101.002	229	57	104	72	68.003	36	146.155	218.143	116.37	137.049	241.452	2	83	602.609	522.717	0
ENSG00000064205	84	510	388.013	329.003	563.028	75.002	108.004	181.999	666.013	343	61	536	826.999	898.099	1020	1365	7500	7288.62	2590	2878	738.071	2428	4897	2892.02	2576	2035	1466	1870	2218	1850	932.007	1379	982.001	2713	2094	828.134	2556	5671.28	4488.92	7636.08	19129.3	7660.75	27842.2	7741.07	718.222	8209.92	7537.65	13096.6	0
ENSG00000064218	0	0	2	0	2	0	3	0	7	0	0	0	0	1	4	4	0	0	3	0	0	0	3	2	4	0	0	0	0	3	38.009	0	8	2	0	0	4	0	2	0	0	0	0	3	0	1	3	4	0
ENSG00000064225	51.001	551.541	1074.65	361.337	932.658	409.894	625.051	494.77	777.057	354.926	103.516	427.362	549.612	2459.25	1904.95	1103.91	1020.49	674.894	729	551	846.497	1662.3	566.999	965.388	275	667	596.634	957.655	580.961	1392	1668.98	1131.53	1177.72	507	1635.66	748.79	1769.43	443.547	387.408	674.823	1081.42	1603.53	4162.6	1408.13	25	492.954	2699.56	1520.01	2
ENSG00000064270	6	14	2	10	2	2	0	14	9	2	2	2	8	1	8	19	10	19	2	4	4	10	10	12	15	4	6	3	14	1	4	13	2	5	5	13	4	1	11	0	26	47	52.999	6	0	0	2	9	0
ENSG00000064300	7	29	46	72	46	41	40	9	104	34	4	42	67	35	18	64	38	77	236	177	64	14	118	152	96	56	124	182	189	323	176	50	51	31	46	65	35	391.277	181.869	1013.87	701.69	81.001	418.327	315.067	4	109.295	251.02	1724.23	0
ENSG00000064309	28	49	194.001	112	202	142.001	192.001	70	274.002	482	33	229	306.19	597	147	140.001	67	177.001	68	62	308.187	143	139	222	67.072	62	235.999	86	392	151	607.999	315	67	41	280.001	255.999	102	145.003	111.054	242.002	390.816	63.545	716.11	133.001	7	160.145	299.058	514.126	6
ENSG00000064313	343.001	2014.48	1798.12	1139	2134.53	915.994	1432.08	1351	1563.02	1522.21	274.001	1786.48	2192.08	2811	640.001	1241	151.999	555.001	68	52	1029.71	1029	320.001	1026	57.999	45.001	963	217	1240.01	316.001	1021	1424.65	535.001	358.001	1632.24	1267.64	847.002	586.098	703.023	719.848	1729.5	153.329	2700.56	146.122	17	806.507	1773.38	1148.86	2
ENSG00000064393	1060	9787.75	4334.32	2963	2230.15	1770	1922.74	3036.17	3244.26	3412	687.999	4882	4110.22	4578.03	1288	3153	458	845	313	194	2060	1993	440	3026	180	285	2467	634	2471	793	1943	2352.37	832	939	4186.04	2994.15	1747	1703.6	1914.58	1370.24	5354.89	1273.2	9016.4	360.518	41	2664.74	5840.1	2379.31	5
ENSG00000064419	322.191	1339.99	2012.33	1358	1291	948.46	1252	1252.34	1578.45	1295.03	411	1694.02	2068	2719	2874	2441.12	1582	1869	1039	859	2037.48	2787	1382	1877	573	990	2083.01	1633	2761	2441.01	2633	2640	2189	1610	3271.03	2378.98	2808	1367.94	1580.9	1942.43	4253.53	2327.88	7670.62	1535.12	161	1843.01	5834.5	3707.51	0
ENSG00000064489	23.334	74.592	50.569	6.638	17.635	49.736	72.96	71.917	42.136	6.991	42.9	24.929	35.75	37.788	49.92	49.449	50.299	122.732	71.673	45.526	61.022	45.718	81.221	35.892	17.796	71.993	106.479	34.869	104.219	66.107	36.551	59.9	82.725	46.645	64.057	42.807	87.653	54.997	155.281	172.916	312.424	160.555	779.761	77.724	0	147.078	299.433	480.475	0
ENSG00000064490	51	150.53	325	183	178.001	173.001	238.001	206.001	237	141	77.999	262.999	275.999	399.007	712.001	534.001	1210	819.484	1728	1793.85	434.001	625.001	604	386.999	877.001	1414	562	1341	592	1283.01	690	419.558	1079	982.999	666.001	583	908	633.777	512.584	1420.85	1565.99	3006.96	2900.55	4006.47	141.282	542.855	2889.2	2451.76	0
ENSG00000064545	20	47	125.999	69	40.999	63.999	130	121	97	37.999	26	82	99	144	224	204	381	395	464.999	459	216.02	175	190	171.999	190	351	305.999	531	312	450.001	235.999	197.989	315.999	354	333.001	280.001	316	491.237	539.404	961.976	1432.92	1139.13	2025.66	1541.36	58.006	523.223	1830.55	1666.41	1
ENSG00000064547	88	202	258	218.999	122.001	283	231.001	281	310.999	84	53.001	298.001	66	203.001	574	309.999	653.001	244	914.999	743	297.001	497	352	279	140	542	263	1115	161.001	791.698	491	88	648.268	870.999	381	248.999	529	195.178	112.108	418.051	784.48	2163.64	688.448	929.005	59	237.202	2233.32	1283.81	0
ENSG00000064601	392.001	1832.81	5199.57	2098	2134	1850.85	1850.57	3255.01	3941.26	2086.99	353.33	2128	1783.12	5219.92	15481.1	11149.5	12198.5	7775.28	10465	11183	8504.09	15425.3	6028.74	6622.91	2737	10258.9	6750.2	16783.3	7131.94	17434	11983	5601.99	16804.4	14455.9	14131.5	9430.22	14100	6708.83	6056.26	14570.6	21208.2	48280.4	15151.2	29020.1	1459.24	5751.01	49966.8	29552.3	0
ENSG00000064607	1125.85	2805.74	3568.45	3757.22	2612	2860.97	2842	3613.21	3346	1982	1032	4237.3	2643	3497.19	4077	4628	2420	3776	2165	2054.99	4017.8	4344.27	2342	4157	1032	1659	4167.41	2910	4994.53	4311.75	4926	4866.98	3392	2935	6183	4352	5675.77	2163.94	2383.37	3343.46	8705.48	5260.18	14277.2	2102.22	209	3410.84	12660	8086.53	0
ENSG00000064651	121	1300.38	879.001	566	979	482.764	744.001	469	752.014	1068.05	165.004	832.999	1127.28	1638	337	499	67	217	63	68	333	344.049	151	374.999	43.238	38	344	110	485.917	163	433	516.001	241	112	526	432.001	462	280.796	279.368	399.149	722.824	143.009	1783.69	207.627	12	362.734	789.984	775.356	7
ENSG00000064652	14	128	644.155	321.001	599.999	231.001	416.001	412	561	345	65	366	334.986	1314.57	1107	738	477	402.046	390.001	240.999	637	1125	274.001	515.999	63	421.001	554.999	604	511.001	702.001	1054	457.033	892	669.999	1305	797.001	986.001	296.225	273.034	583.824	899.333	1110.06	1321.71	1281.92	34	336.124	2951.2	1384.01	0
ENSG00000064655	25	76.999	395.001	296.93	255	433	233.001	214	310	186	94	269	93	413	488.001	299	716	109	641.001	332	449.001	622	302	298	50	401.999	322	407	253	572	773	219	996.727	520	941	641.001	537	258.141	84.72	515.757	790.578	561.72	35	901.448	70	204.262	2086.15	1428.73	0
ENSG00000064666	439.999	1267	2374	1501.38	1168	1046	1746.22	1766	1728	2064.3	620	3203.01	3340.23	1506	3660	5771	8347	10948.1	6711	5999	4291	5071.6	7701	6053	4512	7435.91	9459.38	6452	9113.33	6823	4935	6157	5837	7311	6603.84	5540	5935.36	10537.3	12105.9	17196.3	30248.2	15563.3	24706	8203.97	1457.81	9822.5	19144.6	20937.7	0
ENSG00000064687	140.999	183.999	511	590	287.999	315	931.001	730.001	475.581	111.001	186	521	59.999	295	553.999	504.999	438	159.999	881	831.999	461	512.999	198.001	512.999	77	454	421	837.001	231.849	678	609	165	836.001	847	861.001	659	703	507.292	184.683	1314.77	1483.28	2208.5	465.211	962.513	59.003	328.708	3104.77	2676.77	0
ENSG00000064692	53	90.999	240.999	119.005	142	188	223.998	173.999	195	413	117	723	1091	327	192.999	500.052	286	814.001	114	109	284.999	520.999	490	187.001	152.001	119	692.786	151.001	757.998	173.999	384	1006	309	262.999	969.001	341.02	554.188	447.093	446.219	551.475	1073.03	250	1837.06	210.019	22	895.573	750.366	799.543	0
ENSG00000064703	59	678.351	550.961	256.999	544	231	370.999	308.002	471.001	484.001	49	409.999	648.999	1183.85	774	652	308	601	226.999	128	647	535	407.999	572	83	129	645	393.001	834.001	531.999	770.999	742.001	479.001	283	963.001	630	733.001	353.592	476.919	528.759	1033.73	313.029	1810.43	463.006	21	427.981	1351.85	943.566	0
ENSG00000064726	120.001	1792	2171.42	1033	2810	997.03	1384.06	1219	1780	1653	154.999	1289.01	1592	5845.02	3080.04	2629	1511	1885	1158	596	2811.65	3101	1123	2195.37	276	598	2377	1475	2631	2007	3380	2298	2021	997.001	4579.42	2883.87	3359.02	1521.08	1698.27	2544.94	4187.56	2447.38	9297.47	3037.52	90	1615.54	6762.71	4335.4	0
ENSG00000064763	26.999	96.999	881.511	322	848	386.363	559	358.999	777.999	269.008	74	329.245	154.999	2019.64	881	592.43	293	103	194.999	113	483.001	757.001	141.001	506.001	16	107	304.064	359	200	520	690.999	240	420	244	878.001	511	876	169.122	52.003	330.448	452.801	353.024	195.081	549.064	11.003	122.001	1356.77	757.967	0
ENSG00000064787	1	1	1	11	3	0	11	10	18.001	2	0	16	1	3	3	7	0	0	0	8	1	3	1	5	13	1	3	3	0	2	10	1	3	1	1	0	1	0	1	8	1	5	0	5	0	0	1	9	0
ENSG00000064835	0	0	0	1	0	0	0	0	1	0	0	0	0	0	0	0	0	0	0	0	0	1	0	1	2	0	0	0	0	0	0	0	0	0	0	1	0	0	0	0	0	0	0	0	0	0	0	0	0
ENSG00000064886	31	318.06	117	102	89	25	96	192.001	91.999	82	13	46	50	325	385	940.184	575.999	41	168	1550	327	174	291	518	10	523.999	100.122	111.999	28.001	1054.04	368	84	144	292	1035	767	8890.09	56.253	27	282.597	2680.31	2477.89	202.047	1502.87	5	24.01	463.818	1717.54	0
ENSG00000064932	1060	1193.02	1176	1491.97	708.001	1521.01	1410.11	2155.1	803.475	412	851	876.998	415	842.001	1194	1388	1150	1022	1454	1362	1407	1106	582	811.085	113.001	876	1702	1943.62	785.253	2177.19	1160	535.001	1845	1981	1886	2687	1769	2494.97	1791.6	4342.99	7025.72	8854.74	4905.93	4615.11	285.82	2187.37	14259.1	11221.1	0
ENSG00000064933	86	114	654.001	345.003	645.023	196.001	601	428.001	599.001	545	77.999	541.999	577	1215	537.014	569	284	460	194.001	144	450	565	317	465.999	66	130	557.001	271	684	387.999	708.996	496	290	230.999	615.001	368	581	319.036	411.32	597.671	852.009	237.147	1571.82	356.592	23	317.537	953.672	904.504	0
ENSG00000064961	415	1069.01	684	452	303.001	517	608.024	548.001	600	393.001	221.999	478.001	613.001	811	1453.12	1210	2146	2391	2273	2158	1149	1344.05	1189	842	1414.03	2074	1824	3537	1749	2473	1366	1138	2013	1941.06	1487	1430	2015	2693.55	2976.83	4809.46	7776.76	8084.94	15624	7078.05	386.001	2742.81	9096.16	7041.3	0
ENSG00000064989	133.001	1592	4515.68	1736.29	3814.54	638	3102.69	1349	2460	3270.13	213	3529	1491	5254.28	1397	4044	639	1225	414.004	373	2992.6	1565	818	1294.22	109	247	2293	421	5121.47	835.005	1640	1483.18	801.252	694.001	5134.55	2070	2334	1536.83	1445.45	4562.96	2683.57	361.567	2997.12	453.015	17	1130.32	4081.99	6065.75	0
ENSG00000064995	107.999	920.999	938.001	647	997.363	401.001	696	613	908.001	696	255	914	1078	1414	1564	1400	1175	1499	852.001	674	1447.79	1667	1204	1248	407	606.999	1461	926.999	1908	1485	1718	1899	1127.46	921.999	1953	1361	1790	717.244	936.131	1085.23	2277.53	882.484	5285.87	991.914	36.002	905.023	2935.65	1887.29	0
ENSG00000064999	275	289	1964.56	1705	952	1220	1348	1394.32	1397	1033.25	452.001	1959	2041	1591	1471	1990	1286	2404	998	643	2215.02	2159	1249	1753	503	626	2978.03	1018	3260	1499	1873	2806	1518	1386	3551.44	2207	1936	1817.27	1822.02	1981.59	5858.91	1046.88	7971.53	774.035	80	3498.34	6510.16	3457.4	0
ENSG00000065000	917.999	1971.47	2517.42	1528.97	1089	1476.07	1731.58	2015	1748	1235.97	1051	2179	1803.92	2162.98	2940	3138	2473	3720	2597	1985	2729.09	3052	1884	2382	949.001	1693	3718.06	3444	3252	3818	3238	2901.89	3735	3125	4483	3691.24	4029	4008.63	4130.68	5852.09	12545.3	9699.79	14185.1	4907.72	397.103	4568.14	19258.1	11770.1	0
ENSG00000065029	223	305.999	819.999	625	442.035	663.001	812	722.999	794	534.001	422.999	936	750	896.001	1188	1106	1257	1823.36	1108	771	1162	1267	1109	1162.94	526.001	732	1363	1108	1569	1473.05	1220	1243	1218	1103	1748	1442	1721	1144.13	1400.01	1904.45	3738.51	1923.71	6809.15	1472.54	103	1268.98	3973.22	2860.73	0
ENSG00000065054	80.001	136	286.999	75.001	46.001	101	207.001	120	115.001	159	209.999	158.001	216	136	573.999	509	1607	2062	2408	1505	665	585	876.001	278	1275	1799	1461.92	1709	1487	1036	573.001	552.001	931	938.001	703.001	906	760	4597.09	3556.32	8038.61	7935.63	4739.82	22276.4	4858.26	567.874	2144.44	5439.84	8475.81	0
ENSG00000065057	31	20	73	30	31	32	71	49.001	43	38	8	55	52	79	79.001	102	295.001	387	387.001	417.999	107	100.001	193	54	272	390	192	307	242	238	143.001	107	160	150	150.001	135	163.999	407.741	389.571	951.262	965.289	597.924	2514.32	1305.05	53.002	335.076	791.549	1002.24	0
ENSG00000065060	281	2783	2470.4	1858	2146	1323	2027.56	1525	2285	1408	385	2283	1524.18	3642	1871	1750	475	468	429	316	1545.03	3015	380	1013.89	87	408	1543	798	1046	643.061	1363	1316	1253	764	3993.82	2069	1643	653.694	471.689	671.62	1475.06	749.97	1423.28	483.612	21	775.124	3151.71	1579.62	0
ENSG00000065135	185.268	2382.76	3312.65	1821	3517.54	1180.81	2402	2400.09	2503.8	2144.85	303	2194.64	2744	7166.79	4171.05	3567	1556	2178	1144	688	2852.28	3654	1458	2433.72	295	871	2643.53	1823	2920.05	2570.01	3977	3107	2405	1600	4436.58	2877	3858	1735	2051.83	2862.03	5006.89	3555.01	10251.6	4061.46	174.003	1967.21	8365.42	5215.64	1
ENSG00000065150	560	3952.84	3222.05	1510	2924.96	1029	2255.15	2005	2250	3609	468	2774	7122.87	6293.15	4173	4784.65	2506	4977.02	1573	1244	4883.05	5177.08	2924	4499	1279	1492	4786.64	2223	7157	3093	5743	6826.1	3263	2243	6730.04	5332.69	4974.42	3728.88	5312.34	3904.68	8789.28	2438.01	23029.2	2708.6	166.1	4641.38	8192.46	5870.28	0
ENSG00000065154	130	1845.96	1693.13	1019.07	1779.34	661.999	1053	1324.36	1470	2860.16	253	1793	4024	3561.44	3362.07	3923	1967	6050.35	912	591.001	4839.19	4082	3235	4353.79	481	688	6608.97	1601	7362.54	2828.68	6259	7842.09	3865	1782	7177.51	5517.3	4770.77	3595.91	4830.33	4498.27	11074.5	1197.78	23215.6	2186.25	135.295	4160.07	8014.55	5846.57	0
ENSG00000065183	83	476	835.006	444	666.152	313.035	555.006	528.457	743.32	690.003	101	713.767	968.328	1576.25	1053.52	1223.01	373	802	192	176	984	1077.01	478	817.999	94.02	202.002	920.321	451.009	1178.18	684.03	1019	1138.91	661.011	494.002	1364	1021	1092.42	462.446	605.991	665.407	1284.22	442.003	2581.59	362.301	20	582.027	1727.44	1225.72	0
ENSG00000065243	360	1608.01	2414.95	1596	2707.86	1049	2043.5	1642.04	2035	2031	322.001	2238.01	3067	4174.68	761	1317	184	881	116	108	1041	1026.01	306	1141.18	49	59	1349.01	235	1852.01	359.016	1238	1922	469	350	2281.41	1394	1030	839.734	1101.45	1155.92	2463.09	309.035	4147.82	348.806	31	1240.42	2099.11	1759.29	0
ENSG00000065268	60.999	89.999	104	66	45	84.999	107.999	103	77	57	25	54	79.001	172.752	206	163	417.999	248.999	570	419	154.001	238	151.001	143	151.999	454.001	292	441	171	504.091	266	129	260	338	182.999	242	338	493.101	424.261	986.195	1153.14	1645.32	3048.49	2185.01	119.605	411.777	2112.72	2597.31	0
ENSG00000065308	268	1671	2207.3	2506	1719.01	1289	1674	2691.71	2294	3491.83	324	4381	2925	2376	3211	6416	2361	4557	1610	1527	5650.64	4404	3148	5655.15	516	1044	5753	1715	8056.25	2934	6140	5145.53	2895	2783	6703.44	5889	3597.01	3948.08	4620.66	3799.91	12814.4	2124.19	12196.1	1385.75	278.815	3410.31	9770.21	7355.79	0
ENSG00000065320	133	104	190.11	30	124	63	84	123	144	353	99	632	1574	178	301	403	1620	3567	564	209	1274	1350.02	723	209	678	355	2305	201	3857.45	400	819	4818	312	176	3086	735	1515	2347.49	2128.68	1961.66	6762.72	686.251	9037.65	154	55	5814.52	1951.53	1236.2	0
ENSG00000065325	0	7	25	4	4	4	4	5	5	6	0	0	4	35	5	6	7	0	21	3	34	37	1	7	5	4	10	13	4	28	51	10	9	2	12	50	21	1	3	12	8	23.015	32	46	1	8	19	19	0
ENSG00000065328	9	39	71	39.999	53	34	30	36	64.999	25	11	46	16	98.999	51	64	24	6	11	9	28	82.001	11	31	4	11	16	59	12	57	60.999	20	20	21	28	58	208	10	10	37	33.331	35	35	53	0	10.079	162.204	101	0
ENSG00000065357	411	662.002	1643	1995.38	1302.5	1231	1610.82	1788.42	1809	1643.84	309	2323	1236	1617.42	2316	2341.03	2170	2372	1627	1685	2461.83	2299.05	1628	3362.59	721.001	1533	2426.3	1694	2922.09	2779.12	3663	2132	1778	1885	2474	2806	2588.66	1352.4	1670.65	2514.44	4632.12	2852.54	5908.81	1802.63	155.01	1507.69	5421.58	4722.04	0
ENSG00000065361	4	4	6	2	14.001	2	5	12	16	18.001	2	14.807	6	18	9	5	32	9	12	4	11	21	5	14	13.999	9	18	18	15	9	7.001	13	7	9	16	5	13	15.002	8	26	29	22	22	0	2	6	30.001	48	7
ENSG00000065371	0	0	0	0	0	0	0	2	5.827	4	0	2	4	0	2	4	3.561	7.262	0	3.224	8.859	9.585	5	6.789	13.269	3	8.22	0	1.275	2	6.394	3.365	2	2	7.06	6.104	3.504	0	7.262	1.242	14.73	4	44.197	0	0	3.417	2	4	0
ENSG00000065413	372.999	867	4276.4	2778.14	3654.51	1481.12	3570.67	2919.39	3803.29	3066	359	4044	3133	5945.01	1010	1544	374	1039	343	287.999	1566.12	1329.54	424	1342	128	245	1634	375	2175	513	1221	1699	561	480	2798	1596	1181	977.287	1280.63	1157.53	2443.54	658.427	5430.07	579.526	49.001	1293.64	2863.11	2104.03	0
ENSG00000065427	231	1881.73	1948	1010.1	1582.36	716	1034.35	1040.94	1522.48	1492.5	224.999	1592.43	2300.39	3258.04	5834.92	4354.02	4914.58	4375	3684	3340	3730.9	5622	4053.88	3271.01	2111	4023	3673	4732	4325.97	5916.02	5427	4115	4509	3459	4819.94	3810	5999	3027.03	3019.45	4369.42	6937.34	7352	18840.5	8693.34	342.978	2810.8	10864.9	8084.94	0
ENSG00000065457	112.001	361.967	865.363	653.001	789	408	776.999	600.001	951.001	731.002	126	1081	937.002	1576	932.001	1250	514	713	327	392	1053	1388	484	998.999	179.999	305	830	474	918	823.037	1311	1046.94	939	502.001	1764	1327.13	997.001	669.192	615.21	835.652	1735.18	795.481	3573.47	412.238	32	604.41	2196.85	1375.17	0
ENSG00000065485	123	358.999	574.413	539	385.003	370	422.084	526.503	293	609	154	719.127	512	514.765	1025	1125.53	783	960	755.999	682	1050	636	1085.98	1048	329	994.999	1124	997.001	1111.54	1364.41	1868	827.001	1230	1079	832.001	1258	1401	831.658	806.536	1714.96	2624.62	729.806	2735.12	1071.54	146.091	435.388	2589.92	2543.97	0
ENSG00000065491	109	305	531	348.005	408	270.093	353.465	344	382	310	161	476	848	564	824	697	475	729	347	331	653	887	504	709	319	497	615	542	860.103	593	892	1183	700	530	961.033	658	839	424.212	486.977	567.259	1308.16	917.103	2851.62	633.454	45	647.62	1699.12	1097.86	0
ENSG00000065518	76	564.001	679	288.143	482.003	233	351.001	421.999	509.002	522	135	424	759.096	1028.61	2333	1682	2252.98	2550	2123	1687.95	1861.39	2126	1932	1289	994	1998	1920	2567	2090	2880	2499	1826	2544	2016	2006	1772	2584.7	1774.21	1897.25	3273.64	4588.11	3115.27	14596.8	5384.29	211.975	1837.95	6865.03	4844.22	0
ENSG00000065526	4301.75	11058.6	6823.6	5503.22	5949.54	4630.09	4771.29	5285	6141	7117.71	1818	9451.7	10010.7	7981.14	2416.37	5670	1647	4238	1136	874	3662.06	3960	2231.09	5032	673	719	5831	1421	7649.34	2330	3805.42	6386.25	2435	2218	7812.49	5661.02	3463.36	5328.12	4612.14	4166.56	13711.6	2776.09	15367.8	603.981	189.001	7488.21	12712.4	7300.94	0
ENSG00000065534	2814.02	6290.88	11889.5	4920.14	6800.43	3823.91	6589.85	7459.36	7836.81	20782.2	5658	24074.2	63927.7	7529.98	4317	14541.2	3776	27538.5	1145	523	21396.1	14362.3	10559	19337.8	1271	1597	37279.1	2003	44953.5	3321.03	21292.7	58656.6	6286	3485	39821.4	22578.8	12664.2	17625	27784.5	17394.6	69946.6	1384.01	90268.3	1252.74	433.275	50320.9	18907	13876.2	15
ENSG00000065548	245	1673	1461.48	917.001	2346.18	699.04	1113	997.998	1060.47	1340	193	1290	1704.6	3226.99	2081	2001	752	1734	482	269	1710	1811	967	1427.51	152	276	1712	898	1928.03	1501	2257	2127.97	1297	842	2298.16	1629	2034	976.033	1375.32	1816.89	3062.17	1065.74	8637.79	1785.6	57	1290.28	3936.92	3002.55	0
ENSG00000065559	104	808.002	927	558.977	949.935	361.987	662.898	672.992	779.938	1135	155.001	930.995	1633.99	2127.98	1213	1439.99	502	1345	344	280	1361.35	1512	824	1154.16	170	327	1498.99	613	1969.03	769.003	1616.98	1918.57	1000.99	746.993	1985.98	1427.99	1358.99	801.205	1053.68	1175.47	2370.83	614.153	5431.32	683.624	65.001	1095.85	2461.66	1680.79	0
ENSG00000065600	31	206.058	496.001	221	372.41	185	293	323.001	404	145	46	273.001	145	807.001	977	761	408	185	368	312	411	872	206	331	42	272	333	658	266	704.001	862	246	687	442	638	438	913.014	139.443	97.277	430.01	459.9	751.508	409.314	954.477	21	180.895	1974.8	1169.37	0
ENSG00000065609	3	0	9	2	6	1	7	7	6	26	10	5	58	9	4	7	47	71	4	4	39	24	20	11	21	5	15	4	99	2	21	213	3	5	37.999	57.001	44	66.006	127.066	14	100.988	10	513.245	9	0	155.575	12.004	35	0
ENSG00000065613	972	5824.1	4743.66	2213.04	5478.99	1786.08	3458.45	2758.78	3204.12	5574.18	813	4221.78	8312.93	9194.49	1945	2676.99	1031	2339.49	628	420	2448.08	2406	1180	2120.85	356	363	3205.02	871	3564.58	1263.13	2958.85	4815	1189	891	4412	3491.39	2430.04	2127.35	2676.32	2263.32	5400.63	919.621	15980.1	1003.43	73	3130.44	4606.73	3733.04	6
ENSG00000065615	108	1151.61	1996.97	1097	1966.54	655.032	1168.01	1394.96	1353	960.002	107	1097	1008	3505.01	1962.69	1921.07	357	529	279	143	1080	1792	329	898	42	157	907	633	765.999	896.972	1378.07	1028	866	756	2054.32	1245.21	1778	440.554	393.017	982.819	1331.66	806.815	2794.88	1415.72	19	609.54	3748.06	2155.74	0
ENSG00000065618	5	5	41	7	20	2	59	2	26	11	11	14	1	25	83	39	5	14	64	134	5	30	9	3	7	9	7	40.001	17	102	19	3	22	36	6	14.999	19	24.001	7	122.189	34	85	5	100	0	3	203.01	464.419	0
ENSG00000065621	6	139	129	20	42	26	41.001	38	49	136.999	20.999	177	185	97	32	116.999	72	47.001	123.006	165	49	47	36	91	43	63	97	92.001	160	127.999	205	152	55	55	106	92	38	57	37.493	165.231	278.8	52	279.094	80	11	208.493	242.04	114.009	2
ENSG00000065665	28.001	347	145	107	179	92	119	131	146	169.999	23	173.001	216.001	191	251	292.001	282	283	183	161	275.001	323	216	289.999	114	156	343	169	441	257.001	370	351.04	179	192	361	272	324.999	175.473	274.075	264.503	630.34	227.261	910.231	102.035	21	251.622	538.784	455.693	0
ENSG00000065675	79	99	185.603	205	123	90	226	291.999	179	71	22	335	50	253	106	118	104	26	113	123	115	183	50	275	6	70	94	117	59	133	164	62	139	175	198	108	69	48.038	28	167.731	132.184	84.001	31	137.001	6	44.855	296.62	347.645	8
ENSG00000065717	86	177	220.004	163.001	114.001	193.022	223	219.022	199	268	229.999	287	171	182	373	1175	1401.89	1387	1532	1053	824	516	728	435	440	1090	1371	709	1151	1077	593	268	852.999	1235	808.691	969.999	583.999	1202.51	1784.8	2415.12	4547.36	2281.89	1547.19	1253.96	231.923	1139.16	2598	3848.41	0
ENSG00000065802	143.999	586	1116.11	624	535.014	453	582	737	843.17	1200.69	260	1118	1867	1083	1536	1800	1730	2925	1146	993.001	1734.08	1872	1588.67	1531	1372	1253	2623	1355	3249	1512	2185	3217.01	1732	1032	3200	2205.09	1854	1688.87	2225.87	1266.87	5288.82	2078.84	10622.3	1173.77	128.505	2498.27	3992.06	2126.83	0
ENSG00000065809	386.001	4385.05	3877.22	2065	3793.16	1430	1813.56	2465.84	2717.01	1825.44	438	2432	4215.21	6920.2	6954	6427	1550	2873	979	748	4288	6608.11	1348	3704	370	706	2072	3215.97	4408.45	3655.01	3588	4280.64	3129.43	2398	5196.47	4283.03	7522.92	2325.09	3156.53	3351.02	5914.97	3283	16283.5	3796.39	69	4660.84	14616.9	4232.78	0
ENSG00000065833	53	453	1653	1526	1711.59	592	1187	1511	1823	950	140	1031	1156	3125.66	3114.53	1808	591	1123	564	376	1203.19	1899.04	710	986.841	118	214	1189.16	704	1658	1234	1609.34	1457.01	1625	1175	2433	1797	1721.57	815.152	1052.27	1049.78	2428.79	1029.83	3204.86	1059.61	33	875.879	4416.96	3651.04	0
ENSG00000065882	665.001	2126.86	3580.4	1791.58	2356	1338	2305.49	2309.29	2692	3095.93	821	3420.55	6702.89	4696.14	6158	6043.97	4129.73	6489.17	2523	2299	5753.12	6334	4555	4825.55	2446	3502	7021.36	3733.16	7096.14	4454.95	6640.08	9253	4586.36	3774	8775.44	6584.18	7985.97	4154.97	5019.82	5374.67	14088.8	8734.57	24831.3	7418.2	349.989	6594.15	13117.1	7559.54	0
ENSG00000065883	517.999	2378.92	3635.04	2287.01	3370	1492.03	3147.2	2803.02	3127	2663.23	447.001	3549.47	3710	4833.07	1786	2308	819.999	1686.23	555	482	1902	1892.04	1030	2108	354.909	620.066	2090.9	863.001	2929	1226.97	2425	2389	1238	875.999	3054	2036	2030.35	1216.22	1574.22	1649.85	3931.36	964.878	5291.44	752.552	83.999	1745.16	3897.27	2722.47	16
ENSG00000065911	117.999	1522.16	2448.96	1233.09	2595.32	708.999	1101.28	1493	1365.13	1702	252.001	1948	2990.02	4312.23	3228	3542.92	2050	2637	927	681.001	2400.64	4066	1749	2531.48	366.192	1002	4262.53	1787	3129.03	2356.95	3333.1	3400.03	1644.18	1273	4261.01	2720.07	4081.16	1993.54	2218.16	2472.25	5947.3	2274.85	11174.8	2964.55	135.999	2424.33	6793.37	4316.61	9
ENSG00000065923	57	335.052	2065.08	600	1581.05	500.999	1117.33	942.531	1557.39	623.999	148.901	586	778.606	4392.04	1529	1196	454	683	339	373	744.005	1656	300	633	153.077	204	480	1244	624	1019.92	805	502	851	533	1897	853	1998.04	313.796	252.242	369.006	642.198	1054.28	1020.1	735.282	19	437.334	3793.32	1035.73	4
ENSG00000065970	306	1617.36	1259	754.943	936	626	769.039	867.996	1124.8	1301	298	1567	2062.08	1408	1311	1877	1332	2608.45	913	692	1711.08	1724	1726.03	1927	557	775	2480.13	792	2826	1283.18	2334	3098	1135	979	3511.28	2013	1867	1627.98	1882.61	1703.82	5699.39	1011.84	5700.89	752.011	114	2785.94	4620.61	2320.07	0
ENSG00000065978	1393.98	11347.9	10963	4733.12	7371.97	4079.88	4996.91	5138.67	7557.7	4811.05	1450.47	6405.53	8025.62	16447	26547.5	20210.4	19250	19316	13493.5	9358.79	18400.6	25294.2	14093.8	14762	3477.98	6428	16411.5	22944.1	21569.5	31709.2	25011.6	22386.3	26772.6	17189.3	25744.2	21197.5	31652.7	19790.2	22939.3	30681.8	47440.1	29983.8	156576	41318	1273.7	19008.4	86758.4	54584.1	4
ENSG00000065989	188	688.001	753.005	490.999	473	532	451	636	537.999	515	134	700	709	706.978	1474	1335	1437	1418	1127	1206	1349	1431	883	1205	618	1224	1994	1403	1621	1700.1	1484	1464	1513	1232	2149.08	1623	1985	1186.68	1253.33	1719.17	5443.7	3488.1	5345.56	1585.89	139.002	1623.09	6957.3	3772.02	0
ENSG00000066027	99	976.999	1391.28	667.759	1626.62	420.04	1042	678.522	944.001	1301	178	1006	2094	2356	2145	2236	1572	2238	992	828	1877.72	2367.76	1583	1613.92	677	1178	2435.75	1517	3456	1845.5	2874.71	3147	1452	1339	2919	1600	2410	1681.43	2196.69	2655.33	4567.4	1607.45	10360	1370.98	139.007	2351.12	4671.18	3644.1	0
ENSG00000066032	1	0	3	0	1	0	1	0	2	1	2	5	0	0	1	1	0	0	1	0	0	0	0	0	2	0	0	2	0	3	1	0	1	2	0	3	1	0	0	0	0	3	21.025	0	0	1	0	7	0
ENSG00000066044	106	841.949	963.276	587.005	835.009	424.005	599	638	843	798.033	153	999	1215.25	1321	1776	1950.55	1121	1989	890	663	1647	1825	1233.97	1471	358	709	1978.35	1257	2250.11	1639.2	2083	1912.98	1552	1120	2382.01	1678	2360.03	1544.75	1876.42	2579.86	4388.77	2232.05	5989.36	2019.67	139	1861.43	5647.6	4052.9	0
ENSG00000066056	76	281	568.001	359.045	205	237.003	554.027	259.001	313.999	179.999	126.999	540.001	122.003	236.036	791	1008	439	408	1086	649	391.999	406	603	322	302.999	550	252	1150	853.001	1211	786.999	325.999	1643	1237	344	185	1253	1545.56	215.113	3555.31	1279.52	1206.35	1562.97	954.312	1	317.582	4144.48	4882.57	0
ENSG00000066084	251.999	1682.03	2526	2105.72	2010.08	1039	1646.1	1627.09	1970	1408.34	254.001	2055.55	1653	3859.08	1266	1586	487	631	412	320	1342	1825	645	1337.04	132	307	1255	716	1182	1017	1352.03	1019	1024	863	2802.45	1695.3	1320	786.011	451.629	921.908	1507.94	508.615	1455.78	574.853	43	802.812	2986.09	1755.67	0
ENSG00000066117	229	1268.06	1147	748.051	752.518	674.246	672	734.999	1008	818.999	207.001	1259	1152	1352	2395	2182	1643	1985	1159	938	1884.17	2259.06	1524	1797.1	571	1008	1869	1499	2223.01	2107	2440	2062	2043	1540	2555.43	1809.74	2371	1456.44	1523.3	1829.88	3816.27	2671.44	6159.26	1512.15	156.999	1652.52	5729.24	3782.93	0
ENSG00000066135	308	957.675	1530.85	1394	986	833	1181.01	1297.79	1415.04	1288.05	372	1820.51	1399.99	1778.9	1572	1842	1008	1540.52	771	599	1555.04	1767	1198	1427.91	309	704	1706	959	2022	1460	1784	1726	1545	1246.89	2461.36	1858	1902.62	1067.91	1002.13	1666.89	3053.89	1444.22	2797.98	951.095	92	1187.84	4299.55	3034.21	0
ENSG00000066136	136	502.001	788.006	487.001	397.002	461.998	549.001	481.999	660.999	529.058	164.999	708.001	850.001	971.001	1734	1455.57	1407	1711	1156	1127	1249.44	1646	1281.6	1135	601	1042	1475	1597	1778.24	1773.02	1625.02	1524	1601	1483	1684.48	1290	1934.02	1635.85	1735.15	2743.82	4331.32	2697.27	6450.19	3014.2	139	1890.43	6077.76	4496	0
ENSG00000066185	1	6	40	17	27	13	25	19	29	18	1	24	8	57	92	64	77	33	69	36	58.001	79	38	33	12	46	47	69	38.999	52	70	38	71	77	73	67	94	46.459	40.018	79	74.45	60	93.001	124	3	27	199.036	101.078	0
ENSG00000066230	0	14.644	22.546	6.589	16.391	2.992	27.457	20.611	39.606	5.866	4.809	22.948	10.979	27.757	36.934	64.312	13.476	63.503	6.338	12.967	56.161	34.705	24.625	31.132	7.465	11.8	68.98	28.573	70.138	57.973	63.27	66.687	66.237	33.137	105.689	35.49	40.173	67.13	85.954	88.291	205.504	7.483	238.78	49.667	0	72.677	129.697	209.556	0
ENSG00000066248	122.999	157.001	35	49	80	180	81	102	103	257	39	15	26	233	295	134	254	25	208	187	285	296	14	161.999	36	97	154	298	363	391	699.001	250	366	300	275	630.104	300	394.242	435.831	939.824	557.155	436.13	495.052	1323.36	35.398	48.002	351.319	2031.33	0
ENSG00000066279	48	94	641	197	501.001	173	294	235	549	97	30	169	63	1500	275	119	48	15	26	12	93.016	183	15	95.999	16	19	53	118	17	109	134	66	41.999	42	115	72	168.001	32.026	7	44.032	54.805	90	42	45.019	0	28	318.156	214.38	0
ENSG00000066294	303.05	2415.78	11456.2	6038.07	12361.6	4251.27	6029.75	7794.22	13340	2600	506	4230	1626.02	25559.8	9117.49	9312.82	2357	526	2182.17	1210	7007.61	13011.8	761	4221	74	1539.1	3681.4	3987	1312.02	4672.05	6774	2094.01	5349	3828	15687.7	6802.89	7559.04	1456.78	324.499	2831.11	2797.6	7808.69	1353.98	3621.4	137.059	1616.34	22273.6	7649.56	0
ENSG00000066322	48	395.909	933.001	359.001	346	366.999	448.413	430.026	730.286	639	101	713.999	691	1096.23	4169.03	2744	3374.3	2445	3049	2397	3034.8	3475	2178	1901	832	2030	2663.94	3424	2614.04	4338.01	4101.93	1903	3902.75	2309	3562.27	2851	3951	2177.58	2099.8	3909.31	5675.43	6431.14	9768.42	9207.51	202.366	1952.48	10448.3	7837.86	0
ENSG00000066336	251.999	737	1741.73	874	587	828.001	1074	992.036	975.77	202	304	552	239	1931	5065	2963.98	3263	803	5335	4424	1896	4089	999	1228	228	4386	1686.87	8508.99	759.001	6101	3178	588.762	5626	6922.73	3376.28	2637	4868	3434.29	1081.87	8426.52	5980.05	37861.9	3494.41	23931.7	523.216	1891.8	35239	20279.6	0
ENSG00000066379	15	99	237	97	128	70	151	142	197.001	200	28	194.001	316	476	803	569	655.001	731	612.584	799.999	472.001	517.999	578	326	386	822.999	509.003	702	389	911.625	551.001	388	671.001	502	498.987	490.999	772.999	248.26	314.016	720.817	683.059	1042.26	2131.64	1387.21	43	325.378	1167.85	1064.87	0
ENSG00000066382	23	21.999	329	47	86	37	62	86.001	127.016	370	63.999	238.999	800.001	125	76	149	119	1110.01	107	44	226	190.999	270	335	153	26	453.002	44	945	83	74	802	75.001	87	793	141.009	121	271.181	589.521	274.153	1126.79	39	2139.08	64	5	555.787	252.529	230.01	0
ENSG00000066405	0	0	0	0	0	0	0	0	5	0	0	0	0	0	0	0	0	0	0	0	0	0	0	0	3	0	0	0	0	0	0	0	0	0	0	0	0	0	0	0	1	0	2	0	0	0	0	0	3
ENSG00000066422	301.999	1024	1522.15	1123	1841	831	1205.99	1226.31	1285	1153.06	259.999	1431.07	1410.01	2805	555	955	104	503	65	37	781.168	740	216	782	37	44	783	168	1113	210.999	755	1126	298	199	1425.04	958.999	726	496.703	681.802	681.354	1438.67	248.429	2029.27	282.006	17	653.47	1514.69	1130.05	0
ENSG00000066427	173	1307	2075	1011.01	2037	708.998	1579.14	1082.84	1478.94	1493	301	1573.13	2416.32	3793	1081	1157	664.999	774.001	454	504.001	796.001	1016.71	575	741.001	325.365	407	855.997	617.999	1392.94	936	1096	1295	654	571.001	1332.68	778.446	1015	535.617	579.961	875.177	1642.35	890.115	4788.11	675.32	59.999	732.815	1924.79	1427.26	5
ENSG00000066455	139	631	1468.5	698	1158.05	250	1042.51	1039.92	1054.98	1333	180	1420	1691	2514.89	2320.03	2361.98	1109	2132	712	566	2436.47	2486.78	1334.68	2297	309	670	2322.41	1123	2602.02	1539.54	3208.47	2466.04	1770	1223	2970.16	2473.01	2370	1178.93	1557.31	1910.27	3643.1	909.935	6332.86	1131.37	89	1376.68	3884.79	2776.59	0
ENSG00000066468	28	36.001	77	43	43	27	26	129.999	42	146.038	52.999	81.999	867	26	20	45	80	196.999	30	18	298.001	80.999	98	65	149.257	19	124	56	145	58	588.999	680.999	13	21	189.001	289	192.311	79.041	78.16	167.1	289.142	4	1175.55	43	0	351.31	154.193	277.431	5
ENSG00000066557	109	668	600.197	331	723	215	417	429.079	457	493	71	473	715	1349	343	534	56	306	32	14	414.346	418	130	429	10	46	471	113	657	155	506	709.064	191	157	608	443	459	231.21	325.785	322.062	705.099	84	1456.6	174.536	9	342.26	762.985	553.623	0
ENSG00000066583	14	202	194	80	248	70	143	121	162	164	35	174	292	433	373	428	178	392	133	96	302	365	225	365	50	73	381	210	448	255	365	470	317	218	557	388	493	244.08	359.353	384.31	571.474	159.773	1866.29	326.001	18	327.208	856.573	530.183	0
ENSG00000066629	155.001	712.999	654.001	470	589	645.068	508.001	586	723.055	1331.53	216	1187	1802.58	964.999	712	1477	819	1578.15	371	319	1996.19	1022	900	1567	274	385	2379	393	3964.15	737	2470	2446.76	1033	586	2461.07	2288.99	1162	1206.86	1607.1	1351.58	4890.22	495.229	5037.82	723.278	78	1435.96	1905.25	2634.27	3
ENSG00000066651	124	224	604	417	606.161	232	509.999	515.004	493.999	663.003	105.999	758	920.472	979.054	429	544.999	202	725	131	59.001	515.999	459.011	447	547.999	74	72	625.999	246	899.998	283.001	663.001	869.273	304	199	754.001	543.001	555	294.006	468.479	369.787	980.837	45.062	2040.15	93.195	12	453.374	593.871	500.201	0
ENSG00000066654	155.999	1117	2048.24	956	2059.47	716	1450	1278	1614	1895.82	275	1871	2881.11	3871	1625	2025	725	2096.28	366	214	2021.1	2012	1065	1823.48	253.999	305	2585	662	3141.66	980	2198	3283	1080	811	3698.44	1975	1789	1288.05	1980.39	1632.28	4116.46	413.001	7584.64	628.445	57	1920.08	3243.32	2278.32	28
ENSG00000066697	134	1777	794	371	743	316	318	495	464.735	466	83	416.735	575	903.696	1561	1071.95	784.001	763.091	532.995	587	759.999	1371.91	515	707.105	224	609	790.167	1171	636	1457.96	1447	667.86	1084	781	887.652	1039	1905.86	407.682	578.421	750.296	1452.52	1469.62	3650.21	1816.31	66	516.262	3044.19	1629.83	0
ENSG00000066735	12	36	57	23	26	25	62	20	43	20	31	25	5	22	48	41	35	120	84	74	37	60	49	6	7	24	30	115	96	94	40	83	67	74	18	14	76	714.429	121.001	559.585	176.016	125	333.193	109	0	104.003	574.571	702.701	0
ENSG00000066739	425	2080	2725.04	1817	2587.34	1215	2219.05	2189	2381	2634.47	369	3179.45	3481	4028.05	1143	1834	496	1344	381	240	1499	1631	769	1521.08	192	204	1748	534	2131.58	823	1717	2193	797	572	2731.34	1776	1400	1079.83	1140.42	1155.96	2795.52	668.098	4881.84	573.062	44	1460.02	2911.15	2027.74	0
ENSG00000066777	718.001	2912.81	4831.49	3164.3	4911.95	1998	3641.31	3352.79	3720.5	3542.54	550	4165	4259.05	8522.35	1940	2205	703.999	1403	478	297	1876	2399	831	1811.91	122	286	2027.73	745	2014	1066.95	2059	2203.23	1008	805	3696.07	2315.47	2121	1083.34	1129.24	1308.75	2851.36	1000.83	5219.26	951.352	41	1436.73	3918.71	2520.52	0
ENSG00000066813	0	0	1	0	1	0	3	1	11.963	0	1	0	0	0	0	5.955	0	0	1	0	0	0	1	0	13.41	0	0	2.853	0	5	3	0	0	5	0	0	2.012	2	0	2	1	0	0	0	0	2	7	7.413	0
ENSG00000066827	182	437	458.005	389.001	348.001	355	519.018	481	498	306.73	183.999	624.999	471.999	600.001	294.001	333.001	142	245	146	132	245	302	175	245.999	51	102	263	204.001	333	253	318	378	261	233	386	306	388.001	302.898	276.39	424.287	772.109	403.108	887.92	275.589	19.027	357.451	1195.98	736.241	0
ENSG00000066855	46	352.999	483	243	408.999	160	289	322.984	365.001	504	78	494	591	715.999	496	525	198	478.003	162.999	86	560	460.999	273	493.001	62	127	615.001	184	738	283.001	740	722.998	330	260	728.999	619.988	455	411.473	456.263	556.64	1253.75	259.668	2463.03	359.003	28	495.712	1107.33	847.329	6
ENSG00000066923	21	85.538	107.405	97.518	82.58	84.127	75.744	107.134	151.561	36.993	18.44	58.375	46.186	142.446	95.196	56.051	74.453	56.834	106.328	108.635	80.029	259.717	77.285	149.983	37.518	86.995	64.056	172.599	78.362	151.981	194.077	58.709	262.141	150.144	178.216	170.173	251.02	84.809	52.383	126.626	200.626	138.956	77.441	99.639	11	79.396	716.127	193.019	0
ENSG00000066926	64	321	969.605	412.999	931.002	335.001	596	579.173	868	643	112	761	1030.52	2067.11	1562	1340	657	938.998	552.999	385	1161	1387.74	616.001	768.001	110	341.999	1013	832	1222	1133	1448	1346.99	1454	872.999	2412.18	1265.03	1270.38	648.223	723.371	1150.05	1988.27	642.627	3014.42	954.577	46	819.491	3208.1	1814.67	0
ENSG00000066933	564.998	1403	4869.37	2514	4186.05	1807	3386.74	2872	3309.08	5743.03	613	4838	7980.6	7311.35	1053	1647.07	710	1895.21	408	370.999	1698	1555	1154	1499	393	416	2176	555.999	2438	908	1885.39	2779.06	860	641	3046.85	2182	1427	1432.63	1503.19	1317.08	3343.65	1056.15	8704.73	512.002	89	1970.17	2668.52	2123.36	0
ENSG00000067048	1183	7381.1	3174.98	3325.63	4075	1155	12	4	2404.02	3664.23	861	5237	6328.19	4916.05	2233.18	3680	811	2922	484	208	3	2811.08	1020	2918	176	316	3915.67	3	1	1075	3419	4	0	1132	6135.05	32	0	2233.23	2893.49	2473.74	6633.95	1339.17	145.085	0	94	3434.39	5993.47	3765.32	0
ENSG00000067057	682.001	1825	1792.75	839.987	828.845	1026	827	1397.42	1002	1009.74	495	1202.99	2170.98	1659.16	3553.99	2115.87	3631	4699	1609	1768	2350.01	2897	2355.99	2134.99	1639	1800.99	3117.6	4008	3836.99	4393.91	4679.97	3211.97	3324.97	2487	2395.04	3126.98	4521	2541.08	2972.24	3910.14	10435.7	7583.27	18438.3	5290.39	421.099	4395.54	11926.4	7126.12	0
ENSG00000067064	182.001	1592	614	726.001	1280	567	478	559	512	941.116	97	959.999	620.001	1199.55	1218	1144.11	714.001	1121	747	666	1005	958	600	710	490	620	1296.84	765	1483	1002	1293	1052	991.999	676	1432	852	1015	567.192	1009.37	1725.64	2635.97	590.88	8989.37	1070.41	87	796.594	2001.6	1967.27	1
ENSG00000067066	805.358	3633.6	5310.36	4031.84	4947	2387.45	4580.06	4465.54	4466.96	4156.22	818.953	5041.88	3591.03	8742.28	5402.27	5069.92	3458.62	4377.2	2807.74	2082.32	4592.96	6543.32	3695.5	5381.33	943.775	1908.98	5031.71	3034.64	5151.64	4386.12	6578.95	3998.96	3999.48	3282.56	6890.43	5323.98	5806.23	2969.99	3423.42	4653.23	8994.89	3469.48	10882.4	4878.76	267.116	2894.66	10261.1	8226.98	0
ENSG00000067082	3436.01	27783	17209.2	16158.6	21333.2	13094	11391.8	16300.4	16100.5	11862.5	4823	16581.2	12848.1	20987.6	15578.1	23055.8	7722	8576	6438	2885	12096.3	13383.8	5436.01	29305.4	1418	2841	9889.24	5901	12102.7	7971.97	20463	15271.9	7592	5672	19419.7	10585.1	13182.9	7424.22	6174.92	12214.6	23146.4	10381.8	32715.4	10445.1	539.47	9728.66	34606	19898.1	0
ENSG00000067113	44	803	619.496	844.001	591.618	249.999	562.068	607	443	1157.02	110.999	695.009	2125.61	915.005	2071	2169	4245	3959.88	2971.58	1154	3733.75	2967.28	3644	4456.1	1612	2093.95	5564.58	1825.87	8101.58	3267	4958.39	5198.51	1963.75	1535	2669.62	2849.03	3303.89	4240.71	5661.88	4940.14	13761.7	1489.47	13271.1	3546.26	465.283	2996.66	4363.93	5110.91	0
ENSG00000067141	267	598.999	2042.99	722	522.827	529.999	924	1088	1003.17	6375.66	477.001	3509.52	7278.07	1593.16	836	2981.93	2243	8590.32	940	684	4306.62	2007	3711	4217	1510	1171	6627.12	689	9246.65	1237	3087	10838.9	1266	931	7279.59	5015	1801	3978.52	7051.86	4178.41	18153	579.159	10239.5	614.633	268.785	7145.44	3786.24	3018.89	0
ENSG00000067167	154.001	4529.04	5157.78	2263.07	7201.77	1283.55	3134.98	3249.89	3937	5218	362	3962	4818.88	11926.3	4994.98	7058.24	2232	3906.07	1828	761	5538.4	4833.4	1644.2	4888.27	277	763	6164.02	2027	7815.78	2877	6639.8	6175.02	2820	1471	9280.3	5987.87	5756.69	4038.17	5513.09	6713.35	13195	3776.95	21420.7	7134.73	265	4524.13	14421.7	10323.9	0
ENSG00000067177	113.484	291.27	672.804	348.365	357.786	249.363	363.115	541.192	524.791	626.743	115.102	736.146	1472.77	735.05	559.72	583.927	463	811.799	205.968	79	629.451	957.315	551	1389.13	189	255	928.031	348	1079.19	281.926	884.733	1726	489	362	1294.04	1122.38	765.277	394.334	563.269	453.66	1886.93	304.083	2076.38	265.32	36	948.592	1062.89	650.198	0
ENSG00000067182	302.001	1219	3049.83	2759.99	1785.96	1363.01	2048.71	2338.55	2484	2334	442.001	2764	1936.86	3478.18	6507.29	5736	5426.37	4909.69	6266	5034	5066.28	5416.96	3950	3569	1264	3717	5195	5661	4839.06	8248.96	6373	3216.57	6711.98	6024	6204.01	5845.46	6513.09	5656.04	4924.58	10197.3	14538.6	12153.9	13961.2	14088.2	643.024	4301.84	26049.9	22996	0
ENSG00000067191	195	301	416	249.027	132.006	413.001	311	270.999	291.999	293.001	196	404	337.999	301	474	437.426	602	857	434.001	509	533	396	434	518.001	466.001	303	536.001	513	827.542	629.999	670	573	465	461	641	620	567.001	541.586	709.749	769.35	2269.9	1055.8	4100.61	749.604	119.015	842.542	1851.2	1693.89	0
ENSG00000067208	282	1968.04	3037.01	1961.02	2967.7	1165	2124.14	2024	2148	3127.01	443.999	2687.03	3886	4583.52	911	1259	300	913	169	116	1503.04	1056.91	450	1430	80	136	1488	313.001	2127	566	1681	1839	669.999	379	1848.29	1690	1142.09	994.767	1336.7	946.875	3298.2	199.396	5170.23	431.031	37	1169.42	2290.12	1470.59	0
ENSG00000067221	35	86.999	256	93	87.001	107	213	156.325	158	259	36.999	229.999	224	237	286	340	642	986.001	703	501.999	576.001	328.001	416	186.999	416	611	715.001	653.999	699.001	701	582.999	388	614.001	444.998	434	669.001	384.002	722.707	821.769	1317.74	2048.9	1098.59	3584.43	1336.52	87.001	594.277	1609.1	1708.53	0
ENSG00000067225	2592	12881.3	24213.4	10991	14034.6	9141.65	8859.89	16661.6	16944.4	15411.9	2039	14454.2	12382.1	25776.3	68254.3	48204.9	53033	41322.4	36454.3	44602	36740.2	56415.6	30893.5	28392.5	18309.2	54749	42280.2	70403.2	37743.6	90823.9	62312.4	21055.9	57773.1	57488.1	45419	48535.9	74852.4	25830.8	26241	61444.7	89707.4	191609	78222.5	146343	4488.75	30300	211755	129217	0
ENSG00000067248	199	1009.01	1328.65	829	1456.75	487	1138	1118	1021	1455.34	195	1318	1894	2877.16	1577	1714.01	762	1403	435	280	1497	1692	791	1375	210	360	1821	571	1715.01	964	1742	1831.21	938	691	2119.05	1822	1537.23	848.499	1195.01	1183.78	2580.36	742.996	6111.56	1001.3	82.143	1005.44	2617.58	2099.24	0
ENSG00000067334	354.999	3772.96	1580	1229	2405.46	727	1071	1225	1113	1378	203	1345	1697	2906	2677.99	1998.2	1632	1763	1142	927	1555.14	2506.99	1481	1645	739	1257	1821	1650	1973	1994	2506	2036	1689	1197	2181.01	1678.71	2382.03	1088.67	1279.8	1684.38	2703.3	1845.05	8080.71	1896.34	129.87	1087.95	3560.06	2860.34	5
ENSG00000067365	131	413.001	712.053	511.208	428	410.999	544	587.345	632.999	375.342	177.999	635.102	497.309	736.001	419	431.002	475.999	590.999	404.998	304.999	386.999	440	359	391.001	310.999	322.999	450.001	330.999	586.001	465.001	481.001	612.001	448	369	610.001	512.999	560.001	383.064	494.684	547.635	1215.88	589.181	2513.47	1104.51	43	532.301	1539.58	898.926	0
ENSG00000067369	943	2426.42	3035.01	2760.42	3015.41	2219.1	2360	2655.91	2506	3270.42	548	3707.03	3436.36	4080.55	2230.04	2868.19	1286	2666	739	635	2601	2502.33	1589	2288.66	564.001	743.001	2520.61	1136	3452.51	1615.94	2739	2477.52	1716	1372	3901.79	2993.21	2429	1470.84	1705.16	1790.62	4304.35	1439.39	5874.06	864.21	98.822	2019.39	5039.71	3402.94	7
ENSG00000067445	91	141.337	326.423	227.036	119.089	317.091	250.274	298.398	211.154	471.238	96.693	599.112	578.023	237.126	394.328	720	640.295	1857	412	329	850.007	586.999	1058	643.999	501.001	462.999	1194	305.001	1366.07	530	897.999	1057	502.001	399	1183	902.354	837	719.102	927.552	855.7	2110.75	375.065	4482.27	431.059	67	941.924	959.16	1089.72	0
ENSG00000067533	48	546.069	573.117	315	824.435	250	382	413	517	790	101	578	1013	968	689	669	291	637	151	222	537	698	310	456	89	161	701	302	750	543.02	767	993	462	272	881.7	545	610	430.576	614.104	703.605	1293.84	326.99	3092.1	473.034	33	544.857	1135.78	774.939	0
ENSG00000067560	768.573	9004.83	13892.9	7091.22	9321	4771.31	6241.83	6448.45	10427.2	10237.4	1235	10006.3	12846.1	19922	36777.2	29395.8	25831.1	28308.8	18420.5	16306	29769.6	36211.9	23875.4	23898	10348.2	21740.4	28409.1	28315.7	33592	35457.2	46379.4	29536.8	32236.9	24177	36037.4	29753.4	39009.8	18980.5	23117.9	30458.3	54418.2	33290.5	88468.2	35312.3	1692.85	19968.9	77402.3	48810.7	0
ENSG00000067596	585.998	2813.57	2035.35	1477.23	1710	1161.66	1407.63	1476	1854	1707.42	380	2153	2191	2489.64	2339	2124	1216	1585	1008	940	1923	2123.01	1247	1844	531.001	866.001	1826	1251	2619	1874	2212	2506.99	1704	1290.79	2952	2209	2381.02	1267.12	1195.34	1831.93	3709.86	2479.07	3765.59	1842.88	98.152	1546.34	5054.64	3504.97	8
ENSG00000067601	60.813	117.014	315.624	217.479	177.259	180.091	323.454	201.282	320.224	291.403	96.184	388.917	416.641	331.735	144.837	137.303	217.888	326.557	142.511	133.677	183.703	176.913	242.116	163.262	160.011	155.218	217.577	132.834	288.236	190.327	232.889	276.651	163.612	117.907	230.972	174.357	210.802	193.652	212.569	253.927	417.719	164.813	1017	185.462	38.067	185.812	340.656	240.284	4
ENSG00000067606	29	45	101.999	56	35.001	40	112	86.001	73	39.999	48.999	90.107	15	53	132	106	127	60	190	142	49	88	91	73.999	45	134	69	148	54.999	172	172	38	135	133	65	89	119	81.001	27.005	340.318	218.439	354.46	191.329	286.002	11	47	445.258	498.176	0
ENSG00000067646	61	1150	813.786	482.332	1069.19	156.001	1	2	530.706	725.214	116	708	1315	1685.44	250	460	51	196	36	30	0	382	57	384.999	9	59	429.337	0	0	74	352	1	0	102	747	4.005	0	259.938	310.45	314.343	648.273	64	2	0	7	314.583	528.347	490.259	0
ENSG00000067704	98	752	1974.62	796.029	1615	527	1095.78	1071.03	1562	1717.01	172	1595	2602.03	3635.58	4193	4091	1858	3606	1068	748	3846.74	4755	2340	3274	594	941	3883.43	2214	4531.9	2782.24	5043	4839.08	2950	1744	6082.99	3492.1	4331.26	2143.61	2696.71	2738.75	6258.28	2401.25	10774	2690.85	109	2569.8	6966.44	4526.05	0
ENSG00000067715	1	18	67	25	30	5	45	40	62	15	8	34	4	27	28	48	3	3	17	15	7	37	8	51	3	12	12	13	23	70	62	3	12	34	32	17	18	9	16	90	17	31	0	71.005	5	20	256.452	209.011	4
ENSG00000067798	70	385	544	692.103	339.004	260.999	673.099	718.001	317.278	264	98	490	57	239	103	164.999	38	26	47	53	100	172.999	84	77	13	15	68	51	35	99	101	15	60.999	76	105.001	126	67.001	67.154	79.168	162.001	131.024	54.003	131.027	56	3	25	334.15	284.98	0
ENSG00000067829	138	539	706.444	383	400	384.999	473.005	460.999	492.999	381.999	233	557	752.999	705	1566	1276	2213	2581.79	2192	2058	1229	1452	1356.02	824.037	1402	2175	1664.41	2332	1780.06	2436.89	1566	1339.82	1872	1661	1658.69	1475.01	2123	2035.64	2581.1	3824.8	5404.01	5834.83	9426.57	6772.28	255.236	2201.52	7036.27	5493.13	0
ENSG00000067836	45	50.725	262	131	97.001	145.999	153.003	188.913	199	129	69.999	172.703	124.001	223	408.001	311.002	567.001	612.999	698	745.999	355.999	565	480	283.999	347.999	845	644.002	827.002	569	936	567	331.999	798.001	532.999	484	518	908.893	648.07	720.081	1237.12	1934.95	1601	3758.71	2207.96	69	614.602	2020.19	2190.9	0
ENSG00000067840	42	52	115	77	37	102	101	103	67	123	81	114.999	144	57	66	140.999	528.001	166	604	416	226	92	126	176	192	420	297.999	216	200.001	265.001	380.999	215	391	465	252	563	306	1070.08	1207.9	584.422	1825.48	651.203	4471.22	224.3	156.544	698.531	1069.84	717.328	0
ENSG00000067842	27	21	13	11	24	36	4	33	15	28	37	24	12	6	1	19	21	32	5	3	33	22	16	9	28.999	11	14	9	31	8	27	28.999	3	7	23	45	21	12	36	22	110.528	7	244.26	10	1	24.003	13	38.007	3
ENSG00000067900	1442.62	5884.04	7757.73	5071.37	10352.4	3903.38	5401.25	5266.79	5530.36	7560.26	1233.47	7070.75	14769.3	12744.1	3408.12	5034.65	1056.4	3576.02	535.129	311	4240.09	5613.6	1682.78	5173.96	318.046	462.891	6565	1098.97	7457.54	1588.91	5771.84	10173.7	1635.58	1596.23	8745.1	6033.48	4390.52	4555.13	5954.17	4130.36	11134.7	1565.83	26010.6	1391.14	219.855	6059.63	7706.86	6169.79	0
ENSG00000067955	106	1051.28	1700.16	860.001	1856.17	547	906.044	1038.62	1200	1187	187.001	1113	1162	3027.81	1441	1861	583	956.195	417	183	1394.49	1225	429.999	1211	78.999	146	1280	583	1557	905	1819	1042	766.999	501	1960.15	1283	1716.03	872.387	1198.97	1526.89	2573.74	867.395	3899.8	924.668	78	925.872	4226.85	3118.83	0
ENSG00000067992	128.001	1085	4851.31	2153	3307.61	1073	2612.15	2688	3852	9069.11	1067	5345	16495.2	7989.53	2580.01	3076.48	2652	4680	1567	1201	3353.68	3550	2879	3107.64	2079	2207	6608.18	1600	6086	2207.04	5640.09	8539.18	1861	1729	6803.11	4923	3330.02	3116.41	3621	2952.39	10223.2	2221.82	31709.6	1887.04	259.355	5258.65	5347.34	3593.58	0
ENSG00000068001	54	186.628	756.639	323	508	275	683	268	518.001	258.001	52	502	221	798.04	1566	1127	1208	1851	2483	1226	781	1102	728	382.001	128	629	1454	2053	1587	1738	1022.24	664	1575	1022	965	797	1575	3348.45	821.937	5132.93	3225.5	2118.2	5599.57	4102.67	46	943.743	10695.2	8927.92	0
ENSG00000068024	239.999	300	908.013	715.749	545.999	515.001	652	946.002	680	673.999	442	842.001	1073	845	529.001	747.001	353	796.999	271	226.001	627	606	403	485	146	255	984	370.001	929.012	570	795.001	954.001	445.151	409	1044	894.06	668.002	710.634	704.517	804.22	2192.1	537.391	2618.6	353.736	49	1150.4	2092.24	1374.09	0
ENSG00000068028	197	579.999	1026.43	560	756.935	509.01	792	809.999	827	460.289	152	779	575	1164	2522	1473.18	3181	1917.49	3363	2824	1694	2180	1769	1508	1174	2022	1656.01	2921	1787	3819	2551.01	1288	2878	2087	2271	1695	2861	1672.31	1612.78	2981.47	4279.82	3946.96	6709.31	4303.59	213	1423.1	7823.12	5423.21	0
ENSG00000068078	8	5	11	15	10	36	62	12	38	19	19	14	7	10	30	17	86	88	143	13	71	60	8	10	20	25	40	48	48	18	118	22	34	10	43	91	49	212.601	48.581	95.487	79.003	130.132	157.688	110	0	43	348.387	516.715	0
ENSG00000068079	27	154	401.001	201.522	238.002	230	294.016	335.999	263.999	206.999	65	310	191	628.001	1047	954	1529	1120	2488	2824	707.003	1406.86	1175	530	470	1811	1080.13	2156	661.001	1839	1265	429	1673	1363	943.257	1114	1149	870.833	663.982	2036.08	1453.1	3495.75	2020.97	4303.32	156.051	523	3978.78	3613.06	0
ENSG00000068097	66	204	917.999	546.001	636.087	407.025	683	568	778.999	619.001	100	676	742.999	1400.51	977	935.011	610	681.916	388	360	856	1045	501	794.998	175	352	870	606.002	1055	830	1021	916.001	726	570	1265.07	931.014	1188	542.639	525.542	657.839	1644.53	735.308	1793.12	749.908	34	650.155	2113.48	1394.2	0
ENSG00000068120	158	437	748.999	499.001	528	356.001	493.001	538.999	675.999	395.764	122.999	633	478	890	2099	1439	2076	1758	2225	2336	1237	1660.7	1296	993.001	1052.7	2135	1395.05	2624.55	1308.37	2969	1635	1026	2116	1790.01	1724.77	1428	2306	1151.35	1126.75	2350.02	3247.72	6877.45	4643.27	4584.02	166.553	1286.19	6463.01	4725.14	0
ENSG00000068137	86	100	271	89	92.999	115.999	247	121.999	179	198.999	154	276	228	142	164	303.999	722	1512	570	416	539.002	340.999	597	267	350.553	406.001	887	594	1125	557.001	312	440.001	374	430.001	556.999	511.001	591	1919.43	2483.19	2313.27	4925.39	795.686	5442.42	1028.98	216	1441.27	1992.82	2668.9	0
ENSG00000068305	609.001	3173	5884.11	2648.22	5738.98	2605.93	3823.03	3193	4215.49	9072.6	973.999	5964	11688.7	8833.94	4634	6442.35	2681	7395.5	1702.97	1052	7333.02	6260.99	3532	5774.99	1505	1523	9032.92	1816	10518.3	2786.98	8644	11174.3	3764	2381	10885	7146.21	5916.37	4686.42	6599.92	5799.43	17412.5	1843.11	28851.9	2236.64	237	9093.28	11861.2	7424.03	0
ENSG00000068308	392	1105	1032.01	892	664	705	853	870.021	884	807	400	1356	1155	964	2254	1920	2632	3242	2268	2144	1986	2215	2326.85	1819	1325	1576	2123	2375	2644.98	2921.08	2392.86	2238	2429.08	2077	2722.91	2075	2674	2420.95	2625.41	4015.18	6753.28	4912.54	10229.8	3621.37	305.587	2547.62	8262.18	6535.72	0
ENSG00000068323	338	924.105	1635.34	1240.67	787	749.999	998	1283	1153	970.016	285	1385.02	1474.87	1399	4930	4337.77	3980	4421	2683	2968	3602	4038	2942	2767.06	1283	2450	3930	3351	3972.13	5191.14	4159	2669.01	4175	4316.28	4455.9	4129.52	4483	3449.3	3585.97	4768.48	9456.22	7283.57	12959.9	4565.14	353.195	3404.7	14951.1	10381.3	0
ENSG00000068354	69.864	339.529	374.711	232.112	203.799	186.157	263.134	246.406	270.248	234.247	60	406.918	507.451	430.93	717.231	652.515	742.971	872	600	547	612.69	631.919	613.611	580.37	401	564	818.923	620.817	905.532	775.731	729.807	846.179	721.76	655.909	982.257	657.853	837.905	648.98	696.705	1015.66	2088.22	1355.27	3248.2	1141.8	57.001	995.82	2628.36	1455.34	0
ENSG00000068366	234.999	3164.95	4190.66	1811	4566.03	1267.02	1819	2892.04	2847	2668.48	288.999	2278.98	4768.74	7699.95	2600.89	3701.45	507	1234	251.001	253	2434	3224	531	2358.21	145.999	281	2323.97	856	2664.68	1124	2678	3457	1042.33	941	3646	3463	3264.65	1270.13	1827.18	1767.92	3833.24	1183.03	7761.77	1158.29	50	1869.94	5213.56	3120.86	0
ENSG00000068383	133	322.001	674.999	309	314	275.005	475.51	481.999	405	1144	268	908.015	2863.24	507	716.001	1158	1648.14	3880.01	1023	674.858	2134.35	1489	1675	1209.78	1651	1171	3438.09	746.001	3958.13	825	2408	4416.05	1100	701	2776.66	2448	1857	2268.51	3476.9	2649.53	8862.83	1443.51	20178.1	1061.69	256.015	4357.21	2849.57	2602.12	0
ENSG00000068394	78	274	402.219	201	238	160	278.285	278	311	355.997	104	396	579.002	508	788	538	1035.18	1124.46	895	957	649	742	801	486	663	969	882	908	857.895	1007	837	824	999	672	854	738.231	872	733.815	843.09	1399.48	1899.84	1296.78	3785.23	1175.28	77.003	834.059	2120.29	1907.48	0
ENSG00000068400	688.001	1354	1794.99	1858.66	1363.33	1457	1556	1891.23	1462	1005	925	1888.3	1142.3	1627.28	2648	2395.95	1962	2600	1762	1453	1654	2338.99	1714	1881	947	1744	2221.07	2188	2396	2758.17	2429	1936	2110	2467	2780	2122.21	2775.01	1583.81	1670.49	2689.71	4991.6	3695.65	7152.93	2177.34	229.431	1930.73	7152.17	5383.56	0
ENSG00000068438	125.999	545.999	521.427	286	384.001	298.001	324	372.999	341.001	392.001	112	426.999	473	660.3	1308	960.001	1096	1374.01	955	780	1081	1079	925.001	882.16	466	876	1112.98	1221	1095	1462	1346	881.365	1216	843.001	1122.51	1098	1332	823.361	1005.96	1526.81	2541.75	1941.38	4500.4	2153.75	99	905.158	3483.64	2541.63	0
ENSG00000068489	9	58	459.001	139	266	109.793	209.045	163	272	76	11	191	69	738	617	444	245	67	324	301	295	485.071	116	291	51.408	174	194	427	142	474	402	144.025	260	268.355	425	270.999	615.443	132.02	88.051	274.157	305.279	890.121	191.042	487.045	14	104	1059.54	846.136	0
ENSG00000068615	10	12	117.001	9	30	11	55	26	45	527.999	103.001	290	1721	72.999	52	115	153	655	55	33	467	291.001	230.001	58	293.001	172	1415.19	92	1466	130	867.001	1976	73	37	811.006	572	404.001	226.661	345.969	339.109	1255.38	70	4878	38	22	1414.41	211.618	263.597	0
ENSG00000068650	324	1363	2610.19	1939.71	1923	1483.02	1822	1991.35	2178.39	879.001	411	1866	754.999	3385	1150	2042	210	307	173	104	1280	1464	215.999	1013	28	93	930	429	851.001	670.001	1291	725.001	815	719.001	2670	1757.99	1396	912.087	467.86	1041.42	2194.8	531.522	1720.92	324.003	16	964.276	6097.01	2646.18	0
ENSG00000068654	373.001	1549	2265.24	1392.99	1342	1153.03	1295.44	1361	1851.38	1648.16	417	2293.01	2137	2385	1228	1728	923	1553	791	680	1670	1614	875.001	1346.85	385.94	589	1823.06	891	1893.08	1438.06	1738	1886.04	1367	921	2338	2177	1779.11	1126.07	1175.2	1513.02	3328.23	1875.03	4019.92	846.559	76	1910.37	5383.85	2900.93	0
ENSG00000068697	148	4738.55	3639.84	2209.08	3981.06	1204.92	1901	2607	3323	4737.08	488	3326	5483.45	6855.62	12341.8	11305.2	9796	14625.4	6464.03	4308	11322.3	12122.8	9424.28	8584.78	2858	4681	13064	7433	15602.6	11349.1	13808.4	13061.8	8838.39	5751	15813.7	9964.88	12843.3	8275.83	10173	14088.6	23163.3	7341.85	47387.7	13767.7	621.078	10535.7	25096.7	21111.6	0
ENSG00000068724	462.999	1266	1677.48	1438	1024	1660.02	1210.02	1581.01	1503.84	967.009	747.999	1415.08	646	1711	2058	1560	1685	1605	1633	1604	1878	1692.05	1126	1607	467.001	1388	1968.29	1998	1387	2694.82	2560	1292	2815	1601	2561.4	2067	2389	1414.02	1330.72	2026.48	5081.9	4506.93	5337.52	3517.66	156	1260.72	7798.09	5314.02	0
ENSG00000068745	250	1027.2	1006	667.059	760	597.004	692.001	597.068	836	741.999	289	1040	1030	1201	1917	1701	2048	2309	1719	1258.02	1709	1529	1877	1565	810.001	1177	1916.99	1590	2611	2133	2314	1762.06	1648	1303	2214	1518	2212	1540.68	2323.49	2432.14	5309.42	1454.2	8825.25	2167.39	138.578	1658.67	4356.27	3900.73	0
ENSG00000068781	57.638	0	179.867	101.063	70.663	110.507	225.026	365.238	139.218	631.652	55.644	599.022	581.076	210.063	1.118	8.278	50.198	0	17.605	18.284	32.933	22.408	0	19.452	5.183	3	14.856	3.476	40.399	4	32.112	96.454	24.444	28.109	102.815	158.29	27.439	3	2.362	24.426	46.837	37.737	108.517	8	0	28.487	13.534	11.554	0
ENSG00000068784	74	288.001	885.227	642.088	977.481	375.001	713.999	667.451	845	758	103	922	744	1579	624	719.999	264	477.001	202	126	570.223	702	322	566	74	157	595	315.925	732.999	385	792.999	559	552.999	437	859	765.999	689	324.155	363.554	614.062	923.471	312.085	1361.07	251.158	22	348.958	1106.48	824.415	0
ENSG00000068796	110.999	950.14	2068.01	926.812	1948.01	540.004	1579.9	1303	1679	1502.39	200.999	1430	1952	3854	1306	1470	687	1000	505	441	1179.73	1491	607.999	1135	236.001	348	1199.58	799.001	1341.16	1014	1409	1194	790.001	587	2004.76	1317	1437	816.201	891.778	1005.93	1968.62	1057	4553	829.252	44	869.778	2874.35	2092.07	0
ENSG00000068831	175	148.002	488.001	455.999	167	220	426	390	428.999	268	201.999	546.999	559.001	182.999	384.999	622.001	1186	1963	1099	1048	646.809	757.002	974	883	752	808.999	1314	835	1470	966	734.998	1021.67	594.001	1237	1005	763.045	859.001	1160.14	1575.14	1981.35	4436.29	1330.88	8624.9	1219.77	247.01	1842.12	2645.31	2773.21	0
ENSG00000068878	1262	9855.56	4196.1	3684.54	5634.89	2593.99	3158.84	3154.32	4006.05	3441.27	472	4285	4301.12	9479.32	3469	2897.06	1757	1637	1567	1210	2430	3626	1248	2404	586.92	1306	2647	1698	2026	1992.76	3629.32	2746.08	2613	1451	5087.7	3364.05	3509.99	1344.75	1177.62	1601.51	3038.5	3114.13	6554.05	2099.47	119.56	1674.1	6513.06	3489.24	0
ENSG00000068885	52.165	259.997	1055.34	570	1259.73	328.108	872.11	797.996	838.237	1234.5	117.001	917.577	1214.48	1843.82	744.211	1190	358.776	835.434	204.564	100.89	1164.08	895.064	473.448	1277.98	81.61	113	1155.16	279.703	1882.62	449.026	1283	1175	348.427	351.292	1588.82	1086.77	939.31	629.02	1077.91	905.399	2193.36	227.493	2890.03	241.936	34	684.971	1397.45	1451.09	0
ENSG00000068903	128	510.041	1069.05	605.999	552.001	560	635.001	549.999	781.155	465.001	193.999	706	829	1148	2300	1805	2587	2205	2696.03	2114	1854	2101.06	1615	1400.44	808.999	1394	1913.11	2776	2149.7	3366.02	2600	1726	3190	2138	2651	2162.85	2844.11	2069.18	1750.09	3633.06	5113.32	4220.94	9084.87	5008.81	134.039	2016.55	8815.67	6254.67	0
ENSG00000068912	79.219	1742.72	2038.84	923.796	2225.66	599.312	1309.54	1312	1543	2546.74	219	1996.21	2845.92	3387.85	2989	3968	2056	3894	1365	781	3825.77	3323	2300.01	3916	557.75	940.999	4028	1631	5128.21	2447.02	5103	4315.54	2375	1299	4998.99	4034	3618.99	2729.02	3516.32	4150.19	7840.69	1764.94	15237.7	2638.67	154.033	2670.77	6399.21	5155.73	0
ENSG00000068971	142	264.259	488.009	428	231	342.999	326.001	447	320	440.007	141	622	778	332	950	954	999	1359.01	756	479	1389.71	1055.03	1006	1039.03	447	785	1708	829	1990.64	1064	1300	1500	1518	773.001	1700	1754	1338	1568.56	1720.7	2407.18	4589.49	1791.23	6949.63	1542.62	153	1681.73	3536.89	2682.03	0
ENSG00000068976	60	112	136	79	60.999	82.001	78	96.999	77	218	59.999	223	553	47	97	219.001	391	1071	260	174	307	330	613	189	418	377	773	205.999	987.588	250.059	303.001	626.008	219	187	625	418	395	699.427	917.152	839.572	2396.68	427.992	3709.07	155.013	104	1130.96	744.054	575.328	0
ENSG00000068985	0	0	0	0	0	0	0	0	0	0	0	0	0	0	0	0	1	0	1	0	0	0	0	0	0	0	0	0	0	0	0	0	0	0	0	0	0	0	0	0	0	0	0	0	0	0	0	0	0
ENSG00000069011	0	3	2	0	1	0	0	2	11	1	0	4	3	0	1	0	0	7	1	0	2	2	0	1	0	0	2	1	0	0	14	4	2	2	2	5	1	1	3	20.008	20	27	40	21	0	72.089	37.049	14	0
ENSG00000069018	0	0	0	0	1	0	0	0	2	0	0	0	4	0	1	1	2	2	0	2	0	0	0	0	1	0	0	2	4	0	0	0	0	0	0	0	0	0	0	0	1	0	3	0	0	0	1	4	0
ENSG00000069020	839.248	1645.08	1787	1819.01	1402	1119	1625	1624.63	1294	2153.02	598	3208.24	4372.26	1226	474	1495.68	524	1310	376	293	1257.01	936.001	747	1134	415	499	1725	376	2929.02	460	984	2085.63	467	372	1867.12	1508	913.061	1660.61	1623.81	1605.42	3542.01	521.081	3767.41	360.054	77	2067.18	1768.62	1531.82	0
ENSG00000069122	122	1988.68	2093.44	3133.03	2861	1364	2185.74	1966.93	1139.2	1703	168	3109.99	509	844	1010	3044	260	238.897	730	186	1112	1008	587	7986.07	20	241	1470.98	623.99	1220.68	1302	3776.99	53	3307	1112	284.831	2963.92	1562.04	1160.64	368.23	2786.76	1859.36	507.738	50.001	523.304	60.001	398.148	4635.5	6188.85	0
ENSG00000069188	59	188	134	81	28	98	86	136	52	174	38	298.999	518.975	66	4	35	23	108	41	34	69.001	24	131	83	26	26	143	36	153.004	38	126	295	19	27	150	244	82	122.057	72.001	254.567	905.527	56.008	523.105	55	4	604.341	238.968	230.226	0
ENSG00000069206	0	1	0	0	1	0	0	0	3	0	0	0	0	0	0	0	0	0	0	0	0	1	0	0	1	0	0	0	0	0	0	0	0	0	0	0	0	0	0	0	0	0	0	0	0	0	0	0	0
ENSG00000069248	150	665.001	1414.42	725.036	1141.29	531.004	982.737	920	1172.4	1133	159	1384.43	1724	2712.03	1916	1855	1012.03	1648	739	578.001	1558.99	1954.55	1143	1559.22	390	672	1630.55	998	2098	1335	1796	2125	1095	838.016	2433.89	1636.01	1953.03	956.103	1044.4	1226.77	2591.82	881.98	3939.59	902.494	74	1163.6	3028.36	2143.89	0
ENSG00000069275	596	5329.25	8416.84	3554	8646.33	2503.45	4968	4570.5	6435.99	11465	1513	8038	16260.8	14964.7	7555	9386.62	5573	10069.5	3522	2514	8686.35	8195.36	6131	7828.19	3262	6322	10842.6	4460	15300.6	5760	10402.8	13716.7	4930	4107	13917.8	8609.2	8175.55	7146.31	9084.51	9324.98	19610.1	5739.03	38866.1	7331.19	777.369	8816.08	15169.6	12628.6	16
ENSG00000069329	128.999	1150	4117.01	1847.91	4081.77	1232.01	2504.18	2379.08	3294.93	2846.99	365.999	2613.61	3597	8684.01	5714.11	4880.2	2484	3441	1760	1090	4424.82	5527.17	2132.99	3516.61	638	1584	4002.27	2759	4796.03	3979.08	5237	4928.2	3422	2079	7055.1	4652	5534.68	2179.33	2616.53	3324.83	6443.41	3912.94	15555.7	4048.33	212.002	2933.23	9425.45	6039.59	0
ENSG00000069345	164	1634	1521.01	887.407	1900.58	573.999	1014	983.163	1121	1366	192	1239	2050	2906	2503	2398.9	1455	2444	983	657	2114	2454	1670	1938.03	496	750	2354	1375	2885.23	1900	2818	2944.07	1779	1189	3020	2071	2695	1595.55	2079.82	2550.29	4560.92	1495.26	7984.15	1571.24	108.008	1874.03	4818.44	3772.18	0
ENSG00000069399	180	583.998	340.999	654.001	401	345.999	336.999	395	278	148	110	296.999	130	281	1771	966.999	1063	490	1567	1735	1052	1076	477.999	450	109	1011	783	1766	384.999	1634.85	762	313.001	1384	1624	873.001	1097.68	1312	1184.96	680.115	2354.06	2052.7	6453.91	1723.37	3692.04	241.266	630.864	7538.39	6232.56	0
ENSG00000069424	606.999	2675.01	3099.96	2542.09	2112.97	2248	2304.72	2441	3621	616.999	669.001	1796	426.999	4131.19	5641	4463	2951	830.998	3700	3252	2746.77	4960	947	2107	314.002	3727	2054	8033	1040	6082.04	4264	1078	8429	5765.27	6395.66	3845	7854.24	1660.89	774.422	4856.81	5204.25	22352.2	2836.66	9557.05	241.039	1845.55	32051.1	11990.6	8
ENSG00000069431	93.781	574.871	709.255	683.058	778.244	646.955	745.153	263.058	850.916	1066.61	193.614	1309.89	2297.07	845.6	268.849	971.475	58.834	285.579	75.934	64.109	156.851	215.238	231.935	782.889	69.679	85.001	556.784	81.288	437.357	94.382	373.233	738.911	104.174	140.065	543.872	363.796	322.207	186.56	167.826	297.331	746.481	101.934	882.676	32.697	5	781.459	449.039	375.739	0
ENSG00000069482	6	33	26	13	78	11	6	6	34	0	0	3	0	10	118	69	59	4	76	378	145	116	1	0	0	43	24	405	1	154	13	1	87	67	48	41	486	9	3	59.655	1	1311.29	76.256	494.374	0	130.511	6650.22	113.049	0
ENSG00000069493	61.399	269.489	1115.96	871.554	964.088	306.005	1414.11	986.971	1361.84	415.179	80.777	871.755	353.439	1956.91	1021.34	1040.58	585.352	386.384	590.54	593.518	774.008	903.751	540.214	1424.22	110.207	425.839	584.675	701.807	576.703	837.935	1070.49	520.942	834.46	682.997	1331.37	696.671	1160.08	316.803	271.046	1036.54	962.715	473.332	662.117	471.607	29.515	461.59	2672.23	1789.42	0
ENSG00000069509	8	93	203	100	176.002	54	109	116	112	154.518	18	149	219	487.082	521	373	451	429	310	164	440.001	506	349	352.019	109	271	374	381	492	546	640	436	430	298	480.085	399.001	570	213.784	269.174	479.524	609.523	294.571	1804.38	542.498	18	232.465	913.873	715.507	0
ENSG00000069535	42	249	596	93	263.001	119	195	389	351	2045.05	282	1085.28	3297.83	321	982	2881	2445	7131.74	953	626	3492.15	2713	3530	2235	1411	1455	7053.96	599	6827	1686	4407.02	7181	1454	1541	6083.98	4102	2127.85	3226.94	4783.16	3262.14	12536.4	1703.87	23640.2	632.304	246.194	5803.35	2761.44	3449.79	0
ENSG00000069667	364.006	6225.45	2158.12	1466	3016	1130	1819.86	2001.32	2299.77	3462.04	374.001	2270	3790.93	3898.16	371	629	175	436	123	43	526	413	199	929.001	50	76	669	160	968	299.001	730	838	190	167	785	760.021	405.001	598.893	746.139	606.506	1963	90.001	2796.21	149.069	28.063	742.916	1143.57	977.966	0
ENSG00000069696	0	3	3	1	0	2	4	4	4	1	0	2	0	0	0	0	2	6	10	7	1	0	0	0	3	7	1	12	1	1	2	1	1	5	1	0	2	33.744	32.01	33	61.36	53	68.073	33	6	15	44.01	72	0
ENSG00000069702	215	1071	1577	723	1133	362	1007	509.524	890	906	140	1919	1487.05	1119	354	1781	380	1032	445	294	684	450.127	515	574	180	209	1001	258	1352	674	807	817	218	541.001	1409	606	501	824.654	442.649	1032.45	1116.45	297.002	1495.7	369.018	40	753.12	1969.17	1857.76	6
ENSG00000069764	0	0	0	0	0	0	0	1	1	0	0	0	1	0	0	0	0	1.209	0	0	0	0	0	0	1.962	1.989	0.96	0	1	3	1	0	0	0	0	0.999	1	0	0	0	1.956	0	0	0	0	0	1.012	5.417	0
ENSG00000069812	6	117	65	13	112	115	41	17	314	6	19	10	6	231	284	47	111	8	23	62	13	644.022	4	9	13	132	44	539.001	3	146	151	12	629	71	240	65	214	4	3	39.005	42	2332.32	188.095	273.003	2	4	370.133	226.272	1
ENSG00000069849	183	2135.54	1941.43	1885	2458	1279	1143.97	1819	1638	1402.09	291	1787	1397	3855	8040.12	4875	5125	4159.05	3684	2718	5577.68	7146.27	2875.04	3535	1268	4070	4932.04	5475	4302	7187.93	7613.45	3581.42	6278.17	3646	6054.6	4625.03	6957.25	2271.1	2712.41	4241.74	5675.53	11711.2	12273	8472.2	247.169	2136.26	11361	8804.44	0
ENSG00000069869	530.224	1054.23	2017.92	1328.13	1753.5	955.045	1728.44	1239.89	2111.74	2149.65	397.865	2254.51	3298.46	2542.92	519.583	1013.19	351.732	1113.48	129.463	101.465	953.848	819.223	506.144	727.616	270.018	116.106	1248.82	192.893	1795.69	327.814	863.094	1976.96	343.593	281.192	1703.82	1230.6	732.027	594.186	974.75	776.76	1683.87	101.493	5940.81	139.303	23.63	1272.34	1166.46	1119.93	0
ENSG00000069943	18	80	290	136.999	282.001	84	211	214.001	297	287	36	261	323	597.007	614.999	490.223	356.001	600.999	218.999	93	483	633	331	378	76	122	434.001	299.002	578.191	447.001	536	599.852	296	216	605.002	453	698	282.134	346.153	447.082	937.554	258.996	1769.34	403.002	39.008	384.071	1014.85	666.587	0
ENSG00000069956	242.999	5588.03	1537.37	1027.8	2567	796.001	801.997	1204	1138.71	1369.99	134	1082	1821	3507	1266	1908	241	592	127.052	81	1053	1559	300	1081	55	115.892	1018	390	1195	499	1437	1591	622	552	1911.45	1392.29	1246	571.429	779.793	869.691	1649.54	1007.06	3213.01	881.588	39	818.681	2932.62	1666.48	1
ENSG00000069966	75	346	460	340	545.044	172.635	438	486.12	402	651.999	119.999	679.999	1035	679.092	503.001	845.999	681	1732	386.999	596	797.999	759	1053	972	422.006	434.999	1417	602.999	1945	724	1084	1266	624.999	528.999	1646	1211	994.001	963.786	1331.2	1339.63	2999.46	616.881	6358.98	731.28	53	1410.31	1916.27	1593.35	10
ENSG00000069974	72	409.588	913.163	511.436	937.564	258.024	707.666	801.383	726.193	998.812	127	943.671	1523.15	1668.51	1235.39	1579.39	646.575	1261.01	480.179	482.127	1716.63	1330.71	524.088	1613.01	311.955	574.685	1829.01	525.098	2104.71	774.579	1814.19	2263.37	769.185	794.033	2392.12	1693.1	1478.53	1118.26	1214.73	1432.39	3209.23	1187.36	6275.47	1029.24	66.162	1687.35	2913.4	2264.92	9
ENSG00000069998	51	192	471.999	241	322	173.001	336.001	340.001	361	157	75	290	257.999	741	1252	916	944	885.001	979.999	821	715	1025	643	487.999	260	801	774.001	1501	725.023	1661.06	885	505	1292	1121	1003.04	785	1348	540.005	591.619	1228.36	1429.29	2352.22	2974.7	2589.1	90	752.926	4571.28	2848.39	0
ENSG00000070010	245.549	3425.53	1103.01	873.993	1245.01	793	690.001	882.622	1035	883.158	199	1181	1116	1504	2610	2049	2691	2362.02	2055	1908	2048	2531	1956	1809	1179	2051	1968	2173	2256.02	2844.35	3041.01	2064	2271	1526	2400.83	2030	2692.26	1456.81	1623.09	2648.02	3540.98	2670.43	9471.86	3819.24	179.038	1375.77	4821.56	3870.89	0
ENSG00000070018	271.999	715.01	1905.01	1256.99	1078.03	583	1344	1335	1079.05	3873	418.999	2569	5804.38	2122.27	536	1408	505	1849	253	172	1444.06	976.001	790	1173	244	231	2049	217	2864	454.732	997	2711	458	390	2407.17	2043	773	1194.79	1355.54	1082.02	3634.11	181.237	5022.61	210.002	62.02	1796.82	1311.04	1299.25	0
ENSG00000070019	1	1	0	1	2	0	1	2	3	9	0	4	4	0	1	3	1	5	0	8	6	3	7	8	4	1	7	0	6	4	4	15	4	2	8	2	2	1	1	1	5.001	0	19	8	0	8	7	2	0
ENSG00000070031	0	0	1	0	0	1	0	1	1	0	0	0	0	1	0	1	2	1	28	6	0	2	0	0	2	9	1	4	1	5	1	0	0	3	2	8	2	10.001	0	5	2	17	6	73	2	1	14.001	26.098	0
ENSG00000070047	1009	1155.01	1043	737.002	344.001	999.162	1014	1134.84	851.001	432.999	975.774	722	763.999	786.031	610	791	648.001	1034	785.001	553	623.001	699	429	614	260	393	1038	1065	1010	952	670.999	839	930	832	1207	977	1122	1652.24	1503.97	2449.28	4549.09	3111.14	4771.66	1589.69	139.005	1783.16	6202.86	4577.5	0
ENSG00000070061	516.001	1484	2474.11	1769	2246	1352	2048.01	1920.99	2235	2429.34	390.001	2827	3301.41	3394.59	1781	2470	904.001	2001	579.001	342	2119.98	2005	1085	2055	253	265	2393	792	2880.12	1485.01	2295	2672.06	1366	857	3398.47	2476	1952	1205.65	1500	1922.37	3597	1010.5	7182.74	1232.4	70	1692.3	4195.93	3119.08	0
ENSG00000070081	84	840.759	1138.11	649.522	1148.03	295.001	940.002	1094	882	2232.6	132	1297.24	1932.93	2139	3158.32	3168.8	3139.93	3363.04	2030	1326	3255.41	2332	1832	3249	1106	1650.07	2875.77	1999	3730.7	2649.89	3426.31	2408	2726	2219.14	3249.98	3594.41	2877	2264.71	2535.81	3347.83	6186.15	1700.01	12065.6	2874.33	250.983	1337.75	4520.09	4292.81	3
ENSG00000070087	70.999	789.001	1230	447.001	652	241	617.999	658.207	484	2576.46	403	1247	4573.04	1568	1098	2917	2567	7611.79	788	592.999	3801.69	2359	3905	2898	771	652	7130	521	7068.99	1532	4218	9532.02	1633	990	7015.03	3434	2510.2	5993.42	8691.03	7024.54	18518.9	858.675	52352.8	1529.27	307.383	9066.79	5514.76	5177.23	0
ENSG00000070159	123	158	618.159	339.003	299.517	326.067	292.001	391.27	372	1265.19	216.899	1225.77	2640	457	407.76	715.157	536	1535	216	211	1228	883.974	657	778.001	525.699	290	2084.18	210	1935.49	429.001	1044.68	2654.24	337	244	2054.02	1275.07	871	761.278	1037.12	662.215	2636.94	280.101	6677.31	195.001	31	1348.53	732.569	743.479	0
ENSG00000070182	40	69	450.148	137	94	378.102	173	232	150	494.999	189	259	694	170	64	54	74	210.999	137	129.001	380.999	102.999	398.001	457	180	170	761	160.001	454.063	139.001	577.001	958.999	77	64	561.001	1387	262	728.22	341.871	272.014	2850.53	179.007	4880.46	139.001	49	1017.45	354.084	419.26	0
ENSG00000070190	33	135	977.199	390.001	869.001	254	845	647	670.001	250	83	541	125.999	1888	973	902.094	171	67	277	356	641.172	827.001	127.999	526.999	13.016	233	288	630	247.999	702	647	211	692	665	1100	673	1072	215.245	50.038	553.183	416.286	435.748	232.005	480	10	129.002	1759.4	1207.19	0
ENSG00000070193	1	16	12	2	9	6	1	3	7	23	1	7	12	90	1	2	9	5	3	17	15	12	0	17	13	2	3	3	13	14	38	8	0	0	3	9	19	11	9	29	32	6	166.096	59	0	9.001	9	74	6
ENSG00000070214	80	2246.56	3371	1632.01	3975.66	786.501	1887	1891.07	3209.05	4481.11	266.001	2972	4165.88	6504.78	3849.03	4114.15	1934	3208	1534	1157	3235.25	2923.56	1870	3039	761.888	1190	3501.17	2077	4923	3357.81	5077.38	3837	1819	1495	3834.48	3042	3568	2004.36	2166.48	2984.51	5683.01	2239.71	9268.29	2711.86	126	2236.65	6871.2	5902.07	5
ENSG00000070269	24	127.001	710.511	355.001	687.999	198	560.001	461	671	558	93.001	629	711.001	1188	710	830.001	419	581	322	249	636.276	661	512	614.001	164	227	584.001	456	862	616.001	761.001	738	464	377	837.083	622	753.999	312.444	397.598	526.288	923.824	289	1654.56	329.369	26	398.663	1133.81	940.775	0
ENSG00000070366	761	1759.99	1838	1620.3	1222.03	1306	1449.92	1674	1703.11	1597.08	572.001	2517	2024	1534.69	1400	1909.03	1508	2558.99	1323	1368	1640.96	1723	1628.6	1660	700.98	905	2042	1310.97	2934	1691	1635	2253	1567	1403	2757.2	2112.13	2024	1835.67	2085.61	2126.13	5583.58	2302.66	4946.18	1066.77	176.041	2022.01	4593.22	3298.43	0
ENSG00000070367	114.001	1119.43	3162.78	1199.12	3782.08	803.453	1771.93	1701.98	2277.36	2552.2	277	1971.99	3065	7430.88	1580	2045.44	611	1133	405	282	1656	1911	626	1517.55	195.939	275.999	1800	714	2147.12	967.005	2044	2174	949	471	3176.05	2069	1842	1048.21	1459.61	1458.86	3063.36	801.174	7762.99	969.659	78.236	1455.75	4125.76	2502.81	0
ENSG00000070371	77	203.013	326.001	372	168	282.999	254	329.847	232.001	295.999	64	405.999	221.001	234	205	319	367	243	231.999	160.001	238.001	205	191.001	475	98.999	184.999	317	154	322.001	408.028	526	247.999	187.001	214.999	307.001	378.001	290.001	228.558	227.286	390.025	1027.63	314.024	820.373	180	46.999	323.489	953.274	756.466	0
ENSG00000070388	2	2	2.039	2	0	2	2	0	14	0	1	2	6	2	3	3	11	19	11	14	1	1	8	3	13	5	12	7	4	2	4	6	0	2	3	1	3	12	14.116	13	41	30	164.168	0	2	31.001	19.999	15.003	0
ENSG00000070404	209	612	373	341	188	310	243	479.001	294	579	139.999	466	2921	351	1149	457	3319	3140	1961	879	2188	1513	1432	3288	3129	2928	3029.16	2060	2658.54	2384.78	3232	4187	2448.79	1286	1910	3264	2242	5259.64	7628.52	3897.3	15199.6	2441.84	37016	3068.32	1051.31	6770.67	4351.67	3218.85	0
ENSG00000070413	242.999	1084	1076	759	475	560	671.376	889	823.999	915.999	215	1205	1589	940.001	1406	1794	2049	3496.24	1842.01	1604.39	1953.03	1814	1957	1417.99	1388	1634	3149	2048	3473	2398	1871	2309	2078	2068	3054.11	2457	2273	3223.39	3186.05	4173.68	9444.12	3913.33	10691.6	2403.54	280.74	3813.73	8553.23	6518.9	0
ENSG00000070423	61.999	125.974	126.001	93	43	85	99.026	122	85	32	55	74.001	93	127	256.001	174	379.999	397	434	405.999	182.001	233.999	177	174	176	386	354	620.999	266.999	432.001	241	202.999	341.001	395	303	257.999	345.006	914.296	997.096	1496.9	2161.69	2684.8	4163.27	2384.58	134.941	777.221	2624.5	2503.69	0
ENSG00000070444	316	1276	876.001	1050	817.999	901	589.001	823	858	592.999	397	1056	518	659	953	908	737	1132	540	386	888	984	574	766	238	406	1101	792	1177	1056.05	1029	828	968.999	882	1542	1114	1338.42	1353.62	1472.85	1664.77	4571.41	2121.37	4440.68	646.094	83	1616.31	5658.33	3153.46	0
ENSG00000070476	227.001	1210.76	1268.46	827.212	655	774.578	790	956.999	1005	789	272	1246.2	1112	1243	1125.02	1088	828.999	1037	703	580.001	757	1141	742.001	937	281	413.999	895	778	1266	893.001	917.013	1068	979	903	1562	1004	1184	810.179	833.169	1081.5	1910.09	1086.31	3055.11	679.106	66	1047.14	3210.96	2171.82	0
ENSG00000070495	429	1354	645.085	1018	625.999	567	460	847.716	508.001	631	288	991.999	1142	685.996	1172	1010.16	1092	1306.41	1034	994.965	892.041	1088	820.999	946.316	843	1130	1146.85	1187	1339	1254	1166	1318	1068	955.999	1142.85	990.003	1327.03	740.073	906.253	1179.99	2230.76	2245.27	4668.41	1904.67	132.096	1047.31	3177.12	1938.29	0
ENSG00000070501	29	214	293	248	419.998	111.001	269.999	225.367	241.999	208	37.999	274.002	259.001	623.001	712.001	464.999	541.001	483	491	407.999	438	587.001	452.999	324.002	222	395.999	414.999	478	543.001	643.068	727.001	361.294	611.001	490	595	449	623.09	264.026	244.232	553.259	584.776	444.023	1536.03	854.788	32.999	261.227	981.074	826.394	6
ENSG00000070526	11	7	14	13	20	14	25	19	23	4	4	14	1	18	71	12	79	120	43	16	42	119	12	4	2	5	56.001	22.001	88.999	20	8	26	12	7	22	9	27	116.158	8	45.103	37.001	29	154.091	51.001	0	11	173.316	139.655	0
ENSG00000070540	167.999	1756.01	899.069	853	605.937	584.749	595.999	778.002	872.904	762.899	164	902	798	1515	1712	1344.2	1265	992	947.961	722.963	1419	1818.95	707	1377	278.106	653	1284.01	1094.88	1042	1504.94	2132	1224.03	2056	981.001	2032.36	1767.2	2000.15	726.912	827.651	1493.34	2411.17	2655.96	3673.57	2882.07	117.739	737.213	3802.8	2490.55	0
ENSG00000070601	1.238	1	1	0	5	1	3.541	1	4	0	0	4	8	0	1	0	0	1	0	2	1	1	4	1	5	2	3	0	7	0	2	6	0	6	5	1	2	0	1	0	6	0	4	4	1	5.021	2	0	0
ENSG00000070610	428	816	1519.04	1303.2	813.545	1064.04	1084	1347.97	1182	1240	474	2050	1643.2	1476	2374.95	2563	2168	3662	1733	1399	2191.06	2396	2210	2487	1059	1472	2962.69	1679	3322	2568.01	2611	2653.48	2106	1818	3242.05	2373	2881	1860.71	2197.95	2693.36	6183.86	3306.83	10954.6	1667.21	187	2445.76	6430.48	4403.45	0
ENSG00000070614	474	1751	3112.31	2168.03	1414.07	1596	1703.09	2238	2066	2152	496	2896.09	2308	2701	3157	4644	1760	2681	1407	1585	3184.47	3543	2597.43	3415	525	1510	4390.74	2440	4353.28	3789	3991	3894.18	3976	3169	4418.09	4440	5002.16	3409.35	2996.38	4420.67	11556.7	5404.86	11514.6	2849.78	212.803	4024.4	14616	8183.56	0
ENSG00000070669	0	132.106	192.206	214.662	284.258	70.679	98.918	179.26	159.849	315.855	22.555	351.784	583.154	318.283	772.467	741.953	791.239	1042.77	532.636	598.58	654.065	795.876	837.478	782.305	555.141	695.958	748.122	472.625	1023.81	938.738	1007.9	1052.18	518.291	529.402	618.781	700.268	757.075	406.254	722.15	676.53	1254.53	327.699	3382.27	299.907	51.53	560.362	1064.19	729.338	0
ENSG00000070718	89	394	795.998	453	521.001	264	548	447.999	588.999	709.001	123.001	575	1223	884	1303	1346	906.001	1747	553.001	359	1186	1557	953.001	1258	304	665	1409	673	2232.85	932	1304	1473	1012	738	1718.28	1612	1378	765.427	1232.06	1073.72	3064.46	581.376	5261.06	606.046	64.002	918.223	1984.77	1194.28	0
ENSG00000070729	0	1	0	2	1	0	4	1	2	0	1	0	1	1	2	0	0	1	0	1	3	5	0	2	4	0	2	0	1	0	2.01	1	0	3	5	3	2	0	1	4	8	1	0	3	3	0	2	4	0
ENSG00000070731	6.654	61.251	32.12	44.37	96.242	51.776	47.421	45.719	125.645	52.44	2	41.563	8.715	216.248	349.495	119.282	68.586	15.801	100.029	40.316	68.959	247.672	37.788	60.204	10.876	82	23.817	253.072	99.674	207.69	236.01	48.494	344.201	169.961	167.037	136.7	260.301	39.572	20.003	56.335	127.893	474.492	141.148	227.714	12.376	18.024	466.429	217.432	0
ENSG00000070748	0	0	2	4	0	0	0	1	6	0	0	0	0	2	0	2	0	0	1	0	0	3	0	3	6	0	1	0	0	0	2	0	0	0	0	9	0	0	0	3	1	1	0	0	0	5	5	2	0
ENSG00000070756	2402.08	21020.7	17201.8	14319.2	25568.5	8613.53	11557.9	11928.6	18064.4	10403.4	2249.99	15867.6	13240.9	29054.8	30935.3	28403.2	14237	15762.5	10373	7532	22065.3	31932	14900.2	23995.6	2719.98	5310.99	17639.3	18711.3	25168.2	25299.7	27110.9	22567	21502.3	16045.8	31983.1	22012.3	35640.3	17681.9	19411.4	28490.1	43958.2	19630.6	57794.6	13388.7	1118.72	16637.3	73689.7	53224.9	15
ENSG00000070759	55.873	677.623	367.493	273	376.056	204.999	241.986	159	325.317	89	62	264.703	218.554	570.291	526.802	425.735	212	256	226	136	397	458.777	306	359	39	130	244	406	376	483	599	403	652	308	690.127	369.438	622.761	235.101	165.63	372.289	641.81	426.235	745.681	499.607	11	228.728	1256.55	545.424	0
ENSG00000070761	96.999	240	284	222	205	233	222	240.999	266	265	124	389.001	296.001	361	728.001	738	677	868.284	545	387	663.001	649	730.999	552.999	292.999	356.999	622	573	828	884.001	941	638.071	792	501.001	704.999	610.001	859	509.347	585.433	1159.48	1591.6	755.322	2761.73	1186.6	55.322	531.106	1854.06	1457.35	0
ENSG00000070770	179.999	3511.64	2185	1277	2302	851	1428.06	1360.01	2043.99	1645	291	1899.02	2231	3701	2912.99	2591	1857	2085	1465	1131	1953	2762.42	1751	2162	816	1265	1956.99	1900	2644.14	2386.53	3012.99	2617	2023	1630	2936	2035.47	2791.02	1440.94	1575.18	2019.15	4103.82	3534.47	6457.72	2060.43	189	1625.73	5531.59	3760.33	9
ENSG00000070778	274.001	581	1120.87	618.047	614	531	704.037	676	634	1852	358	1578	4124.66	1102	758.999	1553	773	2480.07	324	245	1920	1301	1338	2237	420	337	2849.04	365	3703	659.001	2060	5195	897.999	472.999	3333.06	2088	1222	2121.15	3353.99	1627.35	6667.21	314.024	12662.5	252.014	100	4073.91	1892.92	1994.76	0
ENSG00000070785	69	154	597	385.001	572.611	294	492	482.005	503.001	601	101.999	603	673.001	1114.56	1245	850.999	1195	1080	928	899	855	1125	864.999	686	655.001	1325	924	903	910	1208	1230.13	913.001	1055	636	1018	903	1176.59	541.155	565.366	907.963	1392.91	1459	4391.2	1609.1	96.235	494.125	1940.44	1527.57	0
ENSG00000070808	48.001	210.002	4	3	12	2	9	13.999	27.001	96	5	11	6	0	5	8	4	3	4	6	11	2	9	30	6	3	6	10	11	16	42.001	4	13	18	4	21	15	14.001	5	20.001	18	5	42	5	3	3	14	63.001	4
ENSG00000070814	547.001	961.995	1289.42	817.999	694.979	822.001	1033.36	1018	1026	617.001	619.999	1173.08	1004	1154	1287	1243.25	1452	1792	1557	1894	969.24	1126.01	1017	1086	1119	1378	1337.06	1568	1547.06	1935	1341	1177	1470.01	1307	1634.48	1292	1932	1343.88	1523.65	2218.29	3692.37	3986.35	4601.84	1770.34	221.01	1604.43	5511.28	3999.4	0
ENSG00000070831	580.999	9953.01	8051.21	5647.87	12778.4	3674.36	5705.03	6544.1	6137.02	5713.36	995.954	8173.7	9347.17	10867.6	14484.5	4804.94	5510.79	4920.36	4456.27	4761	4045.9	5367.57	3937.28	3361.32	2001.07	4542.05	4171.47	5358.91	6490.88	7589.81	5828.39	7244.89	5776.19	4649.44	6401.38	4927.15	6728.34	4420.68	4307.33	7967.19	12405	10627.5	25369	14600.2	554.202	4159.79	20018.9	12822.8	5
ENSG00000070882	226.001	970.073	2352	1757.08	2434.5	1618	1943.13	1444.01	2140	801.001	324.001	2108	434.999	3603	2036	1621.63	515.009	312	528	455	1665	1980.03	562.001	1443	28	385	913	1072	659.999	1169	2480	576.999	1619	837	3250	1445	1973.97	526.715	222.969	1188.39	1229.54	812.434	439.825	1246.92	23	419.587	5124.09	2650.39	0
ENSG00000070886	1	5	0	0	3	0	0	1	13	2	0	2	2	0	1	3	3	6	2	0	3	2	4	1	3	0	2	1	2	2	3	6	2	2	2	1	2	3	4	6	11	0	32.012	0	1	1	8	15	0
ENSG00000070915	2	2	10	6	3	6	20	14	31	1	1	10.999	3	16	7	17	1	1	27	15	12	14	2	6	2	5	5	35	5	28	12.999	3	11	17	7	3	27	12	1	32.14	8	3	0	29.007	0	4	40.006	22	0
ENSG00000070950	37	251	394.538	244.999	362	116.08	297.001	262	311	263	48	308.999	391.999	638.022	438	366	191	164	141	150	300	334	135	334.001	81	157	320	224	407	284.002	450.999	430	245	194	429	336	445	183.466	247.785	346.132	618.602	260.453	1111.83	268	15	199.259	874.188	546.021	0
ENSG00000070961	768.999	7768.57	4040.68	4169.07	5454.02	3508.34	2995.57	2580.95	3909.01	2215	373	3624.05	2165	7735	2754	2862	408	682.195	391	273	1819.39	2295.15	422	1563	88	262	1304	846	1386	1158	2197	1324.7	1485	1189	3049.39	1846	2354.71	1058.7	660.308	1548.65	2296.62	1206.5	2865.74	1210.18	28	935.36	5031.25	4043.82	0
ENSG00000070985	0	1	0	0	0	1	2	2	6	0	1	1	0	1	1	0	0	0	7	3	0	0	4	2	2	2	0	2	1	1	1	1	0	3	0	2	5	1	0	7	2	0	0	0	0	1	1	0	0
ENSG00000071051	142.001	890	642	418	443	312	529.08	433.004	473	669.62	160	752.623	557	652.811	964.001	1484	1113	1659	777.002	500	1166.03	1142	1213	1302	230	559	1866	853	1546	1252	1450	1065	1428	938	1457	1616.59	1538	2135.6	2314.6	3170.24	5955.34	1138.62	7135.05	1430.28	176.072	1828.33	4992.84	5139.09	0
ENSG00000071054	1623	13535.3	3636.01	4523.63	3667.81	2925.52	3690.97	3140.76	4071.79	4670.1	1348	5127.76	4368.93	6077.37	5329	6894.78	2751	4215.34	2210	2139	6492.07	5370.31	3432	6157.45	795.001	1761	4546.58	3065.01	5906.41	4248.88	8794.32	5386	5900.01	3080	7160.49	6870.44	6636.02	3717.59	4116.57	4824.01	10235	5021.64	16741.7	3415.06	312.29	3297.63	13572.2	9913.51	0
ENSG00000071073	141.001	854	5906.13	3334	8377.22	2412.02	4649.57	3629.01	6507.78	2116.66	382.001	3268.12	2047.99	16309	4289	2814	1454	1013	1923	1059	3037	4883.94	1071	2922.1	139	1406	2166	1888	1719	2761	3179	1809	3618.15	1894	7596.84	3208.9	3924.82	1350.36	466.302	1780.18	2445.84	2170.6	2734.47	2320.95	123.115	1074.17	9343.7	4264.45	0
ENSG00000071082	887.361	6700.71	8020.75	4164.36	8362.83	2113.01	5975.1	4449.11	5625.73	6703.71	1564	7227.02	10505.9	20919.7	27194.9	16137.9	32099.1	24136.1	25303.8	26854	16744.3	25363.9	26598	15379.5	21780	36801	16081.8	26478	21890	31116.8	22949.7	17622.2	20761	18326	16943.8	14666	25034.7	16001.6	16858.5	31631.9	32436.9	16329.8	114550	45104.1	2002.11	14257.5	44584.5	40094.2	0
ENSG00000071127	1406	5608.21	8581.38	4456.64	4736.09	4022.01	4534.13	5543.59	5589.93	6113.89	1677	7898.67	11968.2	8725.38	16431	17271.5	17403	23232.2	10904	8817	16763.8	20189	13563.7	14932.6	6589	11892	21886.7	16676	23069.2	16647.8	21180.8	19568	19118	14322.6	22364.2	19048.7	22110.7	15110.6	19279.7	23572.4	42162.4	22706.5	76048	20458.4	1509.96	21212.7	52860.9	34476.7	0
ENSG00000071189	268.001	2201	3422.65	2181.11	4174.34	1521.98	2316.61	2185.02	2907	2553	379.002	2801	3246.01	6166.46	1178	1627	323	749	247	139	1123	1359.01	387	1203	67	191.999	1306	492	1620.67	702	1253	1531	656	433	2401	1584	1335	765.16	794.723	907.167	1964.7	533.097	3833.05	625.79	42	972.496	2441.89	1714.69	0
ENSG00000071203	0	0	1	1	1	0	0	0	1	0	0	0	0	0	0	0	0	0	0	0	0	0	0	0	1	0	0	0	0	1	0	0	0	0	0	1	0	0	0	0	0	0	0	0	0	0	0	0	0
ENSG00000071205	591	2405.01	3299.4	1822.99	2961.04	1914	1710	1967	2400	2640.44	786	3250	7055.12	4545.28	1888	1586	2449	2565.03	1095	864	1655.79	2675.09	1554	2983.99	1858	1465	2957.04	1713	3926.16	1692.2	2914	4698.03	1760	1203	3005.01	2028.5	2765.52	1780.89	3192.27	1783.89	6041.95	4058.6	15122.3	3053.7	278.025	3782.27	5054.07	3453.42	0
ENSG00000071242	214	790	2765.12	1456	1616.01	1739.85	1632	1357	2413	1232	467	1251	1505.97	3004.17	3276	3331.36	1454	1962	1238	1063	1964.06	3608	1296	2865	444	1097	2314	2706	3594.47	3025	2823	2553	3512	2686	4545.15	3093	3113	2148.93	2024.58	2548.02	7544.6	5576.3	12423.9	2661.12	138.079	3017.7	12383.6	4627.98	0
ENSG00000071243	48.001	845.003	363.001	240.001	479	171	306.999	241.033	321	366.999	57	396.001	711.999	816.325	533.001	628	198.001	474	162	104	443	479	333.999	485.001	79	113	506	291	812.489	327	680	945.001	331	258	652	449.999	505.001	368.385	358.681	504.494	1083.14	163.343	1979.82	362.282	20	396.761	950.455	761.898	0
ENSG00000071246	254	714	2718.69	1811	1192.97	1802.36	1978.89	1661	2430.6	1049	556	2026.81	1515.77	3580	5997.42	4550.2	3091.74	2848.47	3368.26	2418.44	3845.41	3927.01	3147.4	3779.65	802	2428.51	3221.38	3755.69	3178.09	4630.28	4572.46	2566.65	4831.51	2139.17	4779.33	3068.8	6155.7	2978.8	1843.41	4085.98	7132.17	6023.43	9348.78	3320.17	175.053	2636.51	16809.8	8317.93	0
ENSG00000071282	456.999	1690	3150.5	1276	2045	1231	1721	2219	1976	5374.47	1336	5409.4	11018.9	1681	1734	2565	6246	11629.1	2517	2551	4651	2958.07	7287.96	3716	4702	3384	8793.97	2423	10725.8	3277.71	4063	10435	2581	1674	7221.04	5498.34	3377.72	6670.77	8537.25	10052.6	20545.9	2039.02	44692.8	3154.96	306	13262	7030.74	6918.77	2
ENSG00000071462	183	1137	661.001	478.068	467.001	446.999	413.103	418.001	585.999	528.001	127.999	787.002	783.001	735.999	2030	1513	2094	2189	1793	1753	1535	1873	1508	1286	1026	1554	1756.96	1945	2016	2500	1963	1668	2017	1377.26	2006.77	1639	2093.96	1459.97	1536.84	2716.05	3912.86	2481.96	7999.35	3544.82	175.345	1435.1	5404.54	3978.07	0
ENSG00000071537	235	3647.74	6718.05	2725.76	6089.08	1801.64	3394.49	4013	4916	6279	612.999	7273.24	8327.72	11638.8	4024	8016.01	1821	4112.57	1393	895	5027.36	5510.24	1783.08	5186	512	824	6807.24	1920	5921	2598.11	5759	7778.55	2503	1619	10510.2	7125	4654	3655.14	3994.97	4944.81	10847.9	3590.6	18329.8	2257.96	216.006	5275.36	11059.1	6221.02	0
ENSG00000071539	8	39	79	25	68	29	27	44	49	16	6	24	29	119	155	112	48	36	34	32	74.999	157	28	78	11	28	41	155	28	135	147	45	91	91	75	89	309	42.004	37.137	79.364	90.314	221.18	74.076	153.008	3	35.038	395.031	174.296	0
ENSG00000071553	236	1617.3	3354.92	1374	1521	1424	1553	1398.03	3248	1296	234	1537.01	1558	3912.88	13080.8	6792	10107	5488.07	8541	6900	6557.78	12387.9	4582.8	4382	2401	8029	6470.61	12828	5445.02	12814.2	10481	4397.98	11309.6	7414.52	12339.5	6644.03	12120.9	5246.37	4152.24	9308.63	13360.7	31562.2	12884.3	20661.2	553.96	4953.42	39586.1	20666.2	0
ENSG00000071564	91	193.001	405	241.999	214.001	243.998	351	287	323.999	170	129.999	363	250.001	390.999	816	744.001	688	1011	900.999	835	660.997	688	479	479.001	350	489	786.028	1196	842	1009.08	805	439.001	1040	970.998	856.638	726	1101.34	1399.56	1144.13	2652.52	3676.73	1923.31	4818.6	1604.09	112.044	1146.66	5486.98	3934.98	0
ENSG00000071575	215	756.007	1343.33	1407.68	1219	890	1268	1188.06	1143	1785	160	1678	1245	1644	1852	2382	1619	2598	1188	927.999	2969.83	1669	1390	2505	704.999	971	2090.07	782.235	3469.32	1821	4223	1976	2412	1743	3676	3569	2293.25	1976.45	2651.65	2722.38	6153.77	851.577	6521.25	1195.62	187.01	1827.18	5353.84	4325.65	0
ENSG00000071626	254	1338.06	1135	789.009	710.401	775.999	947.077	1041.22	1075.07	699.001	271.001	1191	902	1307	2090.92	1972.05	1813	2150	2145	2096	1580	1888	1240	1575	991	1637	1902.1	2648.5	2003	2773.19	2133	1570.03	2255	1948	2314.23	1881	2777	2366.73	2420.75	3935.28	6955.56	5934.82	12353.6	5061.12	267.969	2326.62	9611.25	7789.45	0
ENSG00000071655	174	286.286	544.999	292	180	347	473.473	455.846	380.519	236.389	146.852	334	401.999	550.378	580.999	467.999	1342	1601	2806	2226	756	520.001	485.001	296	942.999	1929	1222.27	2492	899.001	1550	747.001	537.961	1620	1516	1020	972.647	1041	2887.76	2650.47	4685.51	7063.65	7137.13	15541.6	9160.92	411.396	2413.07	8825.16	8474.79	0
ENSG00000071677	0	0	0	0	0	0	0	0	1	0	0	0	0	0	0	0	0	0	0	0	0	0	0	0	0	0	0	0	0	0	0	0	0	0	0	0	0	0	0	0	0	0	0	0	0	0	0	0	0
ENSG00000071794	81.064	355.999	1528	655.062	1619.49	393	959.002	798.017	1134.54	1481.82	153.035	1129	2355.58	3159.03	749	1300.1	474	1321	248	128	1249	1120	767	949.001	103	154	1558.99	325	2294	580	1224.97	2072.03	572.004	432.999	2115.97	1390	1134	707.199	1060.3	1160.5	2256.11	200.034	4936.91	253.043	39	1169.88	1536.12	1203.69	0
ENSG00000071859	377.001	801	1387.97	958.079	605.013	1197.02	1020.05	1073.56	920	839.991	1411	1046	782.956	1163.86	3422.75	1987	4621.11	2984.18	4355	4062	1975.75	2961.02	2419	1563.61	2337	4649	2229.83	4168	2262.65	4675.46	3413.95	1706	3639	2699	2591.36	2352	3540	2379.33	2574.33	4307.05	6069.77	12102.2	13490.8	10938.4	567.666	2033.84	9558.75	7927.86	0
ENSG00000071889	54.999	182.999	322.757	133	221	136	283.999	219	225	206	71	287.001	332	356	599.001	466.999	1023	1171	1235	1070	676.765	596.994	602	351	779	1168	844.001	1290	951.764	1120	660	656.998	948.001	812	751.003	771.001	916.999	1711.51	1641.8	2387.14	3325.76	3357.2	6404.15	3522.6	188.855	1262.65	3621.89	3419.31	0
ENSG00000071894	613	646	1143.95	857.04	541.877	1402.04	1217	746.002	1275	677.001	795	1233	864	1111	1547	1805	1616	2175	2025	2157	1683	1242	1073	1032	786	1369	2742.32	2949	2748.32	2290.05	1484	1356	2485	2310	2780.57	2322	2854	3393.63	3459.07	4520.74	12660	7726.92	14447.7	4744.71	268.997	3079.44	10859.4	10357	0
ENSG00000071909	4	1	6	0	9	1	1	7	1	1	0	11	2	2	0	1	0	2	0	1	5	1	0	2	7	0	0	0	11	0	26	24.001	1	2	3	3	1	9	8.002	3	4	6	154.012	1	0	5	1	5	0
ENSG00000071967	245	5390.55	8425.61	4151	9537.22	1755	6032.26	4435.55	4678.31	17953.8	1104	9677.27	20655.4	19779.5	7051	20972.6	8578.77	19777.1	3832.11	2565	14226.8	12919.6	10066.3	14622.7	1417	2594	28360.2	3180	34678.5	6948.84	14428.8	19909	4373.03	6465	29332.5	27911.7	14622	16105.1	28613.1	18452.7	50383.2	3574.04	67710.3	7384.35	559.001	25480.2	26179.6	23037.7	0
ENSG00000071991	0	12	30	9	17.006	3	20.001	8	10	76	14	15	495.999	20	22	88	16	80	21	0	53	17	29	104	13	6	11	3	37	4	10	219.999	2	62	62	112.999	39	245.049	242.271	121.03	290.183	6	624.384	3	14	150.502	22	24	8
ENSG00000071994	29	374	763.698	335.001	815.819	189.001	495.897	373.001	609.001	660.001	55.001	584.001	850.427	1552	1759	1548.02	1246	1660	876.054	805	1463.13	1739.01	1270	1213	413.001	687	1500.41	1166	1747.14	1557	1839	1576.2	1344	965.999	1875.01	1244.7	1728	1160.64	1252.42	1841.34	2599.01	1378.15	6781.26	2438.82	104.999	1014.31	3246.97	2928.99	0
ENSG00000072041	2	4	3	1	10	1	0	0	17.001	4	1	2	16.999	1	0	11	0	12	0	0	0	2	2	0	30	0	2	0	1	0	0	2	0	1	5	2	2	3	1	0	4	15	20	3	1	9.027	0	0	0
ENSG00000072042	66	628.141	1618.82	846.995	1461.27	491	780.718	990.94	1231.49	1101.54	110.271	988.332	1194.92	2646.7	3578.73	2825.29	2102.83	2226.75	1545	1439	2702.12	3110.85	1673.61	1876.27	572	1447	2357.26	1870	2643.72	2859.33	2998	2304.2	2613.33	1398	4144.07	2543.58	3508.79	1135.28	1423.95	2310.8	3763.37	2748.35	6945.96	3408.97	192	1422.13	5481.9	4165.72	7
ENSG00000072062	223.001	911.009	1809.05	905.001	763.712	750.998	742.999	754.448	1191	1022	256	1647.79	1809	1456	4359	3910	3584	5178.92	3000	2389	4075.67	4325	3236	2992.11	1393	2717	4372.99	3129	4913	4577	4678.02	4020	4577	4038	5619.79	4324.04	4830.94	4290.37	4513.97	6922.26	12862.6	8533.6	17425.8	4459.11	483.403	4774.47	17041.9	11458.4	0
ENSG00000072071	102.001	158	252	216	123	253	218	256.999	245	260	88	307	283.999	216	223.133	301.615	431	719	674	520	401	205	317	273	280	356	486	314	495.041	472	391	359	380.999	368	427	431.999	381	531.681	366.351	859.389	1921.07	506.737	1183.16	576.22	82.176	647.433	1635.84	1324.85	3
ENSG00000072080	0	0	0	0	0	0	1	0	1	0	0	1	0	3	0	0	0	0	0	0	0	0	1	0	2	0	0	0	0	0	0	0	0	0	1	0	1	0	0	0	0	0	0	0	0	0	0	0	0
ENSG00000072110	9018.91	11681.8	15052.7	10107.5	9315.26	13111.8	7822.4	13505.5	10838.9	16121.5	10402.7	21271.5	39862.3	11214.3	14510.9	17574.8	13939.3	43058.9	5880	4705	24108.6	20419.9	17756.6	29705.6	6817.01	7584	38108.9	10338.2	40437.6	13742.7	28061.6	50401.4	18313.6	11576.2	39031.9	34417.1	26522.9	36340	47802.2	35869.9	108885	16256.9	140007	11981.5	1694.91	60345.4	56239.6	36781.2	5
ENSG00000072121	679.001	2788.93	4838.01	3765.65	5176.24	3674.51	4841.77	3830.05	6175.74	2218.83	1098	3444.84	2383.19	8530.51	3658	2555.11	1253	1140	1187.2	745	2192	3818.91	950	1943	344.999	994	1872	2161	1969.34	2307	3055	2245	3568	1704	8274.22	2942	3159	978.692	805.755	1399.84	3037.36	3736.81	2719.96	1421.86	71.017	1347.38	8277.76	3118.48	0
ENSG00000072133	31	55	115	8	22	11	35	36	34	638.001	97	167.277	1613	147	41	95	239.791	766	32	20	351	209	125	107	372	23	490	9	1100.01	17	183	772	12	15.018	673	193	263	400.327	728.378	138.394	806.404	58.035	3061.49	10	12	760.799	136.02	145.07	0
ENSG00000072134	181.999	447.866	716.001	507	574	485	567.001	582	517.886	860.001	273	970	1199	622	588.999	1041	867	1918	675	511	1237.36	697	947	855.001	510	519	1605	510	2375	780.999	1438	1635	992	600.999	1430.91	1374	992	1315.27	1768.94	1998.22	4362.84	967.04	5767.94	564.921	119.395	1901.77	2789.68	2159.84	0
ENSG00000072135	204.001	605.001	2417.67	1491.77	1063	1095.87	1261	1073	2072	997.96	291	1840	1039	2384	7388.65	4521.08	5760	3237.03	6380	5268	3958.11	6668	3502	3447.5	1438	4713	3821	5188.03	3265	7663.67	5725.08	2208.19	5724	5293	6410.34	3936.98	6276.45	3700.78	2113.71	5994.74	8182.35	13657.2	9214.88	8365.14	470.014	2588.58	18825.1	12846.3	0
ENSG00000072163	721.085	538.38	1290.83	483.002	384	830.999	912.155	927.068	816.999	1216	773.999	1467.96	2345	632.001	1068	1215	6225	8987.64	4414	3007	2505.9	2197	4358	2227	6625	6061	6615	3522	6601.99	2565.96	2941	4879.93	2534	2255	3654	3143	2701.6	10199	12330.9	9632.91	28980.5	7133.3	60561.5	4125.87	1355.76	11716.5	9953.06	10708.9	0
ENSG00000072182	4	6	4	0	4	2	1	3	24	3	2	5	2	2	4	3	3	14	10	9	2	3	9	1	10	0	3	7	7	8	6	5	3	3	2	10	4	12	6	13	32	3	55	3	0	8.001	15	20	0
ENSG00000072195	1780.86	449.002	3356	769.577	510.757	2119.92	1566.87	1400.02	1732	2260	3106	3988.25	7468	754.956	1104.1	3052.26	6217.64	17187.5	2789.63	2534	5158.83	4252.74	6540.79	3426	5879.16	3571.09	12380.5	2034.98	14017.3	2257.53	4741.04	12909.7	2504.64	1718.44	9401.68	7272.98	4979.71	14076	18415.5	10483.9	46255.2	4834.49	115929	1218.14	643.025	25591.1	9585.9	10775.6	0
ENSG00000072201	27	231	97	162.183	141	40	80	247.054	97	317	31	191	155	161.172	144	451.001	171	601.999	134	91	158.999	186	201	299	25	137	751	92	334.11	231	310	221	136	221	579	1074.15	202	131.438	203.186	311.481	957.557	85.014	300.119	231	15	241.511	498.513	552.874	0
ENSG00000072210	161	1083.06	2353.39	1021.93	2099.03	812.993	1587.92	1326.17	1851.73	2437.77	258	1916.69	2362.6	4487.74	3406	3186.18	2954.92	5018	1427	1445	3259	3907.16	2365.95	1869	967.895	1192	3758.11	1933.85	5326.78	2649.36	3636	4995.1	2772	1655.8	5528.49	3042	3332.06	2030.14	2727.26	2491.3	6049.42	3164.94	12465.1	2563.51	125	2571.24	6507.67	4455.95	4
ENSG00000072274	1019	12907.5	5415.97	17766.3	26772.1	13854.9	5504.31	10040.6	12570.1	2818	1486	5314	2309.69	22191	7218.53	5773	2661	1215	2072	670	5799.04	17631.5	563	4012	219	2929	5611.01	7195.02	1482	3181	8804.83	3269	8046	1392	15276.7	4846.1	9511.74	1063.46	1160.54	2269.46	3702.97	7464.06	5523.15	4207.02	106	1501.7	16013.8	2630.44	0
ENSG00000072310	750	2010	978	889	928	919.524	835.999	834.939	1023	164.999	234.001	334.999	278	1542.41	1840	973	1614	691.132	1186	1135	946	1967	432.998	895	166	672.001	755.001	2192	337.002	1679	1048	641.023	1100	1111	2214	1338	2355	1252.17	477.428	1442.12	3051.47	6838.99	1720.99	3663.95	98	864.254	9677.63	4214.43	2
ENSG00000072315	1	0	2	0	0	0	0	2	2	0	0	1	0	1	0	0	0	2	0	0	0	0	0	0	15	0	0	0	0	0	0	0	0	0	0	0	0	0	0	0	0	0	1	0	0	0	0	0	0
ENSG00000072364	2622	12451.6	7243.32	6133.06	8835.8	4965.21	4341.31	5437.31	6249.79	8634.51	1628	8454	15826.1	11642.9	2260.35	3378	654	2654	388	230	3062.03	3163.49	1083	3044	241	342	4134.13	729.999	4817.55	1106	3621.02	7083	1256	763	6634.1	4718.09	2752	2520.35	3169.62	2488.08	6770.68	1063.62	13313	796.671	88	4152.23	5860.61	3460.15	0
ENSG00000072401	24	2002.88	621.036	328	1398	219.044	422	530.157	523	388	39	387	424.001	1215	571.001	627.001	138	239	105	56	387	473	134	296	21	52	380	217	506	239	487	492	254	230.001	767	416.999	663	293.224	325.095	569.009	962.306	261.109	1692.27	697.376	12	346.465	1740.23	991.701	0
ENSG00000072415	161	1103	1272	879	1431	595.688	921.267	881.002	1066	1229	217.001	1179	1760	2179	639.999	837	311	743.999	235	110	711.999	721.125	458	639	99.225	103	977	280	1291	444.016	793.025	1178	445	272.001	1400	901.999	787	558.984	763.428	642.378	1540.06	319.958	3923.92	337.018	38.017	738.943	1408.8	1050.46	4
ENSG00000072422	111.999	234	1275.02	764.001	1009.03	484	1009	775.11	1115	978	210	1120	1256	2304	1337	1351	650	1148	577	273	1241	1358	938	1338.45	230	498	1188.03	665	1763	801.308	1420	1791	1002.03	719	2127	1326.12	1299	972.449	994.907	1259.5	2581.97	541.437	4296.46	746.384	39	1027.41	2824.91	1928.44	0
ENSG00000072501	480	1910.97	3088.6	2091.01	2388.91	1636	2621.32	2666.08	2791	2751.1	808.999	3222.08	3959	3800.01	2665	3546.53	924	2663.01	599	482	3754.22	3345.28	1331	3185	415	696	3541.19	1441	4528	1796	3484.01	5675.95	2391	1484	5383.03	4632.34	4227	2091.74	2220.53	2497.09	6109.98	2011.39	6961.95	1597.95	105	3193.55	7143.27	4245.62	0
ENSG00000072506	56	258.473	350	168	214	170	220.011	226.291	303	406.979	46.999	384	651.999	652.001	1397	1036	2442	2069	2123	1993	1161.41	1412	1674	771.001	1423.17	2391	1552	1939.33	1501.37	2299.5	1554	1252.42	1595	1112	1351.82	1237.44	1531	1325.56	1444.5	2605.76	3299.59	3208.4	10383.8	4932.51	209.826	1312.41	3686.78	3526.21	7
ENSG00000072518	247	762.289	1389	955.001	865	748.175	950	894.079	1182.88	712.001	327	1332.03	959	1556.07	1177	1440	690.002	1054.01	739	639.001	1042	1227	637.999	1159.03	202	549	1298	1019	1368	1170.05	1251	1054	1228	1190	1769	1409	1535	1398.13	1213.07	2341.72	4215.84	3711.13	4748.64	1966.98	137.025	1696.31	6591.23	4562.54	1
ENSG00000072571	8	19	179	51	142	34	75	52	142	24	14	61	14	355	209	124	30	14	21	14	69	181	10	89	2	8	46	94	21	112	117	42	35	52	73	55	219	10	4	49.563	39	91	27	81	0	11	273.271	161.792	0
ENSG00000072609	470.001	2106.39	1437.97	1177.14	961.001	1156.7	1276	1494.47	1176.03	760.001	454.999	1248	752	1613.97	1163.62	1368.95	526.272	766.338	594.999	378.871	1058.34	1233.68	561	994.913	150.272	330	981.999	942.976	928.056	1048.54	1326.45	1020	1162.74	951.655	1613	1387.11	1578.27	903.201	905.198	1483.13	3011.84	1352.99	5013.24	1282.21	55	964.098	4900.54	3069.43	0
ENSG00000072657	7	11	25	21	60	16	24	12	20	28	6	37	207	230	15	7	7	37	8	0	42	27	8	5	10	7	39	0	39	7	44	190	33	0	43	59	24	20	14	16	66	12	245.924	28	0	41	50.023	19.002	21
ENSG00000072682	228.999	1239.17	1362.07	881.002	896.001	669	677.999	1061.08	826.414	1395.95	200	1052	1376	1372.84	2731.31	1865	2375	2655	1510	1362	2734.59	2754	1774	2866.21	975	1922	2662.53	2176	3443	3630.07	5609.98	2159	3408	2308	2711	3712.27	3638.55	2128.11	2246.6	2372.71	6290.2	3107.52	5447.65	5128.62	176.146	1419.93	5606.2	5258.19	0
ENSG00000072694	50.517	459.484	3348.24	1424.87	4999.83	929.156	3993.04	2323.91	4906.34	511.085	241.321	1305.24	410.017	10577.6	11706.8	1853.44	1245.55	168.047	3892.69	3132.71	2498.56	6130.35	508.851	4813.12	232.07	2636.05	1322.83	6822.52	2017.18	7616.26	3642.78	1709.42	13242.5	3604.75	10538.4	3730.49	10307.6	720.674	109.982	2420.18	5619.32	5925.9	917.955	16291.6	248.11	1030.47	21744.9	4457.06	0
ENSG00000072736	292.999	1439.95	2633.54	1933.05	2069.33	1091.52	1911.57	1746.31	2918.7	2622.93	353.811	3070.71	3037.28	4943.51	2818.16	2425.97	2056.59	2258.41	1574.89	1351.63	2578.25	2812.38	1816.63	2134.24	729.382	1516.58	2848.18	2132.62	2873.81	2693.77	3145.47	2349.36	2617.81	1828.28	3971.77	2612.48	2697.07	1450.22	1694.77	1954.06	4339.66	2737.09	5517.74	2274.71	133.749	1488.91	5205.08	3771.13	0
ENSG00000072756	50.001	292.858	674.929	310.102	821.04	199.146	501.498	428.105	473.438	461.001	95.093	508.37	609.294	1134.7	526.042	545.326	220.082	361.092	143.001	91.099	494.588	539.61	228	429.795	45.202	121.236	645.111	225.001	590.325	434.417	571.735	606.441	304.999	202.061	733.706	515.564	559.694	202.093	251.017	396.323	724.995	299	1803.3	303	6	292.904	891.553	651.55	6
ENSG00000072778	2128.39	4831	5469.59	6940.29	3007.7	4208.23	4075.35	4930.86	3565.02	2809.51	1281	5876.01	2726.86	4240.35	13091	13916.8	10933	8970	15319	10352	7507.48	8368.53	6881	6228.96	5231	9273	6380.99	16877.3	8995.53	16371.2	13714.1	6292.4	17154	14006	8508.66	8525.95	14246.4	5895.69	5743.53	16737.4	19276.1	32925.4	25780.5	20130.1	1213.03	5687.48	33675	25968.9	0
ENSG00000072786	1780	4205.32	5187.25	4009.15	2827.04	3389.5	3258.65	4748.96	3298	906.004	1269	2957.33	779.998	4758.22	5111.52	4586	2336	1090	2721	2505	2564	4196	1280	2366	196	2026	1753.12	4767	1175	5370.62	3251	989	4773	4822	4924.89	3278	5205.4	1603.76	660.587	3327.67	3561.31	11311.7	2238.13	4484.76	124	1476.3	20323.3	8085.43	0
ENSG00000072803	156.999	1444	2062.51	1152.01	1822	743	1139.98	1298.01	1374	2040.35	230.999	1825	3124.01	3281	2030	2724.01	1025	2451	592	429	2517.29	2486	1374	2359.01	280	413	2998	1002	3889.98	1418	2895	3910.74	1554.04	1009	4102.7	2772	2433	1828.62	2406.11	2017.36	5343.95	1234.55	10654	1257.61	104	2479.46	5079.77	3337.44	0
ENSG00000072818	248	241	783.999	680.001	306.001	309	1059.4	1145	650.999	127	223.001	750.001	98.076	653	750	754	826.001	225.001	1366	2014	575.001	854	325.999	1211	162	781	474.999	1553	257.001	1560	684	300	765.002	1190	738.009	680	829.999	485.928	183.203	1765.52	1312.65	2107.45	684.915	2428.89	52.999	331.598	3747.75	3772.28	0
ENSG00000072832	6	59	13	8	18	13	18	12	19.001	13	4	14	9	1	24	33	20	14	45	12	9	24	27	38	20	25	3	44	18	78	17	4	82	17	2	10	20	20	13.043	12	71.052	28	6	96.004	0	14	21.009	9	0
ENSG00000072840	1192	1422.17	1916.62	1141	886.311	1496.01	1242	1794	1682	2440.93	1311	2566.4	3422	1195	750	2098	500	1949	245	164	2079	1126	851	1983.31	192	263	2659	386	4004.84	752	1520	3498.71	704	784.001	3127.11	3143	1132	2001.09	2062.32	1673.13	7042.23	412.011	5558.35	289.188	48	2751.64	2866.25	2548.51	1
ENSG00000072849	44	893.001	818	401.998	910	295	543.005	518.999	584.001	876	83	735.246	1013	1671	1875	1592	1484	1494	1294	987	1382	1677	986	1117.72	450	1259	1452	1403	1500	1945.36	1959	1369	1480.23	1013	1805	1241	1639	772.459	1037.75	1557.58	2198.63	1680.69	5668.69	2428.44	102.804	847.916	3150.89	2271.88	5
ENSG00000072858	48	69	221.001	201.002	131	105	237	228	292	97.999	40.001	392	66	286	133	236	113	23	245	157	185	184	65	356	22	79.12	89	160.001	144	176	241	111.999	233.113	198	267	170	218	103.073	29.024	303.937	243.161	174.029	41	172.111	7	104.771	872.604	453.333	0
ENSG00000072864	321.999	984.729	1099.03	1148.66	571	785	854.469	887.015	1014.45	727	406	1021.45	473.999	1111.1	882.181	1040.47	369.859	473.973	296.06	305.725	959.001	994.783	391.193	1002.02	86.497	250.953	702.833	494.581	815.243	840.867	940.737	573.838	728.75	621.167	1183.01	1184.59	1108.69	530.741	481.558	749.069	1650.39	707.441	1721.8	587.763	25.065	622.769	2926.47	1758.21	4
ENSG00000072952	1665	1727.51	5717.83	2330.38	2236.1	2223.99	2695.82	4190.23	2904	9688.22	3119.93	9213.52	26654	2426	4286.39	9156	11640	21510.9	4220	3265	13373.7	12097.7	13693	14688.7	9976	8389	24063	3444	29436.9	5192	14902.9	30224.3	5226	6488	23622.8	17642	9968.92	13363.1	19661.3	11913.2	45521.8	5153.9	75561.1	2024.76	1170.86	27288.2	11972.4	10363.6	0
ENSG00000072954	14	18	60	18	22	14	14	15	24	118	23	92	353	39	46	89	324	399	72.039	67	120	109	433	97	204	162	255	58	360	98	211	413	74	71	249	223	109	174.696	166.203	201.409	676.779	96.206	1399.99	65	23	320.373	217.112	207.595	0
ENSG00000072958	242	614.001	1122.19	518.999	437.001	613.998	602.148	684.604	743	628.052	246.999	845.064	910.039	1093	1715	1409	1582.03	1957	1637	1246	1378.23	1642	1162.06	1104	599.185	1246	1838	2167	1770.65	2252.01	1804.02	1399	2142.02	1895	1972.94	1793.4	2043.14	1928.15	2023.64	3311.32	5813.33	5398.79	7673.34	4893.24	229.009	2043.7	8049.52	5998.82	22
ENSG00000073008	611.802	1548.84	1172	1137.74	655.791	882.726	782.706	962.135	834.711	964.881	329	1474.82	1689.95	949.959	1606.94	1504.94	1838.46	1961.03	1212.14	581.466	2341.83	1814.47	819.234	1336	1122.77	1000.37	1974.69	1141.71	2867.9	1392.54	1917.33	2119.87	1763.01	1177.06	2615.84	2438.92	1823.76	1399.67	1686.84	2306.65	3624.51	1806.01	7577.9	939.085	92.623	1602.46	3699.26	3048.89	0
ENSG00000073050	178	340.001	506.981	364.86	243.999	352	407.636	294.582	493	298.254	304	484.286	582	527.861	1201.97	957	1248	1456	994	893	840.199	1103	1078	868	627	876	1076	1337	1314.98	1588.03	1156	1095.08	1101.03	985	1248.04	973.999	1591	1082.4	1211.96	1928.33	3067.84	1727.34	3380.2	1927.61	110.216	1170.44	3710.98	2978.39	0
ENSG00000073060	108.999	350.012	1344.08	1042	2323.3	1658	1937	1191	3010	428	323	886.001	402.999	3171	2682	937.001	1210	400	2259	1216	1525.18	2928	349	1101	152.026	1248	972.002	3267	603.999	2154	1585	797	5898	1861	7381.93	2007.04	2518.56	935.413	330.098	1697.83	3397.59	9748.11	1716.47	5867.4	207	801.348	12999.7	4579.26	5
ENSG00000073067	0	1	0	0	1	0	0	1	7	0	0	0	0	0	0	0	0	1	0	0	0	0	0	0	1	0	0	0	0	0	0	0	0	0	0	0	0	0	0	0	0	0	0	0	0	0	0	3	0
ENSG00000073111	43.999	130	301.001	99	193	151	148.087	201	203	148	39	135	138	478	429	368	264	202	215	243	242	420	173	237	67	198	244	626	251	732	401	225	454	373	349	429	919.177	296.99	223.264	571.233	812.901	884.643	488.925	566.019	22	260.606	2190.44	1170.14	0
ENSG00000073146	26	35	68	120.999	37	67	125.999	100	42	50	16	101	34.001	73	30	49	90.022	156	104	73	143	109	119.001	40	96	83.001	92.999	36	84	99	49	57	81.001	52	180.999	95	92.001	103.359	73.002	107.925	262.901	34.128	273.484	93.006	0	66.032	184.004	217.122	0
ENSG00000073150	14	47	1	16	0	12	14	43	13	3	3	7	6	4	13	25	82	127	68	63	27	29	36	19	46	47	52	78	60	66	12	13	50	120	48	35	22	129.05	92.217	176.448	728.67	325.465	272.223	80	18	70.109	482.584	246.114	0
ENSG00000073169	144	248	240	141	78	204.099	290	360	160	82	87	160	87	187	296	230	540	543	1050	1051	288	311	278	150	356	761	411	1022	324	666	323	205	601	565	428.929	325	469	835.411	815.179	1481.06	2342.48	3100.94	3520.45	2860.64	171	778.92	3380.02	2988.82	0
ENSG00000073282	13	55	53	75	129	32.001	81	28	147	49	15	76	10	117	93	105	26	31	16	46	78	39	16	18	8	4	17	34	52	87	65	19	29	52	46	60	67	34.011	29	116	62	19	39	38	3	9	158.205	164.01	0
ENSG00000073331	167.999	333.001	2440	1752	2570	1131	2074.13	1825.01	2248	1270.04	284.999	2034	1355	3189.07	2042.02	1761	942.001	969	710	606	1577.01	2265	952.036	1529.45	219	604	1329	1014	1460	1386.47	1367	1442	1444.03	1507	2865.01	2005	2015	848.876	729.23	1174.51	2247.35	1202.09	2541.84	930.283	74	837.867	3492.9	2369.46	0
ENSG00000073350	67.001	86.999	185.001	95.001	70.999	121.006	205.999	189.001	134.003	50.001	52.999	175	84	129	125	153	211.999	277.998	268	310.999	146	119.999	88.999	123	76.001	157	259	306.999	240	231	178	90	237	278.999	269.999	176.001	212	351.058	301.483	681.828	724.212	567.208	937.433	632.792	23	323.889	1337.2	1268.44	0
ENSG00000073417	365.999	2588.64	2425.51	1541	2346.14	1452.02	1538.76	1120.29	2159.24	1105	249	1648.61	1349	3759.36	1831	1972	601	999.053	415	298	1800	2441.14	831	1580	149	326.999	1361.01	1058	1655.26	1202	2634	1555.29	2094	777.001	3048.47	2173	2540	630.145	787.247	1158.8	2506.38	1176.54	4058.69	991.461	34	927.176	3799.47	2343.93	9
ENSG00000073464	7	26	108	92	117	55	142	129	158	242	24	177	293	274	118	123	69	204	72	38	205	195	113	201	63	76	259	78	282	114	172	397	227	95	550	237	155	119	117.02	168.007	489.995	59	822.183	73	5	255.457	860.396	242.141	0
ENSG00000073536	36.999	150	226.001	81	120	62	147.999	106.999	186	120	25.001	149	209.999	233	344.001	317.062	409	478	285.945	415.001	304	383	346	205	245	347.001	377.999	418.999	446	550	307.999	354.999	366	325	400	388	401.001	379.81	481.47	639.983	1036.69	635.16	1906.1	716.497	38	465.737	1197.75	832.604	0
ENSG00000073578	299.135	1567.91	1836.69	1062.57	1507.31	853.81	1172.31	1294.57	1520.56	1048.08	348.306	1599.39	1913.12	2223.2	3379.47	2666.38	3459.58	3373.78	2983.18	2446.85	2234.13	3055.57	2663.63	2210.26	1421.27	2232.38	2777.05	3772.07	3320.72	3974.13	3191.83	2833.88	3395.89	2681.95	3422.08	2689.65	4096.53	2817.34	2950.16	4040.05	6898.5	6884.02	8735.29	5483.39	234.628	2862.59	10450.9	6783.35	5
ENSG00000073584	148.394	1608.58	2014.48	1015.88	2089.99	659.977	1497.43	1078.16	1822.06	2002.07	370.422	1825.94	3306.82	3464.13	3576.44	3708.15	2540.93	4400.69	1799.94	1607	3729.57	4035.32	2956.58	2910.68	1324	1921	4478.04	2251	5984.19	3110.3	4736.92	5675.03	3011.72	2062.47	5486.84	3549.76	4077.61	3477.49	4311.28	4776.44	7718.57	3218.03	19699	3839.42	254.067	4087	8595.62	6913.16	0
ENSG00000073598	0	0	0	0	1	0	0	0	1	0	0	0	0	0	0	0	0	0	1	0	0	0	0	0	1	0	0	0	2	0	0	0	0	0	0	0	0	0	0	0	0	0	0	0	0	1	0	0	0
ENSG00000073605	110	80	428.001	448	226.998	289.999	552.543	531.001	499.585	425	118.999	753.015	414.001	515	721.192	656	720.999	810.005	688.001	458.999	747	681.087	648.005	826.001	322	444.999	729.021	582.999	865.001	736.999	895.999	695.998	546.194	506	720.004	680	842	282.81	410.073	441.635	1269.56	432.579	2448.85	287.113	44.689	383.056	1183.56	914.509	6
ENSG00000073614	1032	4043.25	5511.15	3684.01	5122.26	2068.21	4241.26	4055.1	4845.66	4906.34	715	5726.02	6030.16	8789.36	2207	2183	1235	1413.47	782	687	1982	2640.51	1046	2224.12	448.028	806	2044.01	1201	2011.02	1438	2464	2389.47	1533	1266	3406	2554.95	2250	1106.59	1128.54	1539.13	2924.47	1552.23	4368.4	1151.2	96	1344.45	4215.97	2567.48	6
ENSG00000073670	4	42	10	12	10	20	18	14	33	8	13	22	38	13	9	25	50	85	42	38	28	16	52	26	40	19	61	24	73	29	18	36	28	28	38	39	31	32.007	39.002	85.131	156.459	33	248.058	29	2	85.002	118	76	0
ENSG00000073711	105	853.072	591	308	557.752	278.999	429	446	482	1016	140	721.999	2550.74	1040	266	409	190	451	82	80	401	344	229	436.005	155.999	95	533.145	163	626	159.999	534	1105.35	225	113	754	556	459	340.652	381.752	297.525	980.216	252.004	3407.61	201.725	16.006	751.906	555.671	451.26	0
ENSG00000073712	690.936	4177.75	2641.88	1979.07	2606.13	1457.88	1622	2368.08	1251.03	5635.04	827.001	3874.28	13885.1	3520.54	2796.3	4436	2523	7420.18	1101	948.001	5954.7	4761.49	3621	8225.01	2280.71	1808.05	8718.48	1294	10853.6	1887.7	7216	17101.1	2883	1411	8678.75	6439.01	5015.19	5585.46	7962.96	5451.81	15529.4	1337.74	43585.9	1699.76	250.02	10399.7	5894.08	5330.08	0
ENSG00000073734	1	1	3	4	5	1	4	5	14	1	1	3	1	4	1	5	1	1	0	1	0	2	0	0	5.129	0	0	1	0	0	0	1	1	1	2	0	0	1	0	1	0	1	6	0	0	0	6	2	0
ENSG00000073737	8	89.999	329	95	324.999	139	367.999	83	322	63	19	206.999	34	1075.2	853.001	1136.19	315.999	43	457	196	414.107	722.999	62	253	36	221	64	745	65.999	642	691	99	1209	610	594	226	465	134.095	23.005	517.52	292.244	2758.77	347.656	1171.48	5	58.115	1700.37	774.158	0
ENSG00000073754	0	17	15	25	5	3	14	11	212	5	2	402	1	35	24	183	28	5	83	51	31	29	1	0	13	18	3	11	0	126	94	2	8	111	158	6	5	5	1	90.139	3	325.282	62.012	92	0	2	215.194	2287.59	0
ENSG00000073756	483.001	9274.8	676	1726.64	1832.19	908	453	3081.65	773	1214	221.999	1291.14	4512.78	1283	611	2987	278	419	207	76	1920.09	767.026	112	1797	66	311	983	145	1475	165	777	1316	173	475	1129	2494	746	348.161	287.65	1193.92	787.137	303.156	2338.01	144	23	325.402	1111.77	1219.29	0
ENSG00000073792	41	155.001	303	307.001	207.001	136	162.001	234	134.954	86	42	155.999	23	311	516.999	375	55	11	81	95	85	257.038	22	115.99	8	113	46	287	25	285	290	34	138	254	73.001	113	584.999	73.227	25.618	212.498	163.007	465.559	203.094	262.089	2	55	1300.56	414.897	15
ENSG00000073803	53	195	599	341.078	513	190	391	387	379.806	633.999	97	713	930.998	772.999	555	731.001	500	806	366	264	766	803	469	715.999	168	281	901	422	915.462	676	1059.05	940	645	469	1165.08	808.999	783.469	468.523	659.728	936.663	1455.95	514.138	3272.9	595.28	38	677.161	1634.92	1194.47	0
ENSG00000073849	238	595.999	4174.04	2352	2585	1313	2997	2206.07	3679.71	3769.67	386.999	7391.59	3457	4671.19	3803	7526.72	4196.01	4798.01	2908	2016	10456.4	7100.04	4270.01	7203.02	594	1285	7032.55	2223	8158	3962.31	5888.58	5325.07	6207.58	3141	12625.2	7686.62	6514.01	4206.61	2794.64	6459.73	12745.1	3482.41	13135.8	4603.97	250.242	4216.19	15624.4	10319.9	0
ENSG00000073861	36	89	77	52	83	38	47	98	84	22	8	103	15	82	115	111	102	23	140	122	90	135	55	177	7	75	58	217	48	172	78	32	117	337	109	72	113	54.005	16	115.005	135.015	228.141	36	129.028	7	53	650.144	327.553	0
ENSG00000073905	0	0	0	1.005	2.011	0	1.013	1.007	4.034	11.677	0	4.033	2.019	0	0	1.016	0	3.071	0	0	1.013	0	1.019	1.014	4.046	0	1.015	0	0	1.01	0	0	1.02	1.019	0	2.039	0	1.033	0	2.056	0	1.007	0	0	0	0	3.1	1.021	0
ENSG00000073910	818.045	1111.22	3286.58	2465.1	2614.45	1707.02	3001.02	4052.2	2949.41	5684.9	920	4725.93	12333.4	3412.68	1758	2561	1316	3531.25	660	398	3185.86	2431	1798	4325.31	708	672.001	5050.22	739	6163.08	1092	4108	7836.58	1293	1032	4950.28	4609.94	2542	3495.19	4814.44	2891.83	9724.79	643.398	18195.8	503.716	145.001	5392.62	3972.01	2672.78	8
ENSG00000073921	726.001	6617.21	11279.3	6617.1	10551.6	4218.23	6807.16	8420.2	7627.83	11168.6	1231	9162.99	14188.5	18335.8	13794.4	15471.6	6644.55	10593.7	4753	2922	15435.9	14089.8	6574	14178	2080	3313	15610.1	5759.99	16172.8	8484	19414	15778.4	9032	5873	19232.3	15507.5	15048.6	7822.77	10006.5	11620.3	24921	8834.59	34809.2	7607.8	476.511	9641.68	24457.2	17280	0
ENSG00000073969	119.846	615.115	1755.86	1274.4	1748.91	704.085	1090.47	1338	1586.69	1162.76	162.721	1575	1133.77	2662.41	2629.51	2772.11	962	1118.67	849	663	1975.01	2553	871	1781.87	196.993	628.144	1624.25	1278	1785.27	1769	2206.61	1838.53	2044	1242.19	3412.52	2473.32	2495.65	1009.88	879.847	1372.24	2548.46	1305	2705.66	1137.28	46	990.661	4865.03	2841.18	0
ENSG00000074047	58	180	89	59	48	70	60	155	66	131	37	97	158	65	88	153	126	221	80	35	251	58	127	152	39	70	198	79	333	134	231	140	107	66	158	247	153	171.827	308.281	181.067	882.543	57	842.609	26	13	252.313	243.018	320.507	0
ENSG00000074054	686	2163.08	3216.06	2500.33	2312	1722	2139	2419.78	2610.11	3249.9	718	3877	5204.4	3737.77	1458.36	2470	811.999	2203	420	350	2260	2197.25	1222	2538.52	320	408	2859.84	754	3916.58	1084	2421	4067.98	1073	1018	4177	2915	2121	1937.43	2449	2042	6145.46	1214.95	6940.69	701.274	94	3098.39	4886.48	3212.52	0
ENSG00000074071	33.999	130.999	295.999	107	79	75	176	155.52	214	134	28	167.001	200.001	467	903	527.001	1490	1036	1742	1911	661	840.999	715	308	843	1949	680.001	1946	643	1509	906.999	419	1229	1017	688.001	680	1025.02	1010.69	1044.02	2291.28	2082.92	3981.93	6032.41	6231.66	148.629	753.614	3666.49	3458.76	0
ENSG00000074181	1171	3395.02	5063.67	2815.03	2448.01	2934	3905.01	3864.19	3151.54	4962.98	955	6080	8372.08	2532.99	3866	8467	6540.16	13368	4673.12	4255	6569.17	4888	8715	8782.94	5116	5874	15486	4709	17483.9	5208	7977	9205.87	6400	6079	11137.8	12505	9641.86	25104.1	21712.7	23281.8	90190.1	8194.82	29195.8	2112.45	2093.4	24483.5	25343.2	24579.2	0
ENSG00000074201	111	546	1368.57	680.999	1504	388	1085.53	866	1080	1143	222.998	1054	1461	2628.77	2466	1955	1801	1980.05	1373	1052	1808.45	2190	1742	1614.91	604	941	1649	1797.04	1963.63	2514	2412.13	2017	1861	1106	2232.75	1698	2582.87	1226.95	1261.31	2060.1	2989.06	1485.49	6987.81	2875.19	94.272	1107.07	4365.33	3344.68	0
ENSG00000074211	1	4	3	5.009	2	2	0	6	15	9	1	5.01	15	5	10	19	2	17	0	2	24	9	2	5	8	7	37	6	10	14	13	11	8	7	15	65	12	2	12	0	34.015	6	57	0	1	11	2	22.003	0
ENSG00000074219	59	145	329	208.324	135.999	121	239.001	237	270	329.999	79	432.001	670	181.999	616	891.001	1025	1620	801.011	578	855	652.001	1067	647.001	633	796.999	1303.09	554.999	1229	844.999	916	1116	543	620.999	1012	980.001	1035	919.335	1021.43	1580.09	2872.29	882.383	6463.44	843.154	113	1014.46	1635.63	2222.3	0
ENSG00000074266	85.999	596.81	689.671	473.935	823.001	328	502.218	500	618	505.999	175.001	633.073	729	1192	797	677.936	442	695.999	337.999	190.999	698	654	496	585	108	159.001	655.999	429	948	754.039	883	772	542	284	875	621.385	798	352.647	425.368	685.372	1166.02	686.389	2246.96	714.318	25.025	444.47	1613.72	1157.73	0
ENSG00000074276	1	2	2	4	2	1	0	4	5	2	2	6	2	5	1	1	0	0	2	4	0	2	0	2	3	9	0	1	1	0	1	1	2	3	2	1	4	0	0	1	0	0	3	8	0	0	15	2	0
ENSG00000074317	1	0	0	0	1	0	1	1	5	0	0	0	0	0	1	1	0	0	3	2	0	0	0	1	0	1	0	0	0	3	2	0	5	3	0	1	5	0	0	6	6	6	0	4	1	0	7.007	18.001	0
ENSG00000074319	69	750.831	866	375.022	664.565	275	458	557.036	619	803.995	97	734	1119.04	1450.03	2752	2091	2092	2369	1325	1070	2080.02	2535	2039	1839	789.862	1352	2079.32	1685	2450.76	2384.95	2769	2503.58	2082	1402	2776.18	1958	2667	1621.21	1885.78	2624.02	4159.25	1625.81	9250.52	2845.69	134.984	1660.17	4828.06	4090.15	0
ENSG00000074356	336.999	1981.32	2016.89	1472	1749.91	975	1577	1460	1843.04	1651.03	399	2062.01	2425.78	2197.9	1830	2565.09	1083	1820.73	864	606	2054	2339.16	1148	2209.01	401	576.001	2057.54	1059	2827	1598	2330	2733	1501	1153	3427	2288.77	2277.05	1370.32	1542.06	1563.09	3950.96	1426.1	6698.69	790.128	99.007	1869.43	4550.08	3077.38	7
ENSG00000074370	416.999	440.182	1143	697.999	440	639	958.999	1018.21	857.001	806.999	425	1353	479.999	744	1205	2026	2474	3192	2686	3125	1674.52	1470	1429	1826	1640	1341	2167	2355	2875	2418	1246	1436	1515	2063	1855	1842	2179	3410.27	2938.54	5340.73	9685.82	5500.86	9906.42	2511.63	134.001	1978.85	8507.8	6501.1	0
ENSG00000074410	188.013	2373.34	1290.03	1724	1168	422.001	872.007	2966.06	761.745	1254	148	1710.11	728.992	2006	4504.56	4606.38	1585	1212	574	1866	2574	4399	1198	3207	336	1426	2257.02	2112	1488	4313	4854.41	266.047	3564	5110	3181.86	5557.01	3628.71	406.499	449.679	1210.11	3881.22	3323.5	901.143	1842.49	200	1186.58	8212.63	3303.57	1
ENSG00000074416	448.999	3278.39	3154.9	1458	2831.6	2325	2040.01	2046.43	3404	1499.88	418.999	1986.08	2079	4682.15	5434	6648.37	3068	5641	3968	3330	4222.6	5327.99	3033	2827	1204	3775	6057.78	8530	5015.54	5654.4	5709.01	4347	12669	7164	10009.7	6714	5922	3973.06	3920.3	5646.28	16470.9	16446.1	20412.1	8078.61	406.655	5205.66	35188	11341.5	0
ENSG00000074527	208	837	812	664.995	1423.07	285	840.788	746.001	966	1645	202	1287	3454.01	1553.06	1435	2141.89	1180	4894.05	224	209	3932.93	2142	1579.08	3092.33	287	166	2866.95	629	9746.9	949.999	3805.48	7454.41	1158.01	979	6059.35	2476	3048.16	2981.08	5895.4	2127.26	9494.24	230.231	12451.2	321.252	64.108	3099.71	3089.44	2393.11	0
ENSG00000074582	44.999	95.001	360	246.002	166.999	194.001	266.999	208.001	293.001	185	91	350	297.997	360.999	839.999	729	978.999	1001	794	723	691.001	839.765	769.999	606.998	395	523.999	737.001	900.001	919.001	1290.41	901.999	701.005	848.999	605.999	813.001	648.001	1024	552.737	568.829	987.274	1742.34	1162.73	3247.79	1400.16	53.001	571.767	2295.84	1906.23	0
ENSG00000074590	319	2253.45	2137	859.001	1293.06	808	1846	1098	1257.81	4265.01	546	3359	3905.81	1885	1622	3158	1624	4669	949	519	4149.28	2441	2567	3490	772	900	4965.69	1103	5904.97	1598	4042	3440	3117.02	2070	4794.95	3619.63	2132	2641.45	2913.48	3162.38	8136.6	537.061	12680.2	786.206	96.149	3625.24	5121.74	3957.82	3
ENSG00000074603	116.001	920.91	2420.02	1037	2451.83	633	1674	1430	1811	2196	242.999	1803	2628	4494.05	1577	1884.78	592	1263	441	326	1726.88	2121	831	1549.6	200	459.161	1867	649.999	1899	837	1967	2368	985	823.001	3121.23	2171.2	1756	1131.6	1355.1	1336.78	3113.89	680.756	5921.84	591.126	64	1453.97	3506.45	2115.9	5
ENSG00000074621	35	126	535	325.001	301	180	303	296.999	418	384.999	94	433.999	413	599.001	369	473.001	194.999	346	181.999	93	511.042	528.999	229	473	83.999	110	340	249	620.999	294	473.999	483	388.001	298	680.004	539.999	515.001	303.502	326.684	415.895	913.242	203.005	811.523	176.083	21	328.142	1085.6	762.588	0
ENSG00000074657	1269	2820.99	4579.42	3278	3011.41	2666.11	2969	4105.78	3738.97	6859.96	1185	7527.58	9410.97	5467.98	3222	6530	1919	6731.48	1038	962	6286.03	4653	3545	6225	985	1272.02	8375.46	1384	10698.2	2229.06	5524	9406.05	2778	2200	9673.2	7763.26	4816	3849.41	4927.5	5109.65	15097.5	1420.41	20093.9	1079.31	220	7359.22	8586.2	7058.99	0
ENSG00000074660	164	446.988	499	420.002	225	307	486	305	377.001	97.999	142	289.001	98	519.996	545.004	524.001	437	290	600	549	357	431	308	265	50	195	281	837	338	958.999	556	156	909	816.001	537.001	428	1071	608.99	207.18	1500.54	1104.45	963.421	1005.97	922.973	26	344.677	3853.71	3151.34	4
ENSG00000074695	198	2291.52	3765.8	2025.77	4698.23	1124.03	2253	3065.07	3018.27	3716.8	325.999	3618	4083.01	7424.18	3966	5437	1277.01	2632	930.999	713	3654	3425.77	1361	3619.27	296	631	3505.05	1497	4321.69	2431.12	4382.5	3764.01	1921	1497	5988.24	4153.97	4080.01	2076.87	2509.8	3167.8	6037.94	1564.55	9803.95	2086.07	124.044	2524.39	8646.24	5139.11	0
ENSG00000074696	41	621.999	1665	791	1827.87	429	1236.8	1053	1264	1303	100	992	1182	3327.72	2395	2191	1280	1832.78	938	517	2294	2364.01	1106	1389	240	603	2085.08	1205	2275	1868	2554.18	1882.02	2038	1051	3209	2169.25	2298	1078.49	1338.61	1949.97	3267.12	1338.41	6597.24	1772.74	100.312	1267.02	4901.76	3378.04	0
ENSG00000074706	14.369	203.439	415.833	212.03	269.999	149.912	264.143	276.541	363.999	190	28.898	450.243	200	639.526	160	365	158	145	120	81	242	297	140	302.751	13	117	208	101	192	196	198	165	167.604	237	318.129	352	250	100.108	79.018	191.388	250.186	97	137.012	83.013	5	120.089	613.352	443.207	1
ENSG00000074755	1904	5587.33	5623.54	5656.5	3413.88	3716	4423.98	5131.5	5194.35	3422.61	1272	6032.38	4951	5585.31	2301.19	3779	1328	2460	1475.02	977.021	2829.99	3231.49	1404	3030.82	574.182	988.999	3179.03	1828	3553.93	2127	3132	4217.19	3014	2476.01	5532.28	4121	3020.55	2612	2237.12	2973.21	7106.49	4233.63	9591.43	1904.52	161	3660.58	11490.3	5247.7	11.042
ENSG00000074771	0	0	0	0	0	0	0	0	0	0	0	1	0	0	0	0	0	0	0	0	0	0	0	0	0	0	0	0	0	0	0	0	0	3	0	0	0	0	0	0	0	0	0	0	0	0	0	0	0
ENSG00000074800	1143	7254.3	18314.1	7149.14	10326.4	5505.31	5417.87	10681.9	12130	8356.49	1207	9358	12255.2	23522	53243.6	32868.4	37236.4	32527.6	27356	30050	24597.6	42772.1	23876	22642.6	12370.9	37735.9	25854.6	50609.2	25336.1	65736.8	42667	24411.1	39338.7	42906.6	34560	33549.7	55558.6	19310.9	19830.5	37500.8	63730.4	113698	92248	125806	2842.85	23470.5	145048	85416.9	0
ENSG00000074803	3	0	0	0	1	1	1	2	8	8	1	4	12.483	2	0	5	5	27	1	0	15	10	10.825	3	19.001	0	9	0	40	1	0	43	3	0	36	5	2	6	3	6	27	2	47.506	0	0	18	1	4	0
ENSG00000074842	55	724.001	776.244	380	577.304	314.016	403	526.036	662	425	48.231	587	473	1042	3716	2497	4654.21	2780	5023	4570	2374.87	3140	1984	1832	1394	2995	2278	5516	1933.42	6210.19	3465.46	1368	5437	3037	2968.99	2782.89	3952.08	1857.29	1709.42	4315.97	4579.28	9980.71	9091.36	10592.5	325	1335.78	10905.4	6753.15	0
ENSG00000074855	66	86	245	167	83.036	167	204	236	174	62	94	171	87	151	306	458	223	327	224	181	282	261	258	443	53	166	403	278	357.002	331	354	246	265	326	466	442.999	465	467.343	388.803	697.912	1899.32	405.072	1169.93	209.227	62	489.331	1794.24	1569.52	0
ENSG00000074935	58.001	226.002	488	275	454	165	453.003	407.001	455	565.999	56.001	510	902.001	766	358	619	225	616.001	142	91	637.365	489	378	663.001	77	113.001	681.855	178	1299.92	356.001	555	955.979	269.001	202.001	860.351	641.001	475.026	446.218	765.572	595.068	1277.58	134.01	2392.34	200.108	23.002	583.231	820.937	858.737	0
ENSG00000074964	1242	1198	3063.78	1407	1244	1948	1965	2213.57	1606	1202	1422	1753	3282	2028	1981	1933.59	2419	5790	1872	1619	2487	2425.28	1851.01	1415	1513	1663	3909.97	3142.33	4548	2921	2588	3707.93	2639	2009	3905.01	3222	3747.03	4373.65	6115.22	5098.07	15533.3	8422.79	31756	4968.27	379.021	7818.36	13528.1	10096	0
ENSG00000074966	19	51	170.999	293.001	127.001	76	246.999	192.276	168	60	17	199	60	205	59	113	13	48	41	18	62.999	142	34	92	8	19	59	30	51	31	59	43	102	140.999	168.999	113	63	39.308	5	39.003	61.439	24	48.006	26	0	30	291.539	129.057	0
ENSG00000075035	30	33	141.037	28	16	36	80.999	44	45	651.999	44	265	549	79	103	402.002	520	708.303	145	149	881.999	98	731.999	197.999	392	274	1151	147	902	161	1011	874	228.001	141	596.001	791	307	452.737	420.301	870.966	1708.56	74	4233.38	99.005	16	1097.7	446.281	541.295	0
ENSG00000075043	0	0	0	0	1	2	0	3	60	0	1	0	0	0	0	0	0	0	1	0	0	1	0	0	10	0	0	0	0	0	0	0	1	0	0	1	0	0	1	0	0	0	0	0	0	0	0	0	0
ENSG00000075073	1	3	18	10	14	8	9	3	24	17	2	10	14	32	40	17	86	53	82	47	28	57	39	12	24	42	30	38	57	44	48	24	60	39	31	30	37	30	39.264	71.1	50	24.087	146.799	148	0	16	85.78	109.161	0
ENSG00000075089	13	137	342.999	118	375.001	76	232.999	204.006	223.001	318.001	54	226.999	515	843.991	643.999	611	319	690	199	98	599.001	621	352	540.695	81	76	721.992	264	935.002	451.005	774	945.002	405	209.999	886.283	563	735.615	368.381	483.603	545.839	1073.61	240.182	2881.41	538.048	13	423.541	1032.38	819.302	0
ENSG00000075131	9	58	148.001	70.001	108.07	48	87.002	57	121.705	97.007	13	94	130.002	229.221	140.088	143	113.835	183.004	105.003	48.001	106.001	176.112	112.191	107.135	47	67	133.004	109	190.512	163.717	192.002	138.924	125.003	86.327	161.004	175.005	206.001	79.17	88.013	141.785	229.124	224.036	444.54	223.072	10	116.063	329.018	298.064	0
ENSG00000075142	42	338.006	879.955	363.001	789.999	251	548	526.006	687	835.999	107.001	767.999	1242.79	1655.07	2357	2046.01	2351	2550.01	1719	1370	2082.36	2399	2052	1624	851	1294	2123	1866	2744.05	2616	3049	2300	2017	1254	2640	1858	2656	1803.62	2120.86	3109.21	4210.77	2286.07	10893.9	4406.19	143	1884.85	4879.35	4560.63	0
ENSG00000075151	678.002	1608	4455.15	4460.27	4801.07	2425.01	3320	3704.74	4018.94	3561.18	644.001	4338.03	2960.21	5967.36	3785.48	4921	962.999	2282	868.998	513	3891.03	3818.01	1311	3642.15	249	505.001	3198	1298	3485.36	1946	4075.21	2761	2914	2038	5503.28	4461.05	3636.51	1737.93	1805	2660.93	5499.65	1476.35	4678.34	883.271	78	2188.92	8137.04	4967.81	0
ENSG00000075188	8	81	312	106.999	247	80	187.12	178	243.001	261	38	222	268	676.999	581.996	448	377	455	282	205	456	500.995	344	356.001	89	160	417	405	515.999	615.001	551	423.999	366	322.001	481	392	609	224.265	304.625	387.575	660.23	367.967	1545.24	624.079	21	194.66	797.31	748.083	0
ENSG00000075213	19	72	344	157	148	13	318.064	149	219	77	14	311	33	151	140	145	33	28	38	26	60	185	20	35	9	32	78	84	90	68	56	44	31	42	135	92	115	42.068	9	218.059	110.059	55	38	62	0	32	301.142	373.176	0
ENSG00000075218	20.999	42	102	31.001	51	33	45.999	36	70	7	21	46	5	83.001	141	99.001	65	19	35	55	56.001	145	12	81	5	47	42	188	18	126	157.999	44	49.001	95	89	84	231.999	19	13	90	96.288	188.89	45	90	3	28	479.588	256.044	0
ENSG00000075223	146	1473.1	3255.99	1368.78	3999.01	679.001	1746.12	2600	1997	2495.88	240	2217	3452.26	8340.73	922	2074	188	586	103	169	2067	1934	431	2152.29	99	153	1921.75	338	3202	499	1685	1988	422	410	2622	2420.06	2046.49	1337.44	2590.7	1830.31	3876.36	1014.08	2654.2	1070.51	62	1806.82	3417.64	2200.33	0
ENSG00000075234	105.001	390.999	614.193	350.993	309.055	204	411	509	475.999	244.001	109.999	415.016	324	723	880	760	898.999	695.999	821	744	682	946.001	538	540	264	599	690.001	968.001	604	1047	804	562	829.999	807.999	1299	824.999	1008	616.212	533.358	1167.31	1830.51	1897.75	2336.78	2034.34	76	587.952	3251.11	2183.12	0
ENSG00000075239	35	323.001	839.888	303.001	853.709	205.998	499.002	497.96	622.001	953.002	112.001	657	1479	1762.92	2356	1590	2111.25	2675.64	1324	1024	1679.45	2669	2129	1268	1055	1548	1890.05	1680	2701	1882.12	2521.01	3027.1	1746	1365	2374.74	1627.21	2278.71	1593.22	1838.45	2127.82	3804.91	1950.75	11680.7	2158.22	154.146	1808.12	3703.25	2957.72	6
ENSG00000075240	139.661	363	1216	858	846.999	885	1038	1281	941	380	358.001	666.001	315.015	1753.21	1041	966.999	386	404	602	378	943	621	261	697	65	285.001	633.001	1272	494.003	1057	869	319	1800	781	2114.12	996	1309	638.491	468.428	1977.97	2463.38	2600.6	1641.92	2055.63	87	793.042	8314.27	3820.62	0
ENSG00000075275	269.999	427.045	1350.16	642.001	746.001	893.105	751.001	888.993	1108	152	166.999	284	38	1717	983.001	760.001	265	37	173.999	152	394	1175	59	268	14	150.999	323	1281	144	1174	506	86	697.001	561.999	960	626	1798	243.093	45	651.09	655.942	1890.47	550.338	642.482	10	333.246	6869.1	1586.78	8
ENSG00000075290	0	0	0	0	0	0	1	0	2	0	0	0	0	0	0	2	0	0	0	0	0	2	0	2	1	0	0	0	1	0	2	0	0	1	0	0	0	0	0	0	0	0	0	0	0	0	4	0	0
ENSG00000075292	1089	2947.1	7328.63	4551.92	7652.51	2663.04	6390.8	5931.21	5976.81	6760.14	960	7232.29	8454.01	12238.7	4489.39	4350.98	2936	4600.96	2051	1619	4269.99	5639.57	3168	3664.16	1149	1990	4643	2473	5044.06	3343.02	4518	4552	3004	2633	5920.47	4191	4377.24	2145.24	2620.13	2810.03	5760.46	2479.05	12994	1801.24	158.636	2579.27	6508.7	5602.02	0
ENSG00000075303	9	103.561	547	209.001	661	145	358.001	306	469.017	304	43	379.001	426	1225	379	470.001	108	237	68	58	377.009	376	110	425.001	34	62	407	150	498	165	460.001	553.999	181.001	110	736.001	403.553	538.497	242.206	324.564	376.436	847.372	240.11	1111.14	234.767	15	397.979	984.023	646.462	0
ENSG00000075336	33	129	303	147.002	236.999	121.001	168	153.09	263	228	49	222.999	348	512.132	714.162	644	529.999	673.999	313.001	293.001	616.463	677	504	478	170	286	556.001	522.001	744	750.207	898.001	664.116	645.028	425.001	754.017	602	824	384.674	497.995	773.187	1095.95	426.963	2793.45	686.654	50	425.44	1486.93	1259.89	0
ENSG00000075340	17	18	109	60	60	36	157	59	104	46	20	107.013	15	72	65	70	118	53	72	49	75	73.999	74	43	23	39	131.037	82.999	123	114	77	36.999	99	117	83	54	65	53.08	20	114.02	165.287	130.021	61	129	0	32.026	229.462	162.005	0
ENSG00000075388	0	0	0	0	0	0	1	1	9	0	0	0	0	1	0	0	0	0	0	0	0	0	0	0	1	0	0	0	0	0	0	0	0	0	0	0	0	0	0	0	0	0	0	0	0	0	0	0	0
ENSG00000075391	700.999	4848.34	3787.89	2845.11	4153.48	2722	2455	2881	4088	4353.3	795.001	3562.53	8102	5929.15	1682.01	1827	672	1153	329	179	1866	2392.05	851.001	3380	129.001	340	3092.2	755	2650	937	3029.01	4357	1145	787	3302.01	3203	2006	1935.53	2642.99	1410.72	5343	612.741	10283.9	447.233	51	2389.54	3940.7	2101.28	4
ENSG00000075399	100	226.999	315	333.048	122.003	346	302.224	494.999	220	130.001	189	253	127.001	260	698	584.999	831.999	578.144	912	1170	549.999	554.288	368	320	278	818	716	985.004	353.999	963	582.999	297	811	786.998	692	678.153	820	636.408	538.407	1024.45	2165.49	3067.73	2515.79	2597.57	112	669.013	3720.43	2800.97	0
ENSG00000075407	166.528	788.561	2243.38	1167.55	2062.55	629.505	1533.83	1422.2	1729.24	1887.36	280.985	2213.57	2821.24	3396.61	857.426	1157.83	525.755	1219.96	383.998	278.001	1210.52	1304.51	698.683	960.645	262.97	325.945	1541.01	425.607	1735.1	618.334	1276.77	1603.05	611.186	555.087	2009.8	1376.2	927.716	869.903	1079.89	1100.95	2349.43	423.332	4791.61	462.17	60.737	1147.23	1952.19	1200.84	4
ENSG00000075413	847	4018.33	4410.01	3550.36	4176.29	2613.08	3621.11	3293.01	4134	2984.07	744.999	4951.99	3877.7	5722.97	3751	3712.01	2290	2896	1934	1818	2837.27	3260	2054	2967	977.056	1617	2737.75	2477	3430.09	2673.05	4074	3205.1	2491	2142	4023.75	2776	3368	1652.89	2032.58	3052.15	5404.89	3050.85	9656.05	2682.22	188	2190.48	6989.18	5649.21	5
ENSG00000075415	687.43	6973.85	4365.51	2758.28	3248.26	1945	2395	2761	3941.54	4905	715	4370.06	8209.06	7237.02	15167.9	11800	14796.7	15715.3	10149	8317	11960	14978.4	12793.1	10403.6	6027.76	6999	11236	11864.1	15082.4	15842.8	15172.2	15826.1	12058.1	8328	14985.5	10355.5	17053	9413.07	11476.5	12961	22095.8	15319	54840.6	20636.7	760.609	9160.19	25175.2	20506.6	0
ENSG00000075420	1446	10034	9193.88	6907.31	7492.46	5603.01	4698.04	7762.89	6597.49	8333.69	1399	9099	10408.8	13369.1	3353.9	5306.36	1104	2153	656	588	4070	4358.52	1009	4708.13	412	707	5217.1	1400	4091.54	1925	4785.19	4837.89	1808	1520	7003.55	6915.49	4274	2726.46	2927.77	2893.72	7576.5	2004.9	9896.75	1824.47	96	3652.81	7640.7	4665.94	2
ENSG00000075426	2883	20368.3	4642.22	8624.45	5689.04	5393	2899	7390.45	4785.66	5037.27	1713	7195.97	9845.38	3768.64	5024.16	9187.57	2043	3170.16	1919	1265	5339.6	4589.17	1764	7325.5	1301	2611	7223.81	3193	5804.02	4279.47	5139	8083.7	3231	4330	6294.27	6714.23	11748.4	3486.51	2986.74	5717.22	10098	7884.1	12805.9	2340.44	199.005	7869.51	22943.7	9122.68	6
ENSG00000075429	2	15.002	3	1	43	7	4	1	12	1	0	2	0	7	1	1	0	4	2	4	2	5	2	19	26	3	0	2	1	10	6	1	6	0	10	6	4	1	0	2	8.012	9	0	10	3	2	22	2	0
ENSG00000075461	2	3	0	0	0	0	1	8	2	0	0	0	0	0	1	3	0	0	0	5	6	4	1	1	3	0	0	2	0	3	1	1	1	0	5	2	2	3	0	0	7	3	1	4	0	1	10	0	0
ENSG00000075539	896.999	2406.56	6337.06	3712.1	5000.78	2207.14	4369.31	3532.05	4411.97	6926.54	884.999	6835.02	11251.2	8678.38	1457	2084	1036.4	2673.09	552	380	1919.2	2368	1136	2087	424.001	440	3303.62	670.001	3132	1028.03	2287	4400	895	749	4379.01	2609	1954	1782.82	2199.47	1789.47	5018.44	708.934	10988.3	761.505	92.001	3104.71	3786.37	2444.82	8
ENSG00000075568	379	1795	2608	1819.4	2360.01	1235	1966	2050.03	2163	1963.63	463	2639.52	3068.09	3659.03	1782	2700.12	595.001	1731	506.999	285	1933	2117.22	921	1975	194	293.001	2308	953.001	2829	1184	2536	3268.24	1399	1169	3626.86	2410.09	2208.01	1768.81	1648.15	2364.95	5029.06	1257.86	6216.09	926.866	84	2663.97	6311.76	3829.57	0
ENSG00000075618	165	304	673.441	343	239	471	469.991	450	342	220	151	412.001	179	636	1167	1101	1232	884.093	1591	1184	852	868	722	651.058	177	928	958	2301	787	1879	1430	289	2985	1582	1213.09	1360	1700	2699.9	1699.71	6156.25	5844.45	5462.43	3211.73	7436.23	237.459	1696.35	16560.1	14004.1	0
ENSG00000075624	9266	38563.7	113063	39252.3	66039.3	43381.6	42996.4	54453.4	74971	76722.2	12930	79880.2	124469	120243	232729	169990	261723	250974	188349	173892	144655	227969	163921	144622	130201	296146	233050	242612	220355	273663	276483	199492	218119	211439	215117	183736	273833	222128	252803	353414	634150	499099	851547	455682	31965.4	285087	842372	546526	3
ENSG00000075643	5	57	130	142	142	63	101	190	105	169	16	167	97	179	212	225	151	151	118	74	225	232	110	199	32	84	224	109	162	202	199	96	124	135	223	299.02	183	133.134	147.546	107.005	340.531	102.003	236.017	181.014	6	164.22	502.446	378.759	0
ENSG00000075651	146.001	591	1548.22	1027	1677.2	673.142	1199	937.999	1415.78	1142	181.999	1429	1197	3185.51	1406	1037.01	909	1183	521	301	1339.97	1544.03	713	1231.99	521	482	1666	782.001	1728	804.001	1357.01	2163	920.999	645.999	2946.62	1437	1508	902.585	835.285	755.163	2607.55	1160.38	5826.74	744.437	42.001	954.008	2353.99	1754.67	0
ENSG00000075673	2	0	2	0	0	0	5	0	2	1	5	4	30	1	0	1	3	25	3	1	6	0	3	13	3	0	1	2	11	3	3	114	0	3	1	1	0	4.002	6.001	9	19	0	15	7	0	5	2	0	0
ENSG00000075702	38	142.001	100.002	85.999	45.751	101.999	67	84	86	23	28	79	20	104	71.001	85.001	53.001	13	50.999	71.001	42	78	35	51.001	18	47	57.999	150.999	25	114	79.001	53.001	54.999	95	89	74	161.001	46.001	47.969	82.428	146.022	588.552	147.003	122.013	5	46.02	554.261	371.308	0
ENSG00000075711	340	1597.03	2278.8	1724.12	2414	1082.98	1843	1786.1	1899.01	2317.89	401.235	2579.84	3271	3469	1221	2044	661.001	1564	406	464	1841	1657	890	2185	306.454	510.001	2246	582	2909.72	835.001	1991	2915	847	654.999	3044.99	2083	1607.02	1261.88	1803.43	1468.67	3784.99	752.258	7160.29	783.335	84	1802.76	2754.01	1927.39	0
ENSG00000075785	559.999	6137.01	5056.49	2795	5923.98	2483	3243.66	3315	4398.18	3721	536.999	3722.66	4298.9	8811.38	13952.9	11240.5	8720.98	8896.37	6363.36	5372	10308.8	14944.8	7066.11	8247.48	2574	6350	9633.21	10413	11144.8	12802.7	14800.8	10228.8	13257	8541	15514.5	10326.8	13988	7230.85	8207.65	11465.7	21356	13920.1	31544.1	11726.6	630.678	7684.31	33350	21076.6	0
ENSG00000075790	74.854	659.433	1472.06	476.026	1478.38	328.998	938.642	790.901	907.119	2212.11	251.44	1187.85	3557.95	3124.48	1623.26	1937.49	1836.76	5049.25	901.626	854.971	2325.41	1978.27	1802.07	1714.31	813.741	1058.12	3151.37	832.05	4404.65	1298.38	2440.11	3840.69	1015.38	659.374	3993.97	1906.32	2216.89	1725.62	2827.45	2344.53	6356.11	1171.46	16718.9	2119.28	95.511	2597.33	3183.54	3105.03	0
ENSG00000075826	297.348	270.551	795.672	939.382	477.031	732.907	724.768	827.477	991.93	422.067	276.004	1063.56	554.428	616.489	982.83	1110.85	808	1035	666	495	696.081	820.624	857	885.796	252	341	878.389	516	1182.32	846.647	1031.94	803.423	715.203	555.25	1244.34	912.511	1424.07	532.894	524.568	742.149	1969.06	557.842	3392.29	250.029	41	776.858	2259.56	1592.57	0
ENSG00000075856	344	1238.13	1475	1006.82	1052	732.236	1110	1090.78	1218	1015	378	1408	1689	1668.12	1668	1849	1068	2001	785	556	1449	1719	1207.01	1552.95	338.001	539	1947	1147	2523	1756	1813	2241.87	1458	1141	2625.21	1690.01	2080	1324.79	1521.19	2036.37	3997.05	1778.5	4944.71	1242.76	105.002	1756.51	4641.69	3224.76	0
ENSG00000075884	144.001	283.001	985.002	796.003	1437.36	462.999	1394.76	901.111	1264	392.503	95.999	1012.13	466	2617.99	1016	530.001	412.999	172.999	529	492	429	847.001	373.998	744	70.999	456.999	279	690	251.999	851	665	307	857	597	810.999	560.999	893.935	204.785	113.887	645.958	539.503	608.764	274.621	1118	37.03	136.849	1473.58	1020.08	0
ENSG00000075886	0	0	0	0	2	0	0	0	1	0	0	0	0	0	0	0	0	0	0	0	0	0	0	0	3	0	0	0	0	0	0	0	0	0	0	0	0	0	0	0	0	0	0	0	0	0	0	0	0
ENSG00000075891	0	0	0	2	1	1	0	3	23	0	0	0	0	0	0	0	0	0	0	0	1	1	0	0	4	2	0	1	0	0	1	0	1	2	1	2	0	0	0	11	1	0	9	0	0	0	0	6	0
ENSG00000075914	74	353	425	344.001	513.001	209.001	359	343	370	346.039	95	483	426.081	643.04	992	690	1103	964.999	880.646	1066	637.999	922	821	560.999	618	1230	683.999	1184	762	1260	1047	792	912	842	901	679.999	1068	479.796	524.318	881.35	1351.43	1218.98	3017.39	1903.02	108.604	490.098	1737.33	1360.77	5
ENSG00000075945	138	358.424	1254.99	667.001	1277.71	489.001	949.176	741.009	933.324	1407.02	194	1260.32	1963.6	2276.15	1471.07	1372	1099	1586	691	499	1642.19	1301	940	1257.14	331	483	1205.01	902	1995	1296	1773	1550.78	1077	683	1939.78	1390	1575.02	817.899	1031.68	1483.55	1952.07	790.271	3502.1	932.418	71	864.134	2480.06	2129.85	0
ENSG00000075975	124.999	966.55	1100.15	634.002	989.999	532.088	761.262	694	866.001	959.001	178.001	1106	1389	1492.89	1538.02	1522	914	1741.93	577.017	405.951	1499.06	1493	1114.02	1486	446.779	575.977	1814.07	802	2074	1137.06	1787.01	2311.97	1286.02	822.999	2116.18	1598	1654.07	1064.51	1347.65	1443.72	3589.6	838.393	5863.5	1116.84	67	1530.94	3173	1968.95	0
ENSG00000076003	90	427.713	794	410	1020	280	596.001	519.618	734	836	69	756	832.971	2007.74	1857	1719	1119	1289	629	598	1264.03	2056	945	1030	357	863	1413	1197	1334.02	1550	1948	1770	1350	864	1504.07	1404.03	2176.01	885.511	986.263	1156.86	2198.23	1498.76	4158.58	1031.7	77	887.916	2836.86	2233	0
ENSG00000076043	64.999	712.838	848.958	644.001	966.965	336.975	687.935	674.921	562.941	874.15	83.999	795.909	1093.69	1300.54	2296.25	1888.52	2349.01	2818	1675	890.998	2758.5	2193.45	1936.97	1951.58	552.999	1177	2383.9	1492	2401.42	2461.82	3857.29	2155.76	2385	1319	2371.09	2618.45	2445.85	1758.31	2319.82	2993.08	5074.84	1444.48	11063.4	3238.75	216.734	1557.92	4306.46	4747.88	0
ENSG00000076053	77	1372.99	823.712	493.519	1036.2	351.594	488.038	666.967	644.02	769.095	107.466	761.424	1218.22	1572.99	747.062	958.807	340.001	791	194.999	132	809.948	740.621	427.413	684.887	100.004	140	959.011	293	1274.43	475.323	869.999	1217.56	492	318	1121.01	782.534	946	583.327	689.387	1010.44	1682.91	238.638	3713.37	639.09	27	684.892	1606.11	1497.15	0
ENSG00000076067	255.105	1624.05	2870.26	1939.84	2209.78	1186.2	1919.11	1923.72	2256.47	3661.26	499.433	3873.89	5263.32	3699.6	2267.89	2906	2488	4614	1484	1035	3607.01	2958.86	3136	3739.13	889.322	1252	3881.41	1388	5420.89	2432.83	4058.06	5441.22	2307	1665	5151.03	4200.05	2991	2712.91	3266.64	2880.42	9159.55	2143.37	13874	1252.97	207.921	3260.15	6071.84	4755.58	0
ENSG00000076108	1817.01	6438.73	4267.07	3893.65	3354.57	2386.32	3117.76	3276.84	4138.06	3448.04	986.001	5635.01	3940.03	3833.48	2964	5833.04	1486	3619.19	1210	930	3885.97	3791	2263	5237	436	742	4190.14	1448	6382.53	2490	4284	5080	2509	2443	6988	5253.98	4168.37	3047.26	3184.44	3587.66	10565	2034.21	9320.4	934.384	126.084	4415.32	10878.8	5762.67	3
ENSG00000076201	626.001	1175.28	1235.27	1050	688.001	1037.11	1086	1048.01	943.448	721.008	582	1189	970	1137	1255	1513	1072	1723.04	1235	1111	1004.98	1152	792	1174	702	869	1636	1513	1706.87	1443	1274	1277.12	1453	1580	2044.01	1469	1647.04	2685.17	2158.45	2968.88	7542.73	5651.44	7151.83	1313.53	225.001	2673.11	9955.38	5847.36	0
ENSG00000076242	193.001	768.001	1298	750.998	933.981	542.999	895	870.296	894	1075.06	217	1208	1377.63	1636.71	1716.4	1574	1152	1682.97	802.001	592	1691.51	1813	1313	1421	399.001	534.108	1561.04	1164	1739	1783	1962.82	1802	1667	1022	2105	1680	2053	1010.41	1296.67	1580.79	2713.67	1357.79	5353.27	1306.25	85.471	1021.06	3393.63	2826.76	0
ENSG00000076248	15	82	249.184	169	304	94	159	170.999	263.999	204	29	221	212	488	800	655.999	531	679	367	233	628.001	764	496	532	139	236	547.026	587	664	802	896	497	638.005	463	863	568	848.999	428.249	447.676	708.792	1118.52	427.016	1492.05	664.221	22	414.495	1720.22	1257.6	0
ENSG00000076258	14	48	251	121	224.965	52.037	228.028	216.001	205	258	43	259	702	398.001	309	331	204	377	132	71	384	758	354	355	112	204	525	172	866.001	413	378	778.001	250	236	515.999	534	580	318.674	450.446	417.519	1002	232.02	2079.42	169.047	46	676.048	611.501	531.142	0
ENSG00000076321	108.001	582.977	895	557	711.001	376	588.014	655.684	691.014	921.999	139	1037	1358	1287	512	1044	160.999	814	82.002	36	1120.07	813.001	405	1027	22	69.999	1036	156	1577.64	317	1029.05	1652	484.036	293	1415	1212	751.999	677.985	902.772	956.636	2289.7	99.016	2930.67	155.001	16	854.166	1412.76	1024.25	0
ENSG00000076344	156	88	170.535	73	76	271.884	145.983	123	239.999	109.999	236.001	53	276	82.001	236	236.999	718	1086.97	381	239.001	622.001	135.999	317.987	288	488	298	273	330	814.024	523.238	396.997	957.001	237	392	282	452	270.999	795.831	842.24	709.058	2936.93	765.126	6381.35	302.127	156.019	613.94	807.52	1650.14	0
ENSG00000076351	44	188	1554.82	1061	1000	416	1104.22	960.001	1477	678	114	1149	901.466	1712	2471	2087.58	948	1231	1112	726.447	2022.59	2113.26	878	1124	212	877.879	1777	1407	2017	1834	1832	1226.15	2577.51	2032.88	3608	2105.68	2455.04	1236.08	911.304	1676.64	3614.53	2082.57	2361.84	1302.72	79.321	1376.76	7273.33	3475	5
ENSG00000076356	886	1266.07	2085.38	2083	1323	2883	1706.6	1505	1668	3768.25	867.999	2852	1739	1878	1089	2006	1449	2828	976	797	3469.98	1579.14	1111	2115	657	623	2598.19	916	5369	1333	3244	2709.32	1957.15	1171	3373.18	3176.01	1588	3542.92	2551.71	2439.77	5718.35	1072.36	8345.83	739.011	75	2040.73	5321.83	4252.01	0
ENSG00000076382	388	1378	375.002	514.001	378	526	202	326.999	323.001	158.001	74	321.999	127	396.999	671.335	397.284	288.998	156	200.998	213	236	535.09	139.001	266.619	38.001	178	193	553	189	514.001	450	174.999	319.346	368	282.624	302.999	721.007	75.081	86.003	187.607	309.12	749.289	247.171	434.086	15	78.086	1107.75	620.163	0
ENSG00000076513	185	1075	1883.99	1225.98	1408.24	769.933	1282.28	1463.02	1574	1370	292	2053	2402	3037.26	2456.47	2724	1480	2179	1061	911	2417.6	2773	1748	2646.21	597	965	2633.01	1246	2914.26	1637	2988	3579	1900	1761	4064.06	2822	2607	1658.04	1947.14	2172.64	4880.23	1728.15	8811.41	1770.49	126	2371.18	5495.46	3386.43	0
ENSG00000076554	48.161	158.756	584.014	236.689	440.289	192.001	471.002	262.458	331.74	185.001	71	1011	398.909	760.001	192.125	574.999	149	228	149.965	110	289.32	385.141	108.999	590.043	41	82	432	252.001	412	267.873	385.999	398.282	137.801	365.088	620.767	300.999	369.853	209.941	93.005	747.263	727.829	245.341	1089.68	478.976	7	264.707	1175.23	722.521	0
ENSG00000076555	344.002	231	1211.99	998	618	929.001	1210	522	1100	1032	432.001	1819	1553	1006	859	1316	823	1498	940	719.999	697	679	1271	1147	549.001	450	1105	722	2418.12	897.999	793.001	1688	698.001	610.999	1593.15	1229	1018	1436.29	1194.53	1620.02	3324.71	962.535	4544.19	554.668	95	1456.22	2819.37	1930.89	0
ENSG00000076604	139.999	429	158.001	236.999	129	222	172	209	140	126.001	52	223.001	98	131	260.999	274.001	379.001	372.001	454	406	340.994	285	219.001	220	135	230.999	255	395	238	459.001	400	145	376	392	277.001	362	510.999	341.331	304.621	744.12	764.008	564.835	1222.53	865.207	59	202.65	1375.64	928.799	0
ENSG00000076641	248.001	2294	3660.39	2045	4316.04	1617	2504.72	2244.19	3233.21	1197	323.999	2054	1239	6163.65	1607	1497	588	299	423	337	1533	2319	321	1691	41	387	886	453	579	799	1348.08	830	837	477	2682.13	1809	1880	613.651	305.136	792.566	1414.07	633.134	2110.84	720.193	33	546.24	3584.73	1828.28	3
ENSG00000076650	86	159	418	279	256.047	225	305.999	294.044	318.258	273	101	390	443	529	418	431.01	298	492.716	203	175	337.999	443.001	302	402	116	157	420	289	613	417	501.999	577.001	335	279	609.999	335	437.999	326.19	361.589	362.904	861.307	274.145	1380.7	292.039	19	346.872	930.909	777.72	0
ENSG00000076662	27	110.999	237.999	251.999	134	81	331	221	231.999	203.999	24	422.969	124	277	438	838	619	436.999	1242	1285	416	527.999	484	561.001	217	757.999	390.084	796.999	354	857	544.962	207	612	1867	425	647	396.001	492.942	305.783	2673.85	1413.56	2131.72	2177	2476.41	90	342.829	2989.12	2637.83	0
ENSG00000076685	326.971	3329.01	3197.89	1775.38	2999.2	1075.21	2275.6	2165.1	2345.09	2385.92	504	3089	6552.23	5129.52	3864	4094.02	1920	4454.9	1298.98	1145.99	4149.59	5244.38	2341.84	3766.83	960.94	1094.97	3852.84	1932	5384.08	2674.02	4408	10369.6	2876	2328	8048.16	4217.01	4505.4	2154.37	2729.62	2757.63	7928.57	2066.6	21261.2	1491.14	135.181	4532.22	7845.12	4141.93	0
ENSG00000076706	1966	3057.5	7557.1	3306.07	2884.31	4176.15	3547.14	3523.93	2794.98	11359.9	3599	11132	38604.6	2787.75	7859	10362.8	17704	56953.9	6091	4433	22875.1	18583.1	26327.5	21962.3	20185.1	15055.3	53199.2	9096	51750.4	9066.74	33530.6	67109.7	21702.9	7528	32340.5	29461.9	28788.6	35790.5	41771.7	33196.2	127610	9436.64	243527	5601.33	1922.29	66308.4	33042.3	26714.6	0
[truncated: 59,771 more rows]
[truncated: 187 more columns]
