# Supplementary material for: Integrated single-cell atlas of human atherosclerotic plaques
Source: Nat Commun. 2025 Sep 10;16:8255. doi: 10.1038/s41467-025-63202-x (PMC12423310; doi:10.1038/s41467-025-63202-x)
Supplement: Supplementary file 6 — Source Data [file 41467_2025_63202_MOESM6_ESM.xlsx]

## Sheet: Fig3
Fig.3a
Expert provided label	Predicted label	Count	Percentage of row total	Hex color
B cell	B cell	10	100	#08306b
B cell	Plasma cell	0	0	#f7fbff
B cell	Macrophage	0	0	#f7fbff
B cell	EC	0	0	#f7fbff
B cell	Smooth Muscle Cell	0	0	#f7fbff
B cell	Fibromyocyte	0	0	#f7fbff
B cell	Fibroblast	0	0	#f7fbff
B cell	Mast cell	0	0	#f7fbff
B cell	T cell	0	0	#f7fbff
B cell	NK cell	0	0	#f7fbff
Plasma cell	B cell	0	0	#f7fbff
Plasma cell	Plasma cell	24	100	#08306b
Plasma cell	Macrophage	0	0	#f7fbff
Plasma cell	EC	0	0	#f7fbff
Plasma cell	Smooth Muscle Cell	0	0	#f7fbff
Plasma cell	Fibromyocyte	0	0	#f7fbff
Plasma cell	Fibroblast	0	0	#f7fbff
Plasma cell	Mast cell	0	0	#f7fbff
Plasma cell	T cell	0	0	#f7fbff
Plasma cell	NK cell	0	0	#f7fbff
Macrophage	B cell	0	0	#f7fbff
Macrophage	Plasma cell	0	0	#f7fbff
Macrophage	Macrophage	161	99.3827	#08316d
Macrophage	EC	0	0	#f7fbff
Macrophage	Smooth Muscle Cell	0	0	#f7fbff
Macrophage	Fibromyocyte	0	0	#f7fbff
Macrophage	Fibroblast	0	0	#f7fbff
Macrophage	Mast cell	0	0	#f7fbff
Macrophage	T cell	1	0.617284	#f6faff
Macrophage	NK cell	0	0	#f7fbff
EC	B cell	0	0	#f7fbff
EC	Plasma cell	0	0	#f7fbff
EC	Macrophage	0	0	#f7fbff
EC	EC	205	99.5146	#08316d
EC	Smooth Muscle Cell	1	0.485437	#f6faff
EC	Fibromyocyte	0	0	#f7fbff
EC	Fibroblast	0	0	#f7fbff
EC	Mast cell	0	0	#f7fbff
EC	T cell	0	0	#f7fbff
EC	NK cell	0	0	#f7fbff
Smooth Muscle Cell	B cell	0	0	#f7fbff
Smooth Muscle Cell	Plasma cell	0	0	#f7fbff
Smooth Muscle Cell	Macrophage	0	0	#f7fbff
Smooth Muscle Cell	EC	0	0	#f7fbff
Smooth Muscle Cell	Smooth Muscle Cell	129	89.5833	#084b93
Smooth Muscle Cell	Fibromyocyte	15	10.4167	#e3eef8
Smooth Muscle Cell	Fibroblast	0	0	#f7fbff
Smooth Muscle Cell	Mast cell	0	0	#f7fbff
Smooth Muscle Cell	T cell	0	0	#f7fbff
Smooth Muscle Cell	NK cell	0	0	#f7fbff
Fibromyocyte	B cell	0	0	#f7fbff
Fibromyocyte	Plasma cell	0	0	#f7fbff
Fibromyocyte	Macrophage	0	0	#f7fbff
Fibromyocyte	EC	0	0	#f7fbff
Fibromyocyte	Smooth Muscle Cell	65	39.6341	#95c5df
Fibromyocyte	Fibromyocyte	59	35.9756	#a3cce3
Fibromyocyte	Fibroblast	40	24.3902	#c7dcef
Fibromyocyte	Mast cell	0	0	#f7fbff
Fibromyocyte	T cell	0	0	#f7fbff
Fibromyocyte	NK cell	0	0	#f7fbff
Fibroblast	B cell	0	0	#f7fbff
Fibroblast	Plasma cell	0	0	#f7fbff
Fibroblast	Macrophage	0	0	#f7fbff
Fibroblast	EC	0	0	#f7fbff
Fibroblast	Smooth Muscle Cell	1	3.33333	#f1f7fd
Fibroblast	Fibromyocyte	1	3.33333	#f1f7fd
Fibroblast	Fibroblast	28	93.3333	#084285
Fibroblast	Mast cell	0	0	#f7fbff
Fibroblast	T cell	0	0	#f7fbff
Fibroblast	NK cell	0	0	#f7fbff
Mast cell	B cell	0	0	#f7fbff
Mast cell	Plasma cell	0	0	#f7fbff
Mast cell	Macrophage	0	0	#f7fbff
Mast cell	EC	0	0	#f7fbff
Mast cell	Smooth Muscle Cell	0	0	#f7fbff
Mast cell	Fibromyocyte	0	0	#f7fbff
Mast cell	Fibroblast	0	0	#f7fbff
Mast cell	Mast cell	18	100	#08306b
Mast cell	T cell	0	0	#f7fbff
Mast cell	NK cell	0	0	#f7fbff
T cell	B cell	0	0	#f7fbff
T cell	Plasma cell	1	0.343643	#f7fbff
T cell	Macrophage	0	0	#f7fbff
T cell	EC	0	0	#f7fbff
T cell	Smooth Muscle Cell	0	0	#f7fbff
T cell	Fibromyocyte	0	0	#f7fbff
T cell	Fibroblast	0	0	#f7fbff
T cell	Mast cell	0	0	#f7fbff
T cell	T cell	283	97.2509	#083776
T cell	NK cell	7	2.4055	#f2f8fd
NK cell	B cell	0	0	#f7fbff
NK cell	Plasma cell	0	0	#f7fbff
NK cell	Macrophage	0	0	#f7fbff
NK cell	EC	0	0	#f7fbff
NK cell	Smooth Muscle Cell	0	0	#f7fbff
NK cell	Fibromyocyte	0	0	#f7fbff
NK cell	Fibroblast	0	0	#f7fbff
NK cell	Mast cell	0	0	#f7fbff
NK cell	T cell	15	19.4805	#d1e2f3
NK cell	NK cell	62	80.5195	#1562a9
Precision	0.8879
Recall	0.8694
Fig.3b
Expert provided label	Predicted label	Count	Percentage of row total	Hex color
B cell	B cell	136	100	#08306b
B cell	Plasma cell	0	0	#f7fbff
B cell	Dendritic cell	0	0	#f7fbff
B cell	Macrophage	0	0	#f7fbff
B cell	Monocyte	0	0	#f7fbff
B cell	T cell	0	0	#f7fbff
B cell	NK cell	0	0	#f7fbff
Plasma cell	B cell	0	0	#f7fbff
Plasma cell	Plasma cell	34	100	#08306b
Plasma cell	Dendritic cell	0	0	#f7fbff
Plasma cell	Macrophage	0	0	#f7fbff
Plasma cell	Monocyte	0	0	#f7fbff
Plasma cell	T cell	0	0	#f7fbff
Plasma cell	NK cell	0	0	#f7fbff
Dendritic cell	B cell	5	2.24215	#f3f8fe
Dendritic cell	Plasma cell	0	0	#f7fbff
Dendritic cell	Dendritic cell	186	83.4081	#105ba4
Dendritic cell	Macrophage	25	11.2108	#e1edf8
Dendritic cell	Monocyte	2	0.896861	#f5fafe
Dendritic cell	T cell	5	2.24215	#f3f8fe
Dendritic cell	NK cell	0	0	#f7fbff
Macrophage	B cell	1	0.104932	#f7fbff
Macrophage	Plasma cell	1	0.104932	#f7fbff
Macrophage	Dendritic cell	43	4.51207	#eef5fc
Macrophage	Macrophage	632	66.3169	#3888c1
Macrophage	Monocyte	275	28.8562	#bad6eb
Macrophage	T cell	1	0.104932	#f7fbff
Macrophage	NK cell	0	0	#f7fbff
Monocyte	B cell	0	0	#f7fbff
Monocyte	Plasma cell	0	0	#f7fbff
Monocyte	Dendritic cell	2	4.34783	#eef5fc
Monocyte	Macrophage	35	76.087	#1f6eb3
Monocyte	Monocyte	9	19.5652	#d0e2f2
Monocyte	T cell	0	0	#f7fbff
Monocyte	NK cell	0	0	#f7fbff
T cell	B cell	0	0	#f7fbff
T cell	Plasma cell	0	0	#f7fbff
T cell	Dendritic cell	0	0	#f7fbff
T cell	Macrophage	0	0	#f7fbff
T cell	Monocyte	1	0.0275938	#f7fbff
T cell	T cell	3199	88.2726	#084f99
T cell	NK cell	424	11.6998	#e0ecf8
NK cell	B cell	0	0	#f7fbff
NK cell	Plasma cell	0	0	#f7fbff
NK cell	Dendritic cell	0	0	#f7fbff
NK cell	Macrophage	0	0	#f7fbff
NK cell	Monocyte	0	0	#f7fbff
NK cell	T cell	26	5.23139	#edf4fc
NK cell	NK cell	471	94.7686	#083d7f
Precision	0.9186
Recall	0.8465
Fig.3c
Expert provided label	Predicted label	Count	Percentage of row total	Hex color
B cell	B cell	144	98.6301	#083370
B cell	Dendritic cell	1	0.684932	#f6faff
B cell	Macrophage	0	0	#f7fbff
B cell	Monocyte	0	0	#f7fbff
B cell	Mast cell	0	0	#f7fbff
B cell	T cell	1	0.684932	#f6faff
B cell	NK cell	0	0	#f7fbff
Dendritic cell	B cell	1	3.7037	#f0f6fd
Dendritic cell	Dendritic cell	21	77.7778	#1b69af
Dendritic cell	Macrophage	4	14.8148	#dae8f6
Dendritic cell	Monocyte	1	3.7037	#f0f6fd
Dendritic cell	Mast cell	0	0	#f7fbff
Dendritic cell	T cell	0	0	#f7fbff
Dendritic cell	NK cell	0	0	#f7fbff
Macrophage	B cell	0	0	#f7fbff
Macrophage	Dendritic cell	10	5.78035	#ecf4fb
Macrophage	Macrophage	122	70.5202	#2d7dbb
Macrophage	Monocyte	41	23.6994	#c9ddf0
Macrophage	Mast cell	0	0	#f7fbff
Macrophage	T cell	0	0	#f7fbff
Macrophage	NK cell	0	0	#f7fbff
Monocyte	B cell	0	0	#f7fbff
Monocyte	Dendritic cell	0	0	#f7fbff
Monocyte	Macrophage	20	10.3093	#e3eef8
Monocyte	Monocyte	174	89.6907	#084b93
Monocyte	Mast cell	0	0	#f7fbff
Monocyte	T cell	0	0	#f7fbff
Monocyte	NK cell	0	0	#f7fbff
Mast cell	B cell	1	16.6667	#d6e6f4
Mast cell	Dendritic cell	0	0	#f7fbff
Mast cell	Macrophage	0	0	#f7fbff
Mast cell	Monocyte	0	0	#f7fbff
Mast cell	Mast cell	3	50	#6aaed6
Mast cell	T cell	2	33.3333	#abd0e6
Mast cell	NK cell	0	0	#f7fbff
T cell	B cell	0	0	#f7fbff
T cell	Dendritic cell	0	0	#f7fbff
T cell	Macrophage	0	0	#f7fbff
T cell	Monocyte	0	0	#f7fbff
T cell	Mast cell	0	0	#f7fbff
T cell	T cell	916	98.9201	#08326e
T cell	NK cell	10	1.07991	#f5fafe
NK cell	B cell	0	0	#f7fbff
NK cell	Dendritic cell	0	0	#f7fbff
NK cell	Macrophage	0	0	#f7fbff
NK cell	Monocyte	0	0	#f7fbff
NK cell	Mast cell	0	0	#f7fbff
NK cell	T cell	9	10.4651	#e3eef8
NK cell	NK cell	77	89.5349	#084b93
Precision	0.9363
Recall	0.9352
Fig.3d
Expert provided label	Predicted label	Count	Percentage of row total	Hex color
B cell	B cell	519	98.6692	#083370
B cell	Plasma cell	0	0	#f7fbff
B cell	Dendritic cell	0	0	#f7fbff
B cell	Macrophage	0	0	#f7fbff
B cell	Monocyte	0	0	#f7fbff
B cell	EC	0	0	#f7fbff
B cell	Smooth Muscle Cell	0	0	#f7fbff
B cell	Fibromyocyte	0	0	#f7fbff
B cell	Fibroblast	0	0	#f7fbff
B cell	Mast cell	0	0	#f7fbff
B cell	T cell	7	1.3308	#f5f9fe
B cell	NK cell	0	0	#f7fbff
Plasma cell	B cell	2	0.390625	#f6faff
Plasma cell	Plasma cell	510	99.6094	#08306b
Plasma cell	Dendritic cell	0	0	#f7fbff
Plasma cell	Macrophage	0	0	#f7fbff
Plasma cell	Monocyte	0	0	#f7fbff
Plasma cell	EC	0	0	#f7fbff
Plasma cell	Smooth Muscle Cell	0	0	#f7fbff
Plasma cell	Fibromyocyte	0	0	#f7fbff
Plasma cell	Fibroblast	0	0	#f7fbff
Plasma cell	Mast cell	0	0	#f7fbff
Plasma cell	T cell	0	0	#f7fbff
Plasma cell	NK cell	0	0	#f7fbff
Dendritic cell	B cell	0	0	#f7fbff
Dendritic cell	Plasma cell	0	0	#f7fbff
Dendritic cell	Dendritic cell	150	43.4783	#85bcdc
Dendritic cell	Macrophage	166	48.1159	#72b2d8
Dendritic cell	Monocyte	29	8.4058	#e7f0fa
Dendritic cell	EC	0	0	#f7fbff
Dendritic cell	Smooth Muscle Cell	0	0	#f7fbff
Dendritic cell	Fibromyocyte	0	0	#f7fbff
Dendritic cell	Fibroblast	0	0	#f7fbff
Dendritic cell	Mast cell	0	0	#f7fbff
Dendritic cell	T cell	0	0	#f7fbff
Dendritic cell	NK cell	0	0	#f7fbff
Macrophage	B cell	0	0	#f7fbff
Macrophage	Plasma cell	0	0	#f7fbff
Macrophage	Dendritic cell	15	0.990099	#f5fafe
Macrophage	Macrophage	1439	94.9835	#083c7d
Macrophage	Monocyte	58	3.82838	#f0f6fd
Macrophage	EC	0	0	#f7fbff
Macrophage	Smooth Muscle Cell	3	0.19802	#f7fbff
Macrophage	Fibromyocyte	0	0	#f7fbff
Macrophage	Fibroblast	0	0	#f7fbff
Macrophage	Mast cell	0	0	#f7fbff
Macrophage	T cell	0	0	#f7fbff
Macrophage	NK cell	0	0	#f7fbff
Monocyte	B cell	0	0	#f7fbff
Monocyte	Plasma cell	0	0	#f7fbff
Monocyte	Dendritic cell	2	0.97561	#f5fafe
Monocyte	Macrophage	40	19.5122	#d1e2f3
Monocyte	Monocyte	162	79.0244	#1966ad
Monocyte	EC	0	0	#f7fbff
Monocyte	Smooth Muscle Cell	0	0	#f7fbff
Monocyte	Fibromyocyte	0	0	#f7fbff
Monocyte	Fibroblast	1	0.487805	#f6faff
Monocyte	Mast cell	0	0	#f7fbff
Monocyte	T cell	0	0	#f7fbff
Monocyte	NK cell	0	0	#f7fbff
EC	B cell	0	0	#f7fbff
EC	Plasma cell	1	0.0546448	#f7fbff
EC	Dendritic cell	0	0	#f7fbff
EC	Macrophage	0	0	#f7fbff
EC	Monocyte	0	0	#f7fbff
EC	EC	1823	99.6175	#08306b
EC	Smooth Muscle Cell	3	0.163934	#f7fbff
EC	Fibromyocyte	0	0	#f7fbff
EC	Fibroblast	3	0.163934	#f7fbff
EC	Mast cell	0	0	#f7fbff
EC	T cell	0	0	#f7fbff
EC	NK cell	0	0	#f7fbff
Smooth Muscle Cell	B cell	0	0	#f7fbff
Smooth Muscle Cell	Plasma cell	0	0	#f7fbff
Smooth Muscle Cell	Dendritic cell	0	0	#f7fbff
Smooth Muscle Cell	Macrophage	0	0	#f7fbff
Smooth Muscle Cell	Monocyte	0	0	#f7fbff
Smooth Muscle Cell	EC	0	0	#f7fbff
Smooth Muscle Cell	Smooth Muscle Cell	695	86.6584	#0a539e
Smooth Muscle Cell	Fibromyocyte	106	13.217	#ddeaf7
Smooth Muscle Cell	Fibroblast	1	0.124688	#f7fbff
Smooth Muscle Cell	Mast cell	0	0	#f7fbff
Smooth Muscle Cell	T cell	0	0	#f7fbff
Smooth Muscle Cell	NK cell	0	0	#f7fbff
Fibromyocyte	B cell	0	0	#f7fbff
Fibromyocyte	Plasma cell	0	0	#f7fbff
Fibromyocyte	Dendritic cell	0	0	#f7fbff
Fibromyocyte	Macrophage	0	0	#f7fbff
Fibromyocyte	Monocyte	0	0	#f7fbff
Fibromyocyte	EC	0	0	#f7fbff
Fibromyocyte	Smooth Muscle Cell	320	34.6696	#a8cee4
Fibromyocyte	Fibromyocyte	539	58.3965	#4f9bcb
Fibromyocyte	Fibroblast	63	6.82557	#eaf2fb
Fibromyocyte	Mast cell	1	0.108342	#f7fbff
Fibromyocyte	T cell	0	0	#f7fbff
Fibromyocyte	NK cell	0	0	#f7fbff
Fibroblast	B cell	0	0	#f7fbff
Fibroblast	Plasma cell	0	0	#f7fbff
Fibroblast	Dendritic cell	0	0	#f7fbff
Fibroblast	Macrophage	0	0	#f7fbff
Fibroblast	Monocyte	0	0	#f7fbff
Fibroblast	EC	0	0	#f7fbff
Fibroblast	Smooth Muscle Cell	12	0.483676	#f6faff
Fibroblast	Fibromyocyte	55	2.21685	#f3f8fe
Fibroblast	Fibroblast	2414	97.2995	#083674
Fibroblast	Mast cell	0	0	#f7fbff
Fibroblast	T cell	0	0	#f7fbff
Fibroblast	NK cell	0	0	#f7fbff
Mast cell	B cell	1	2.32558	#f3f8fe
Mast cell	Plasma cell	0	0	#f7fbff
Mast cell	Dendritic cell	3	6.97674	#eaf2fb
Mast cell	Macrophage	0	0	#f7fbff
Mast cell	Monocyte	0	0	#f7fbff
Mast cell	EC	0	0	#f7fbff
Mast cell	Smooth Muscle Cell	0	0	#f7fbff
Mast cell	Fibromyocyte	0	0	#f7fbff
Mast cell	Fibroblast	0	0	#f7fbff
Mast cell	Mast cell	34	79.0698	#1966ad
Mast cell	T cell	5	11.6279	#e0ecf8
Mast cell	NK cell	0	0	#f7fbff
T cell	B cell	0	0	#f7fbff
T cell	Plasma cell	0	0	#f7fbff
T cell	Dendritic cell	0	0	#f7fbff
T cell	Macrophage	0	0	#f7fbff
T cell	Monocyte	0	0	#f7fbff
T cell	EC	0	0	#f7fbff
T cell	Smooth Muscle Cell	1	0.10989	#f7fbff
T cell	Fibromyocyte	0	0	#f7fbff
T cell	Fibroblast	0	0	#f7fbff
T cell	Mast cell	0	0	#f7fbff
T cell	T cell	903	99.2308	#08316d
T cell	NK cell	6	0.659341	#f6faff
NK cell	B cell	0	0	#f7fbff
NK cell	Plasma cell	0	0	#f7fbff
NK cell	Dendritic cell	0	0	#f7fbff
NK cell	Macrophage	0	0	#f7fbff
NK cell	Monocyte	0	0	#f7fbff
NK cell	EC	0	0	#f7fbff
NK cell	Smooth Muscle Cell	1	0.431034	#f6faff
NK cell	Fibromyocyte	0	0	#f7fbff
NK cell	Fibroblast	1	0.431034	#f6faff
NK cell	Mast cell	0	0	#f7fbff
NK cell	T cell	62	26.7241	#c1d9ed
NK cell	NK cell	168	72.4138	#2777b8
Precision	0.91
Recall	0.9062

## Sheet: Fig4
Fig.4e
Expert provided label	Predicted label	Count	Percentage of row total	Hex color
B cell	B cell	1551	97.2414	#083776
B cell	Plasma cell	8	0.501567	#f6faff
B cell	Dendritic cell	6	0.376176	#f7fbff
B cell	Macrophage	4	0.250784	#f7fbff
B cell	Neutrophil	0	0	#f7fbff
B cell	EC	0	0	#f7fbff
B cell	Fibroblast	5	0.31348	#f7fbff
B cell	Smooth Muscle Cell	3	0.188088	#f7fbff
B cell	Mast cell	0	0	#f7fbff
B cell	T cell	18	1.12853	#f5fafe
B cell	NK cell	0	0	#f7fbff
Plasma cell	B cell	0	0	#f7fbff
Plasma cell	Plasma cell	864	97.5169	#083674
Plasma cell	Dendritic cell	0	0	#f7fbff
Plasma cell	Macrophage	2	0.225734	#f7fbff
Plasma cell	Neutrophil	0	0	#f7fbff
Plasma cell	EC	18	2.0316	#f3f8fe
Plasma cell	Fibroblast	0	0	#f7fbff
Plasma cell	Smooth Muscle Cell	1	0.112867	#f7fbff
Plasma cell	Mast cell	0	0	#f7fbff
Plasma cell	T cell	1	0.112867	#f7fbff
Plasma cell	NK cell	0	0	#f7fbff
Dendritic cell	B cell	0	0	#f7fbff
Dendritic cell	Plasma cell	0	0	#f7fbff
Dendritic cell	Dendritic cell	1032	98.3794	#083471
Dendritic cell	Macrophage	11	1.04862	#f5fafe
Dendritic cell	Neutrophil	0	0	#f7fbff
Dendritic cell	EC	0	0	#f7fbff
Dendritic cell	Fibroblast	3	0.285987	#f7fbff
Dendritic cell	Smooth Muscle Cell	3	0.285987	#f7fbff
Dendritic cell	Mast cell	0	0	#f7fbff
Dendritic cell	T cell	0	0	#f7fbff
Dendritic cell	NK cell	0	0	#f7fbff
Macrophage	B cell	5	0.0238356	#f7fbff
Macrophage	Plasma cell	13	0.0619726	#f7fbff
Macrophage	Dendritic cell	2076	9.89655	#e3eef9
Macrophage	Macrophage	18506	88.2204	#084f99
Macrophage	Neutrophil	42	0.200219	#f7fbff
Macrophage	EC	9	0.0429041	#f7fbff
Macrophage	Fibroblast	89	0.424274	#f6faff
Macrophage	Smooth Muscle Cell	46	0.219288	#f7fbff
Macrophage	Mast cell	1	0.00476713	#f7fbff
Macrophage	T cell	174	0.82948	#f5fafe
Macrophage	NK cell	16	0.076274	#f7fbff
Neutrophil	B cell	0	0	#f7fbff
Neutrophil	Plasma cell	0	0	#f7fbff
Neutrophil	Dendritic cell	0	0	#f7fbff
Neutrophil	Macrophage	1	0.123305	#f7fbff
Neutrophil	Neutrophil	806	99.3835	#08316d
Neutrophil	EC	1	0.123305	#f7fbff
Neutrophil	Fibroblast	0	0	#f7fbff
Neutrophil	Smooth Muscle Cell	0	0	#f7fbff
Neutrophil	Mast cell	0	0	#f7fbff
Neutrophil	T cell	2	0.246609	#f7fbff
Neutrophil	NK cell	1	0.123305	#f7fbff
EC	B cell	0	0	#f7fbff
EC	Plasma cell	2	0.0368868	#f7fbff
EC	Dendritic cell	1	0.0184434	#f7fbff
EC	Macrophage	8	0.147547	#f7fbff
EC	Neutrophil	0	0	#f7fbff
EC	EC	5295	97.6577	#083573
EC	Fibroblast	108	1.99188	#f3f8fe
EC	Smooth Muscle Cell	8	0.147547	#f7fbff
EC	Mast cell	0	0	#f7fbff
EC	T cell	0	0	#f7fbff
EC	NK cell	0	0	#f7fbff
Fibroblast	B cell	0	0	#f7fbff
Fibroblast	Plasma cell	2	0.0405104	#f7fbff
Fibroblast	Dendritic cell	1	0.0202552	#f7fbff
Fibroblast	Macrophage	3	0.0607656	#f7fbff
Fibroblast	Neutrophil	0	0	#f7fbff
Fibroblast	EC	0	0	#f7fbff
Fibroblast	Fibroblast	3995	80.9196	#1561a9
Fibroblast	Smooth Muscle Cell	930	18.8374	#d2e3f3
Fibroblast	Mast cell	0	0	#f7fbff
Fibroblast	T cell	6	0.121531	#f7fbff
Fibroblast	NK cell	0	0	#f7fbff
Smooth Muscle Cell	B cell	2	0.0319438	#f7fbff
Smooth Muscle Cell	Plasma cell	8	0.127775	#f7fbff
Smooth Muscle Cell	Dendritic cell	2	0.0319438	#f7fbff
Smooth Muscle Cell	Macrophage	11	0.175691	#f7fbff
Smooth Muscle Cell	Neutrophil	0	0	#f7fbff
Smooth Muscle Cell	EC	6	0.0958313	#f7fbff
Smooth Muscle Cell	Fibroblast	616	9.83868	#e3eef9
Smooth Muscle Cell	Smooth Muscle Cell	5559	88.7877	#084d96
Smooth Muscle Cell	Mast cell	0	0	#f7fbff
Smooth Muscle Cell	T cell	55	0.878454	#f5fafe
Smooth Muscle Cell	NK cell	2	0.0319438	#f7fbff
Mast cell	B cell	0	0	#f7fbff
Mast cell	Plasma cell	0	0	#f7fbff
Mast cell	Dendritic cell	0	0	#f7fbff
Mast cell	Macrophage	8	0.632411	#f6faff
Mast cell	Neutrophil	0	0	#f7fbff
Mast cell	EC	0	0	#f7fbff
Mast cell	Fibroblast	1	0.0790514	#f7fbff
Mast cell	Smooth Muscle Cell	2	0.158103	#f7fbff
Mast cell	Mast cell	1254	99.1304	#08326e
Mast cell	T cell	0	0	#f7fbff
Mast cell	NK cell	0	0	#f7fbff
T cell	B cell	6	0.0288281	#f7fbff
T cell	Plasma cell	11	0.0528516	#f7fbff
T cell	Dendritic cell	3	0.0144141	#f7fbff
T cell	Macrophage	54	0.259453	#f7fbff
T cell	Neutrophil	4	0.0192188	#f7fbff
T cell	EC	3	0.0144141	#f7fbff
T cell	Fibroblast	14	0.0672657	#f7fbff
T cell	Smooth Muscle Cell	52	0.249844	#f7fbff
T cell	Mast cell	3	0.0144141	#f7fbff
T cell	T cell	20076	96.4589	#083979
T cell	NK cell	587	2.82035	#f2f7fd
NK cell	B cell	0	0	#f7fbff
NK cell	Plasma cell	1	0.0615764	#f7fbff
NK cell	Dendritic cell	0	0	#f7fbff
NK cell	Macrophage	3	0.184729	#f7fbff
NK cell	Neutrophil	0	0	#f7fbff
NK cell	EC	0	0	#f7fbff
NK cell	Fibroblast	0	0	#f7fbff
NK cell	Smooth Muscle Cell	0	0	#f7fbff
NK cell	Mast cell	0	0	#f7fbff
NK cell	T cell	339	20.8744	#cee0f2
NK cell	NK cell	1281	78.8793	#1967ad
Precision	0.9401
Recall	0.9174

## Sheet: Fig5
celltype	mean_fold_change	power	pathway	frequency
T cell	1.1	0.1386	Vascular remodelling	0.245075
T cell	1.5	0.256431	Vascular remodelling	0.245075
T cell	2.5	0.522421	Vascular remodelling	0.245075
T cell	1.1	0.53487	INF-y	0.245075
T cell	1.5	0.722835	INF-y	0.245075
T cell	2.5	0.919532	INF-y	0.245075
T cell	1.1	0.484009	CCL19	0.245075
T cell	1.5	0.684338	CCL19	0.245075
T cell	2.5	0.898466	CCL19	0.245075
Macrophage	1.1	0.169861	Vascular remodelling	0.1513
Macrophage	1.5	0.19693	Vascular remodelling	0.1513
Macrophage	2.5	0.512692	Vascular remodelling	0.1513
Macrophage	1.1	0.377269	INF-y	0.1513
Macrophage	1.5	0.578837	INF-y	0.1513
Macrophage	2.5	0.863356	INF-y	0.1513
Macrophage	1.1	0.440727	CCL19	0.1513
Macrophage	1.5	0.609115	CCL19	0.1513
Macrophage	2.5	0.840458	CCL19	0.1513
EC	1.1	0.352956	Vascular remodelling	0.162333
EC	1.5	0.538283	Vascular remodelling	0.162333
EC	2.5	0.851695	Vascular remodelling	0.162333
EC	1.1	0.378621	INF-y	0.162333
EC	1.5	0.525213	INF-y	0.162333
EC	2.5	0.8026	INF-y	0.162333
EC	1.1	0.490762	CCL19	0.162333
EC	1.5	0.626307	CCL19	0.162333
EC	2.5	0.866306	CCL19	0.162333
Smooth Muscle Cell	1.1	0.361651	Vascular remodelling	0.163909
Smooth Muscle Cell	1.5	0.504677	Vascular remodelling	0.163909
Smooth Muscle Cell	2.5	0.763087	Vascular remodelling	0.163909
Smooth Muscle Cell	1.1	0.273296	INF-y	0.163909
Smooth Muscle Cell	1.5	0.374868	INF-y	0.163909
Smooth Muscle Cell	2.5	0.664814	INF-y	0.163909
Smooth Muscle Cell	1.1	0.4608	CCL19	0.163909
Smooth Muscle Cell	1.5	0.562938	CCL19	0.163909
Smooth Muscle Cell	2.5	0.761811	CCL19	0.163909
Fibromyocyte	1.1	0.278071	Vascular remodelling	0.059102
Fibromyocyte	1.5	0.349439	Vascular remodelling	0.059102
Fibromyocyte	2.5	0.59394	Vascular remodelling	0.059102
Fibromyocyte	1.1	0.104882	INF-y	0.059102
Fibromyocyte	1.5	0.193365	INF-y	0.059102
Fibromyocyte	2.5	0.473073	INF-y	0.059102
Fibromyocyte	1.1	0.220254	CCL19	0.059102
Fibromyocyte	1.5	0.374798	CCL19	0.059102
Fibromyocyte	2.5	0.641385	CCL19	0.059102
NK cell	1.1	0.0379206	Vascular remodelling	0.054374
NK cell	1.5	0.0630351	Vascular remodelling	0.054374
NK cell	2.5	0.171541	Vascular remodelling	0.054374
NK cell	1.1	0.229881	INF-y	0.054374
NK cell	1.5	0.346648	INF-y	0.054374
NK cell	2.5	0.630518	INF-y	0.054374
NK cell	1.1	0.229865	CCL19	0.054374
NK cell	1.5	0.377336	CCL19	0.054374
NK cell	2.5	0.582699	CCL19	0.054374
Fibroblast	1.1	0.161692	Vascular remodelling	0.053586
Fibroblast	1.5	0.29427	Vascular remodelling	0.053586
Fibroblast	2.5	0.68617	Vascular remodelling	0.053586
Fibroblast	1.1	0.170596	INF-y	0.053586
Fibroblast	1.5	0.260069	INF-y	0.053586
Fibroblast	2.5	0.557554	INF-y	0.053586
Fibroblast	1.1	0.271796	CCL19	0.053586
Fibroblast	1.5	0.403143	CCL19	0.053586
Fibroblast	2.5	0.717257	CCL19	0.053586
Monocyte	1.1	0.0313608	Vascular remodelling	0.041765
Monocyte	1.5	0.0803046	Vascular remodelling	0.041765
Monocyte	2.5	0.178498	Vascular remodelling	0.041765
Monocyte	1.1	0.156358	INF-y	0.041765
Monocyte	1.5	0.30789	INF-y	0.041765
Monocyte	2.5	0.628988	INF-y	0.041765
Monocyte	1.1	0.259471	CCL19	0.041765
Monocyte	1.5	0.404995	CCL19	0.041765
Monocyte	2.5	0.624656	CCL19	0.041765
Plasma cell	1.1	0.0028519	Vascular remodelling	0.019701
Plasma cell	1.5	0.0327702	Vascular remodelling	0.019701
Plasma cell	2.5	0.0641255	Vascular remodelling	0.019701
Plasma cell	1.1	0.0110981	INF-y	0.019701
Plasma cell	1.5	0.0433254	INF-y	0.019701
Plasma cell	2.5	0.144925	INF-y	0.019701
Plasma cell	1.1	0.0566808	CCL19	0.019701
Plasma cell	1.5	0.0969109	CCL19	0.019701
Plasma cell	2.5	0.297642	CCL19	0.019701
Mast cell	1.1	0.00342713	Vascular remodelling	0.01576
Mast cell	1.5	0.0216433	Vascular remodelling	0.01576
Mast cell	2.5	0.0720304	Vascular remodelling	0.01576
Mast cell	1.1	0.0438132	INF-y	0.01576
Mast cell	1.5	0.102116	INF-y	0.01576
Mast cell	2.5	0.275124	INF-y	0.01576
Mast cell	1.1	0.173762	CCL19	0.01576
Mast cell	1.5	0.247437	CCL19	0.01576
Mast cell	2.5	0.443123	CCL19	0.01576
B cell	1.1	0.00118214	Vascular remodelling	0.010244
B cell	1.5	0.043192	Vascular remodelling	0.010244
B cell	2.5	0.055537	Vascular remodelling	0.010244
B cell	1.1	0.0210378	INF-y	0.010244
B cell	1.5	0.0660192	INF-y	0.010244
B cell	2.5	0.174423	INF-y	0.010244
B cell	1.1	0.0458687	CCL19	0.010244
B cell	1.5	0.124645	CCL19	0.010244
B cell	2.5	0.341478	CCL19	0.010244
Dendritic cell	1.1	0.00227713	Vascular remodelling	0.014184
Dendritic cell	1.5	0.00787311	Vascular remodelling	0.014184
Dendritic cell	2.5	0.0397427	Vascular remodelling	0.014184
Dendritic cell	1.1	0.0841075	INF-y	0.014184
Dendritic cell	1.5	0.109278	INF-y	0.014184
Dendritic cell	2.5	0.361252	INF-y	0.014184
Dendritic cell	1.1	0.0982408	CCL19	0.014184
Dendritic cell	1.5	0.218336	CCL19	0.014184
Dendritic cell	2.5	0.464322	CCL19	0.014184
Neutrophil	1.1	0.00627285	Vascular remodelling	0.008668
Neutrophil	1.5	0.00404683	Vascular remodelling	0.008668
Neutrophil	2.5	0.0424072	Vascular remodelling	0.008668
Neutrophil	1.1	0.0111324	INF-y	0.008668
Neutrophil	1.5	0.0411394	INF-y	0.008668
Neutrophil	2.5	0.219278	INF-y	0.008668
Neutrophil	1.1	0.0134837	CCL19	0.008668
Neutrophil	1.5	0.0595176	CCL19	0.008668
Neutrophil	2.5	0.305817	CCL19	0.008668

## Sheet: Fig6
Fig.6a
cell_type	t_stat	df	p_value	p_adj	ci_lower	ci_upper	label
NK cell	-5.43276	108.233	3.44732e-07	2.24076e-06	-3.7798	-1.75899	t(108.2) = -5.433, p = 3.4e-07
Plasma cell	-5.10604	112.199	1.35728e-06	5.88153e-06	-4.06273	-1.79119	t(112.2) = -5.106, p = 1.4e-06
T cell	-4.18171	117.823	5.59093e-05	0.000121137	-3.23186	-1.1546	t(117.8) = -4.182, p = 5.6e-05
Mast cell	-6.25655	71.52	2.56604e-08	3.33585e-07	-3.85053	-1.98955	t(71.5) = -6.257, p = 2.6e-08
Monocyte	-4.24402	123.295	4.2769e-05	0.000111199	-3.79502	-1.38097	t(123.3) = -4.244, p = 4.3e-05
Dendritic cell	0.217456	111.291	0.828251	0.828251	-1.00946	1.25833	ns
Neutrophil	-1.42897	99.568	0.156144	0.171437	-2.00649	0.326343	ns
B cell	-3.06123	98.6837	0.00283986	0.00369181	-3.81773	-0.814871	t(98.7) = -3.061, p = 2.8e-03
Smooth Muscle Cell	3.76437	101.152	0.000280372	0.000455605	1.2307	3.97274	t(101.2) = 3.764, p = 2.8e-04
EC	-1.42875	60.1349	0.15825	0.171437	-0.753483	0.125572	ns
Fibroblast	-4.47031	68.737	3.00028e-05	9.75091e-05	-4.54372	-1.73953	t(68.7) = -4.470, p = 3.0e-05
Macrophage	-3.95242	61.8478	0.000201344	0.000373924	-1.55002	-0.508735	t(61.8) = -3.952, p = 2.0e-04
Fibromyocyte	3.15536	184.888	0.00187159	0.00270341	0.244994	1.0625	t(184.9) = 3.155, p = 1.9e-03
sample_id	cell_type	value	mean_prop	clr_value	Group
129886	NK cell	8.42996e-07	0.00126094	-7.13568	Early Lesion
129886	Plasma cell	0.000369721	0.00173476	-1.05214	Early Lesion
129886	Mast cell	5.06184e-06	0.0034912	-5.34316	Early Lesion
129886	Dendritic cell	2.67462e-06	0.00876956	-5.98108	Early Lesion
129886	B cell	2.7687e-07	0.0145141	-8.24909	Early Lesion
129886	EC	0.0879269	0.120806	4.41937	Early Lesion
129886	T cell	6.69327e-07	0.0028811	-7.36637	Early Lesion
129886	Monocyte	1.50396e-06	0.00767974	-6.55679	Early Lesion
129886	Macrophage	0.655908	0.284175	6.42889	Early Lesion
129886	Smooth Muscle Cell	0.043423	0.110352	3.71386	Early Lesion
129886	Fibroblast	0.206738	0.124831	5.27432	Early Lesion
129886	Neutrophil	0.00292355	0.00970102	1.01566	Early Lesion
129886	Fibromyocyte	0.00270008	0.309803	0.936148	Early Lesion
129888	Neutrophil	0.0395159	0.00970102	3.61957	Late Lesion
129888	Fibromyocyte	0.145162	0.309803	4.92072	Late Lesion
129888	Monocyte	4.31757e-07	0.00767974	-7.80478	Late Lesion
129888	Smooth Muscle Cell	0.0440702	0.110352	3.72865	Late Lesion
129888	EC	0.182005	0.120806	5.1469	Late Lesion
129888	Dendritic cell	0.00539184	0.00876956	1.62775	Late Lesion
129888	NK cell	9.45029e-07	0.00126094	-7.02143	Late Lesion
129888	Fibroblast	0.203735	0.124831	5.25969	Late Lesion
129888	B cell	3.08606e-07	0.0145141	-8.14058	Late Lesion
129888	Mast cell	0.000608272	0.0034912	-0.554267	Late Lesion
129888	Macrophage	0.375694	0.284175	5.87164	Late Lesion
129888	T cell	1.35921e-06	0.0028811	-6.65799	Late Lesion
129888	Plasma cell	0.00381482	0.00173476	1.28176	Late Lesion
129909	Smooth Muscle Cell	1.26822e-06	0.110352	-6.72727	Early Lesion
129909	T cell	2.2972e-06	0.0028811	-6.1332	Early Lesion
129909	Fibromyocyte	0.505579	0.309803	6.16857	Early Lesion
129909	Monocyte	3.96897e-06	0.00767974	-5.58638	Early Lesion
129909	Neutrophil	3.67707e-07	0.00970102	-7.96536	Early Lesion
129909	NK cell	0.00122663	0.00126094	0.147138	Early Lesion
129909	EC	0.0501285	0.120806	3.85746	Early Lesion
129909	Dendritic cell	1.34609e-06	0.00876956	-6.66769	Early Lesion
129909	Mast cell	5.13981e-07	0.0034912	-7.63046	Early Lesion
129909	Fibroblast	0.080677	0.124831	4.33332	Early Lesion
129909	B cell	3.41031e-07	0.0145141	-8.04067	Early Lesion
129909	Macrophage	0.362378	0.284175	5.83555	Early Lesion
129909	Plasma cell	5.79669e-07	0.00173476	-7.51019	Early Lesion
129912	EC	0.0605134	0.120806	4.04573	Early Lesion
129912	Macrophage	0.0499478	0.284175	3.85384	Early Lesion
129912	Neutrophil	6.01097e-06	0.00970102	-5.1713	Early Lesion
129912	T cell	7.0806e-07	0.0028811	-7.31011	Early Lesion
129912	Mast cell	0.000369152	0.0034912	-1.05368	Early Lesion
129912	Monocyte	1.68187e-06	0.00767974	-6.44498	Early Lesion
129912	Smooth Muscle Cell	0.141398	0.110352	4.89444	Early Lesion
129912	Fibromyocyte	0.744327	0.309803	6.55535	Early Lesion
129912	B cell	2.49854e-07	0.0145141	-8.35177	Early Lesion
129912	Dendritic cell	0.00343397	0.00876956	1.17658	Early Lesion
129912	NK cell	1.11253e-06	0.00126094	-6.85826	Early Lesion
129912	Fibroblast	5.51507e-07	0.124831	-7.55999	Early Lesion
129912	Plasma cell	2.02015e-07	0.00173476	-8.5643	Early Lesion
129913	Monocyte	0.0170933	0.00767974	2.78155	Late Lesion
129913	Macrophage	0.526348	0.284175	6.20883	Late Lesion
129913	Mast cell	0.00368098	0.0034912	1.24604	Late Lesion
129913	NK cell	0.0049476	0.00126094	1.54177	Late Lesion
129913	Neutrophil	4.54416e-07	0.00970102	-7.75363	Late Lesion
129913	T cell	3.63882e-05	0.0028811	-3.37064	Late Lesion
129913	Smooth Muscle Cell	1.61677e-06	0.110352	-6.48446	Late Lesion
129913	Dendritic cell	0.000575326	0.00876956	-0.609951	Late Lesion
129913	Fibromyocyte	0.188049	0.309803	5.17957	Late Lesion
129913	EC	0.0873595	0.120806	4.4129	Late Lesion
129913	Plasma cell	0.00419078	0.00173476	1.37575	Late Lesion
129913	B cell	0.000924072	0.0145141	-0.136098	Late Lesion
129913	Fibroblast	0.166792	0.124831	5.05962	Late Lesion
129915	Smooth Muscle Cell	5.55898e-06	0.110352	-5.24947	Late Lesion
129915	Dendritic cell	0.0122875	0.00876956	2.45145	Late Lesion
129915	Monocyte	0.0889312	0.00767974	4.43073	Late Lesion
129915	Macrophage	0.444331	0.284175	6.03944	Late Lesion
129915	Mast cell	0.00680692	0.0034912	1.86081	Late Lesion
129915	Fibromyocyte	0.13276	0.309803	4.83141	Late Lesion
129915	Neutrophil	3.40868e-07	0.00970102	-8.04115	Late Lesion
129915	NK cell	0.0090962	0.00126094	2.15072	Late Lesion
129915	T cell	0.000242908	0.0028811	-1.47221	Late Lesion
129915	Fibroblast	0.213236	0.124831	5.30527	Late Lesion
129915	EC	0.0862255	0.120806	4.39983	Late Lesion
129915	Plasma cell	0.00607561	0.00173476	1.74715	Late Lesion
129915	B cell	1.35728e-06	0.0145141	-6.65941	Late Lesion
129916	Mast cell	5.9926e-07	0.0034912	-7.47695	Early Lesion
129916	T cell	7.76327e-06	0.0028811	-4.91548	Early Lesion
129916	Monocyte	6.56578e-07	0.00767974	-7.3856	Early Lesion
129916	Macrophage	0.257147	0.284175	5.49251	Early Lesion
129916	Smooth Muscle Cell	0.0162493	0.110352	2.73092	Early Lesion
129916	Dendritic cell	0.00783063	0.00876956	2.00091	Early Lesion
129916	Fibromyocyte	0.377892	0.309803	5.87747	Early Lesion
129916	Neutrophil	0.00811426	0.00970102	2.03649	Early Lesion
129916	Plasma cell	4.78702e-07	0.00173476	-7.70157	Early Lesion
129916	NK cell	2.69542e-06	0.00126094	-5.97333	Early Lesion
129916	Fibroblast	0.208199	0.124831	5.28136	Early Lesion
129916	EC	0.124556	0.120806	4.76762	Early Lesion
129916	B cell	3.32631e-07	0.0145141	-8.06561	Early Lesion
130001	Macrophage	0.555504	0.284175	6.26274	Early Lesion
130001	Smooth Muscle Cell	0.10009	0.110352	4.54894	Early Lesion
130001	T cell	2.72691e-05	0.0028811	-3.65914	Early Lesion
130001	Monocyte	4.39188e-07	0.00767974	-7.78772	Early Lesion
130001	Plasma cell	0.000501406	0.00173476	-0.747473	Early Lesion
130001	Mast cell	1.68974e-06	0.0034912	-6.44032	Early Lesion
130001	Dendritic cell	1.12368e-06	0.00876956	-6.84828	Early Lesion
130001	Fibromyocyte	0.135462	0.309803	4.85156	Early Lesion
130001	EC	0.0812313	0.120806	4.34017	Early Lesion
130001	NK cell	1.13332e-06	0.00126094	-6.83974	Early Lesion
130001	Fibroblast	0.12244	0.124831	4.75049	Early Lesion
130001	B cell	2.57905e-07	0.0145141	-8.32005	Early Lesion
130001	Neutrophil	0.00473915	0.00970102	1.49873	Early Lesion
130002	Smooth Muscle Cell	0.0397892	0.110352	3.62646	Late Lesion
130002	Macrophage	0.149181	0.284175	4.94803	Late Lesion
130002	T cell	0.00127208	0.0028811	0.183522	Late Lesion
130002	Dendritic cell	0.0146949	0.00876956	2.63037	Late Lesion
130002	EC	0.0878123	0.120806	4.41807	Late Lesion
130002	Neutrophil	0.0013203	0.00970102	0.220729	Late Lesion
130002	Mast cell	0.000826744	0.0034912	-0.247394	Late Lesion
130002	Fibromyocyte	0.691467	0.309803	6.48168	Late Lesion
130002	Monocyte	0.00279286	0.00767974	0.969933	Late Lesion
130002	NK cell	0.00176485	0.00126094	0.510935	Late Lesion
130002	Fibroblast	0.00339091	0.124831	1.16396	Late Lesion
130002	B cell	0.00568774	0.0145141	1.68118	Late Lesion
130002	Plasma cell	5.71675e-07	0.00173476	-7.52407	Late Lesion
130003	T cell	0.0207533	0.0028811	2.97557	Late Lesion
130003	Smooth Muscle Cell	0.177506	0.110352	5.12187	Late Lesion
130003	Macrophage	0.18957	0.284175	5.18762	Late Lesion
130003	Mast cell	9.78765e-07	0.0034912	-6.98635	Late Lesion
130003	Fibromyocyte	0.220885	0.309803	5.34051	Late Lesion
130003	Monocyte	6.11634e-07	0.00767974	-7.45651	Late Lesion
130003	Neutrophil	0.0180063	0.00970102	2.83359	Late Lesion
130003	NK cell	9.79763e-07	0.00126094	-6.98533	Late Lesion
130003	B cell	5.23597e-07	0.0145141	-7.61192	Late Lesion
130003	EC	0.121658	0.120806	4.74408	Late Lesion
130003	Plasma cell	0.00392304	0.00173476	1.30973	Late Lesion
130003	Dendritic cell	0.0176856	0.00876956	2.81562	Late Lesion
130003	Fibroblast	0.23001	0.124831	5.38099	Late Lesion
130009	T cell	2.96086e-05	0.0028811	-3.57682	Late Lesion
130009	NK cell	0.00303369	0.00126094	1.05264	Late Lesion
130009	Dendritic cell	1.37737e-06	0.00876956	-6.64471	Late Lesion
130009	Smooth Muscle Cell	4.38246e-06	0.110352	-5.48728	Late Lesion
130009	Macrophage	0.447452	0.284175	6.04644	Late Lesion
130009	Fibroblast	0.0577433	0.124831	3.99887	Late Lesion
130009	Monocyte	0.0436531	0.00767974	3.71914	Late Lesion
130009	Neutrophil	4.14658e-07	0.00970102	-7.84519	Late Lesion
130009	Plasma cell	5.4753e-07	0.00173476	-7.56723	Late Lesion
130009	Mast cell	0.00270071	0.0034912	0.936382	Late Lesion
130009	Fibromyocyte	0.408272	0.309803	5.9548	Late Lesion
130009	EC	0.0251211	0.120806	3.16657	Late Lesion
130009	B cell	0.0119879	0.0145141	2.42676	Late Lesion
130010	Smooth Muscle Cell	0.148386	0.110352	4.94268	Early Lesion
130010	T cell	0.000676331	0.0028811	-0.448206	Early Lesion
130010	Mast cell	0.000294411	0.0034912	-1.27991	Early Lesion
130010	Neutrophil	0.00634822	0.00970102	1.79104	Early Lesion
130010	NK cell	2.33671e-06	0.00126094	-6.11615	Early Lesion
130010	Macrophage	0.15567	0.284175	4.9906	Early Lesion
130010	Dendritic cell	3.02827e-06	0.00876956	-5.8569	Early Lesion
130010	Monocyte	3.42051e-07	0.00767974	-8.03768	Early Lesion
130010	EC	0.0731643	0.120806	4.23557	Early Lesion
130010	Plasma cell	6.61372e-07	0.00173476	-7.37833	Early Lesion
130010	Fibromyocyte	0.611845	0.309803	6.35935	Early Lesion
130010	B cell	6.05688e-05	0.0145141	-2.86111	Early Lesion
130010	Fibroblast	0.003549	0.124831	1.20953	Early Lesion
130011	Smooth Muscle Cell	0.00404428	0.110352	1.34017	Late Lesion
130011	Neutrophil	7.12808e-07	0.00970102	-7.30343	Late Lesion
130011	T cell	0.00454104	0.0028811	1.45602	Late Lesion
130011	Monocyte	0.00456329	0.00767974	1.46091	Late Lesion
130011	Fibromyocyte	0.105385	0.309803	4.60049	Late Lesion
130011	NK cell	0.00244721	0.00126094	0.837814	Late Lesion
130011	Mast cell	0.00351276	0.0034912	1.19927	Late Lesion
130011	Dendritic cell	1.0692e-05	0.00876956	-4.59539	Late Lesion
130011	Fibroblast	0.143027	0.124831	4.9059	Late Lesion
130011	Macrophage	0.66511	0.284175	6.44282	Late Lesion
130011	Plasma cell	0.00246428	0.00173476	0.844768	Late Lesion
130011	B cell	0.000785187	0.0145141	-0.298967	Late Lesion
130011	EC	0.0641094	0.120806	4.10346	Late Lesion
130012	T cell	3.91981e-07	0.0028811	-7.90143	Early Lesion
130012	Dendritic cell	0.00722583	0.00876956	1.92053	Early Lesion
130012	NK cell	3.58927e-07	0.00126094	-7.98953	Early Lesion
130012	Mast cell	1.90967e-06	0.0034912	-6.31796	Early Lesion
130012	Monocyte	3.00735e-07	0.00767974	-8.16641	Early Lesion
130012	Smooth Muscle Cell	0.199195	0.110352	5.23715	Early Lesion
130012	Macrophage	0.0526071	0.284175	3.90572	Early Lesion
130012	Plasma cell	8.29768e-05	0.00173476	-2.54633	Early Lesion
130012	Neutrophil	0.0012779	0.00970102	0.188087	Early Lesion
130012	EC	0.0990096	0.120806	4.53808	Early Lesion
130012	B cell	2.889e-07	0.0145141	-8.20656	Early Lesion
130012	Fibroblast	0.0286219	0.124831	3.29704	Early Lesion
130012	Fibromyocyte	0.611977	0.309803	6.35956	Early Lesion
130014	Mast cell	0.00419688	0.0034912	1.37721	Late Lesion
130014	NK cell	0.00139076	0.00126094	0.272714	Late Lesion
130014	T cell	1.96175e-06	0.0028811	-6.29105	Late Lesion
130014	Macrophage	0.584995	0.284175	6.31447	Late Lesion
130014	Dendritic cell	1.35833e-05	0.00876956	-4.35605	Late Lesion
130014	Monocyte	0.0080063	0.00767974	2.02309	Late Lesion
130014	Smooth Muscle Cell	5.2353e-05	0.110352	-3.00688	Late Lesion
130014	EC	0.0835825	0.120806	4.3687	Late Lesion
130014	Plasma cell	0.00128217	0.00173476	0.191418	Late Lesion
130014	Neutrophil	5.26738e-07	0.00970102	-7.60594	Late Lesion
130014	B cell	4.76189e-07	0.0145141	-7.70683	Late Lesion
130014	Fibromyocyte	0.0808493	0.309803	4.33545	Late Lesion
130014	Fibroblast	0.235628	0.124831	5.40512	Late Lesion
130016	T cell	1.92787e-06	0.0028811	-6.30847	Late Lesion
130016	NK cell	1.06519e-06	0.00126094	-6.90174	Late Lesion
130016	Mast cell	4.26049e-07	0.0034912	-7.81809	Late Lesion
130016	Macrophage	0.304409	0.284175	5.66124	Late Lesion
130016	Plasma cell	0.000308374	0.00173476	-1.23358	Late Lesion
130016	Dendritic cell	0.00176128	0.00876956	0.50891	Late Lesion
130016	Smooth Muscle Cell	0.177346	0.110352	5.12097	Late Lesion
130016	Neutrophil	0.00175516	0.00970102	0.505429	Late Lesion
130016	EC	0.101259	0.120806	4.56055	Late Lesion
130016	Monocyte	1.11624e-06	0.00767974	-6.85492	Late Lesion
130016	Fibromyocyte	0.0812596	0.309803	4.34052	Late Lesion
130016	B cell	3.26158e-07	0.0145141	-8.08526	Late Lesion
130016	Fibroblast	0.331897	0.124831	5.74769	Late Lesion
130020	Smooth Muscle Cell	0.611017	0.110352	6.35799	Early Lesion
130020	Macrophage	0.0552953	0.284175	3.95556	Early Lesion
130020	T cell	4.23833e-07	0.0028811	-7.8233	Early Lesion
130020	Neutrophil	0.000983288	0.00970102	-0.073986	Early Lesion
130020	EC	0.0579717	0.120806	4.00282	Early Lesion
130020	Mast cell	2.45802e-07	0.0034912	-8.36812	Early Lesion
130020	Dendritic cell	0.00434074	0.00876956	1.41091	Early Lesion
130020	Monocyte	5.84437e-07	0.00767974	-7.502	Early Lesion
130020	Fibromyocyte	0.26344	0.309803	5.51669	Early Lesion
130020	NK cell	3.00688e-07	0.00126094	-8.16657	Early Lesion
130020	Fibroblast	0.00694997	0.124831	1.8816	Early Lesion
130020	Plasma cell	2.27151e-07	0.00173476	-8.44703	Early Lesion
130020	B cell	2.36218e-07	0.0145141	-8.40789	Early Lesion
130021	Smooth Muscle Cell	1.38601e-06	0.110352	-6.63846	Late Lesion
130021	T cell	8.75936e-07	0.0028811	-7.09735	Late Lesion
130021	Macrophage	0.565237	0.284175	6.28011	Late Lesion
130021	Mast cell	0.000135455	0.0034912	-2.05625	Late Lesion
130021	Monocyte	1.26314e-06	0.00767974	-6.73129	Late Lesion
130021	Neutrophil	2.74439e-07	0.00970102	-8.25791	Late Lesion
130021	NK cell	0.000565853	0.00126094	-0.626555	Late Lesion
130021	Dendritic cell	1.64457e-06	0.00876956	-6.46741	Late Lesion
130021	Fibromyocyte	0.127608	0.309803	4.79183	Late Lesion
130021	EC	0.0946939	0.120806	4.49352	Late Lesion
130021	Plasma cell	0.00031967	0.00173476	-1.1976	Late Lesion
130021	B cell	2.18198e-07	0.0145141	-8.48724	Late Lesion
130021	Fibroblast	0.211435	0.124831	5.29678	Late Lesion
130024	Smooth Muscle Cell	2.12528e-06	0.110352	-6.21099	Late Lesion
130024	Dendritic cell	1.27054e-06	0.00876956	-6.72545	Late Lesion
130024	Monocyte	0.0241493	0.00767974	3.12712	Late Lesion
130024	Macrophage	0.471472	0.284175	6.09873	Late Lesion
130024	Mast cell	0.00957842	0.0034912	2.20238	Late Lesion
130024	Fibromyocyte	0.118956	0.309803	4.72162	Late Lesion
130024	Neutrophil	0.0163035	0.00970102	2.73425	Late Lesion
130024	NK cell	0.00742433	0.00126094	1.94763	Late Lesion
130024	T cell	1.83713e-06	0.0028811	-6.35668	Late Lesion
130024	Fibroblast	0.202613	0.124831	5.25416	Late Lesion
130024	EC	0.109391	0.120806	4.6378	Late Lesion
130024	Plasma cell	0.00120599	0.00173476	0.130166	Late Lesion
130024	B cell	0.0389008	0.0145141	3.60388	Late Lesion
130025	Mast cell	3.12067e-07	0.0034912	-8.12942	Early Lesion
130025	T cell	2.32396e-06	0.0028811	-6.12161	Early Lesion
130025	Monocyte	2.53082e-07	0.00767974	-8.33893	Early Lesion
130025	Macrophage	0.36914	0.284175	5.85404	Early Lesion
130025	Smooth Muscle Cell	0.143694	0.110352	4.91055	Early Lesion
130025	Dendritic cell	0.00302316	0.00876956	1.04917	Early Lesion
130025	Fibromyocyte	0.333033	0.309803	5.75111	Early Lesion
130025	Neutrophil	0.00179895	0.00970102	0.530068	Early Lesion
130025	Plasma cell	6.74492e-05	0.00173476	-2.75351	Early Lesion
130025	NK cell	8.45155e-07	0.00126094	-7.13312	Early Lesion
130025	Fibroblast	0.0505917	0.124831	3.86665	Early Lesion
130025	EC	0.0986475	0.120806	4.53442	Early Lesion
130025	B cell	1.61434e-07	0.0145141	-8.78855	Early Lesion
130027	Macrophage	0.229414	0.284175	5.3784	Late Lesion
130027	Smooth Muscle Cell	0.0123717	0.110352	2.45828	Late Lesion
130027	T cell	0.00234312	0.0028811	0.79435	Late Lesion
130027	Monocyte	4.64752e-07	0.00767974	-7.73114	Late Lesion
130027	Plasma cell	1.74226e-07	0.00173476	-8.71229	Late Lesion
130027	Mast cell	0.00118012	0.0034912	0.108481	Late Lesion
130027	Dendritic cell	3.96744e-06	0.00876956	-5.58677	Late Lesion
130027	Fibromyocyte	0.421992	0.309803	5.98785	Late Lesion
130027	EC	0.103977	0.120806	4.58703	Late Lesion
130027	NK cell	2.07003e-06	0.00126094	-6.23733	Late Lesion
130027	Fibroblast	0.206986	0.124831	5.27552	Late Lesion
130027	B cell	0.00437266	0.0145141	1.41824	Late Lesion
130027	Neutrophil	0.0173565	0.00970102	2.79683	Late Lesion
130028	Smooth Muscle Cell	0.14777	0.110352	4.93852	Early Lesion
130028	Macrophage	0.498192	0.284175	6.15385	Early Lesion
130028	T cell	5.59133e-07	0.0028811	-7.54626	Early Lesion
130028	Dendritic cell	8.61525e-06	0.00876956	-4.81135	Early Lesion
130028	EC	0.0824207	0.120806	4.3547	Early Lesion
130028	Neutrophil	0.0026706	0.00970102	0.925168	Early Lesion
130028	Mast cell	2.59548e-07	0.0034912	-8.3137	Early Lesion
130028	Fibromyocyte	0.0200172	0.309803	2.93946	Early Lesion
130028	Monocyte	8.75257e-07	0.00767974	-7.09813	Early Lesion
130028	NK cell	4.6634e-07	0.00126094	-7.72773	Early Lesion
130028	Fibroblast	0.248918	0.124831	5.45999	Early Lesion
130028	B cell	2.12448e-07	0.0145141	-8.51394	Early Lesion
130028	Plasma cell	2.60102e-07	0.00173476	-8.31157	Early Lesion
22L000704	T cell	2.09457e-06	0.0028811	-6.22554	Late Lesion
22L000704	Smooth Muscle Cell	0.00135122	0.110352	0.243875	Late Lesion
22L000704	Macrophage	0.129862	0.284175	4.80934	Late Lesion
22L000704	Mast cell	0.00253752	0.0034912	0.874054	Late Lesion
22L000704	Fibromyocyte	0.657349	0.309803	6.43108	Late Lesion
22L000704	Monocyte	7.51747e-07	0.00767974	-7.25024	Late Lesion
22L000704	Neutrophil	6.2348e-07	0.00970102	-7.43733	Late Lesion
22L000704	NK cell	0.000432973	0.00126094	-0.894212	Late Lesion
22L000704	B cell	4.14643e-05	0.0145141	-3.24006	Late Lesion
22L000704	EC	0.140128	0.120806	4.88542	Late Lesion
22L000704	Plasma cell	0.000648392	0.00173476	-0.490394	Late Lesion
22L000704	Dendritic cell	0.00795069	0.00876956	2.01613	Late Lesion
22L000704	Fibroblast	0.0596948	0.124831	4.03211	Late Lesion
22L000705	T cell	9.78288e-07	0.0028811	-6.98684	Early Lesion
22L000705	NK cell	9.22529e-07	0.00126094	-7.04552	Early Lesion
22L000705	Dendritic cell	0.00419027	0.00876956	1.37563	Early Lesion
22L000705	Smooth Muscle Cell	0.114744	0.110352	4.68557	Early Lesion
22L000705	Macrophage	0.025277	0.284175	3.17276	Early Lesion
22L000705	Fibroblast	1.31026e-06	0.124831	-6.69466	Early Lesion
22L000705	Monocyte	6.39703e-07	0.00767974	-7.41164	Early Lesion
22L000705	Neutrophil	1.76914e-06	0.00970102	-6.39439	Early Lesion
22L000705	Plasma cell	3.24174e-07	0.00173476	-8.09136	Early Lesion
22L000705	Mast cell	0.000124242	0.0034912	-2.14266	Early Lesion
22L000705	Fibromyocyte	0.808395	0.309803	6.63792	Early Lesion
22L000705	EC	0.0472514	0.120806	3.79835	Early Lesion
22L000705	B cell	1.25841e-05	0.0145141	-4.43245	Early Lesion
22L000706	Smooth Muscle Cell	0.00123154	0.110352	0.151129	Late Lesion
22L000706	T cell	0.00183896	0.0028811	0.552069	Late Lesion
22L000706	Mast cell	0.00643902	0.0034912	1.80524	Late Lesion
22L000706	Neutrophil	0.00187409	0.00970102	0.570988	Late Lesion
22L000706	NK cell	0.00106189	0.00126094	0.00291385	Late Lesion
22L000706	Macrophage	0.214755	0.284175	5.31237	Late Lesion
22L000706	Dendritic cell	0.00473297	0.00876956	1.49742	Late Lesion
22L000706	Monocyte	0.00407774	0.00767974	1.34841	Late Lesion
22L000706	EC	0.13645	0.120806	4.85883	Late Lesion
22L000706	Plasma cell	0.0138273	0.00173476	2.56951	Late Lesion
22L000706	Fibromyocyte	0.381861	0.309803	5.88792	Late Lesion
22L000706	B cell	0.0292906	0.0145141	3.32013	Late Lesion
22L000706	Fibroblast	0.20256	0.124831	5.2539	Late Lesion
22L000707	Smooth Muscle Cell	0.00280047	0.110352	0.972654	Late Lesion
22L000707	Neutrophil	0.00129813	0.00970102	0.20379	Late Lesion
22L000707	T cell	5.35848e-07	0.0028811	-7.58879	Late Lesion
22L000707	Monocyte	3.48008e-07	0.00767974	-8.02042	Late Lesion
22L000707	Fibromyocyte	0.753316	0.309803	6.56735	Late Lesion
22L000707	NK cell	3.86195e-07	0.00126094	-7.9163	Late Lesion
22L000707	Mast cell	0.00105663	0.0034912	-0.00204401	Late Lesion
22L000707	Dendritic cell	0.00113491	0.00876956	0.0694226	Late Lesion
22L000707	Fibroblast	0.0754072	0.124831	4.26577	Late Lesion
22L000707	Macrophage	0.0968894	0.284175	4.51644	Late Lesion
22L000707	Plasma cell	9.0641e-06	0.00173476	-4.76057	Late Lesion
22L000707	B cell	0.00957005	0.0145141	2.20151	Late Lesion
22L000707	EC	0.0585171	0.120806	4.01219	Late Lesion
22L000708	T cell	3.77509e-07	0.0028811	-7.93905	Late Lesion
22L000708	Dendritic cell	3.2958e-07	0.00876956	-8.07483	Late Lesion
22L000708	NK cell	1.49874e-06	0.00126094	-6.56027	Late Lesion
22L000708	Mast cell	0.00985196	0.0034912	2.23054	Late Lesion
22L000708	Monocyte	0.0106842	0.00767974	2.31163	Late Lesion
22L000708	Smooth Muscle Cell	1.57554e-05	0.110352	-4.2077	Late Lesion
22L000708	Macrophage	0.755186	0.284175	6.56983	Late Lesion
22L000708	Plasma cell	1.14097e-06	0.00173476	-6.83301	Late Lesion
22L000708	Neutrophil	0.00174301	0.00970102	0.498478	Late Lesion
22L000708	EC	0.0323441	0.120806	3.4193	Late Lesion
22L000708	B cell	0.00397965	0.0145141	1.32406	Late Lesion
22L000708	Fibroblast	0.0941408	0.124831	4.48766	Late Lesion
22L000708	Fibromyocyte	0.092051	0.309803	4.46521	Late Lesion
22L000709	Mast cell	2.57347e-07	0.0034912	-8.32222	Early Lesion
22L000709	NK cell	7.46743e-08	0.00126094	-9.55951	Early Lesion
22L000709	T cell	9.54497e-08	0.0028811	-9.31404	Early Lesion
22L000709	Macrophage	0.0173096	0.284175	2.79413	Early Lesion
22L000709	Dendritic cell	2.02501e-07	0.00876956	-8.5619	Early Lesion
22L000709	Monocyte	0.000628911	0.00767974	-0.520899	Early Lesion
22L000709	Smooth Muscle Cell	0.66822	0.110352	6.44748	Early Lesion
22L000709	EC	0.064905	0.120806	4.11579	Early Lesion
22L000709	Plasma cell	4.67126e-08	0.00173476	-10.0286	Early Lesion
22L000709	Neutrophil	0.00250621	0.00970102	0.861639	Early Lesion
22L000709	B cell	0.00732788	0.0145141	1.93455	Early Lesion
22L000709	Fibromyocyte	0.239101	0.309803	5.41975	Early Lesion
22L000709	Fibroblast	2.27084e-07	0.124831	-8.44732	Early Lesion
22L000711	T cell	1.18147e-06	0.0028811	-6.79813	Late Lesion
22L000711	NK cell	0.00161346	0.00126094	0.421247	Late Lesion
22L000711	Mast cell	0.00954173	0.0034912	2.19854	Late Lesion
22L000711	Macrophage	0.730535	0.284175	6.53664	Late Lesion
22L000711	Plasma cell	0.00131812	0.00173476	0.219074	Late Lesion
22L000711	Dendritic cell	7.8611e-07	0.00876956	-7.20555	Late Lesion
22L000711	Smooth Muscle Cell	9.7871e-07	0.110352	-6.98641	Late Lesion
22L000711	Neutrophil	1.15446e-07	0.00970102	-9.12384	Late Lesion
22L000711	EC	0.0175997	0.120806	2.81075	Late Lesion
22L000711	Monocyte	0.0184241	0.00767974	2.85653	Late Lesion
22L000711	Fibromyocyte	0.0441658	0.309803	3.73082	Late Lesion
22L000711	B cell	0.00320689	0.0145141	1.10817	Late Lesion
22L000711	Fibroblast	0.173592	0.124831	5.09958	Late Lesion
22L000715	Smooth Muscle Cell	0.471339	0.110352	6.09844	Early Lesion
22L000715	Macrophage	0.0783173	0.284175	4.30364	Early Lesion
22L000715	T cell	9.73831e-07	0.0028811	-6.99141	Early Lesion
22L000715	Neutrophil	0.00149754	0.00970102	0.346688	Early Lesion
22L000715	EC	0.0484739	0.120806	3.82389	Early Lesion
22L000715	Mast cell	0.000527268	0.0034912	-0.697179	Early Lesion
22L000715	Dendritic cell	3.21765e-06	0.00876956	-5.79624	Early Lesion
22L000715	Monocyte	4.57482e-07	0.00767974	-7.74691	Early Lesion
22L000715	Fibromyocyte	0.394876	0.309803	5.92144	Early Lesion
22L000715	NK cell	9.28581e-07	0.00126094	-7.03899	Early Lesion
22L000715	Fibroblast	3.19141e-06	0.124831	-5.80443	Early Lesion
22L000715	Plasma cell	1.50671e-06	0.00173476	-6.55496	Early Lesion
22L000715	B cell	0.00495837	0.0145141	1.54394	Early Lesion
22L000716	Smooth Muscle Cell	0.0126782	0.110352	2.48275	Late Lesion
22L000716	T cell	4.08833e-07	0.0028811	-7.85934	Late Lesion
22L000716	Macrophage	0.593634	0.284175	6.32913	Late Lesion
22L000716	Mast cell	0.00485424	0.0034912	1.52272	Late Lesion
22L000716	Monocyte	2.03748e-07	0.00767974	-8.55576	Late Lesion
22L000716	Neutrophil	0.000649046	0.00970102	-0.489385	Late Lesion
22L000716	NK cell	0.000492599	0.00126094	-0.765193	Late Lesion
22L000716	Dendritic cell	3.57044e-07	0.00876956	-7.99478	Late Lesion
22L000716	Fibromyocyte	0.0499419	0.309803	3.85373	Late Lesion
22L000716	EC	0.104791	0.120806	4.59484	Late Lesion
22L000716	Plasma cell	0.00231209	0.00173476	0.78102	Late Lesion
22L000716	B cell	0.0129041	0.0145141	2.50041	Late Lesion
22L000716	Fibroblast	0.217741	0.124831	5.32617	Late Lesion
22L000718	Smooth Muscle Cell	0.00763703	0.110352	1.97588	Late Lesion
22L000718	Dendritic cell	0.00128343	0.00876956	0.192405	Late Lesion
22L000718	Monocyte	0.00388725	0.00767974	1.30057	Late Lesion
22L000718	Macrophage	0.395793	0.284175	5.92376	Late Lesion
22L000718	Mast cell	0.00626734	0.0034912	1.77822	Late Lesion
22L000718	Fibromyocyte	0.0844098	0.309803	4.37855	Late Lesion
22L000718	Neutrophil	0.000397868	0.00970102	-0.978768	Late Lesion
22L000718	NK cell	0.00279722	0.00126094	0.971492	Late Lesion
22L000718	T cell	0.000208588	0.0028811	-1.62453	Late Lesion
22L000718	Fibroblast	0.364149	0.124831	5.84043	Late Lesion
22L000718	EC	0.131839	0.120806	4.82445	Late Lesion
22L000718	Plasma cell	0.00132993	0.00173476	0.227997	Late Lesion
22L000718	B cell	4.04183e-07	0.0145141	-7.87078	Late Lesion
22L000721	Mast cell	0.00543856	0.0034912	1.63638	Late Lesion
22L000721	T cell	2.33661e-06	0.0028811	-6.11619	Late Lesion
22L000721	Monocyte	0.00194481	0.00767974	0.60803	Late Lesion
22L000721	Macrophage	0.695502	0.284175	6.4875	Late Lesion
22L000721	Smooth Muscle Cell	0.0137967	0.110352	2.5673	Late Lesion
22L000721	Dendritic cell	2.65772e-05	0.00876956	-3.68483	Late Lesion
22L000721	Fibromyocyte	0.0762794	0.309803	4.27727	Late Lesion
22L000721	Neutrophil	3.36394e-07	0.00970102	-8.05436	Late Lesion
22L000721	Plasma cell	0.00569363	0.00173476	1.68221	Late Lesion
22L000721	NK cell	0.00171222	0.00126094	0.48066	Late Lesion
22L000721	Fibroblast	0.144665	0.124831	4.91728	Late Lesion
22L000721	EC	0.0549385	0.120806	3.94908	Late Lesion
22L000721	B cell	4.93016e-07	0.0145141	-7.6721	Late Lesion
22L000723	Macrophage	0.0937927	0.284175	4.48395	Early Lesion
22L000723	Smooth Muscle Cell	0.434155	0.110352	6.01627	Early Lesion
22L000723	T cell	1.46864e-05	0.0028811	-4.27797	Early Lesion
22L000723	Monocyte	5.15907e-07	0.00767974	-7.62672	Early Lesion
22L000723	Plasma cell	7.09027e-05	0.00173476	-2.70358	Early Lesion
22L000723	Mast cell	1.04869e-05	0.0034912	-4.61476	Early Lesion
22L000723	Dendritic cell	0.00139294	0.00876956	0.274286	Early Lesion
22L000723	Fibromyocyte	0.419283	0.309803	5.98141	Early Lesion
22L000723	EC	0.0349708	0.120806	3.49738	Early Lesion
22L000723	NK cell	3.32413e-05	0.00126094	-3.46109	Early Lesion
22L000723	Fibroblast	0.0153864	0.124831	2.67635	Early Lesion
22L000723	B cell	4.62622e-07	0.0145141	-7.73573	Early Lesion
22L000723	Neutrophil	0.000888996	0.00970102	-0.174795	Early Lesion
22L000724	Smooth Muscle Cell	0.243843	0.110352	5.43939	Early Lesion
22L000724	Macrophage	0.0292784	0.284175	3.31972	Early Lesion
22L000724	T cell	3.22049e-07	0.0028811	-8.09794	Early Lesion
22L000724	Dendritic cell	0.00317211	0.00876956	1.09726	Early Lesion
22L000724	EC	0.0169525	0.120806	2.77328	Early Lesion
22L000724	Neutrophil	3.04841e-07	0.00970102	-8.15285	Early Lesion
22L000724	Mast cell	2.28975e-06	0.0034912	-6.13645	Early Lesion
22L000724	Fibromyocyte	0.706748	0.309803	6.50354	Early Lesion
22L000724	Monocyte	7.72253e-07	0.00767974	-7.22333	Early Lesion
22L000724	NK cell	2.86722e-07	0.00126094	-8.21413	Early Lesion
22L000724	Fibroblast	7.43295e-07	0.124831	-7.26155	Early Lesion
22L000724	B cell	1.82439e-06	0.0145141	-6.36364	Early Lesion
22L000724	Plasma cell	1.72272e-07	0.00173476	-8.72357	Early Lesion
22L000725	T cell	0.000872674	0.0028811	-0.193327	Late Lesion
22L000725	Smooth Muscle Cell	0.000223912	0.110352	-1.55363	Late Lesion
22L000725	Macrophage	0.294811	0.284175	5.6292	Late Lesion
22L000725	Mast cell	0.000773224	0.0034912	-0.31432	Late Lesion
22L000725	Fibroblast	0.225061	0.124831	5.35924	Late Lesion
22L000725	Monocyte	2.95595e-07	0.00767974	-8.18365	Late Lesion
22L000725	Neutrophil	0.00366493	0.00970102	1.24168	Late Lesion
22L000725	NK cell	1.65817e-05	0.00126094	-4.15659	Late Lesion
22L000725	B cell	3.80558e-07	0.0145141	-7.931	Late Lesion
22L000725	Fibromyocyte	0.355631	0.309803	5.81676	Late Lesion
22L000725	Plasma cell	0.000706684	0.00173476	-0.404305	Late Lesion
22L000725	Dendritic cell	2.20355e-05	0.00876956	-3.87223	Late Lesion
22L000725	EC	0.118216	0.120806	4.71538	Late Lesion
22L000726	T cell	5.26145e-07	0.0028811	-7.60707	Early Lesion
22L000726	NK cell	5.40753e-07	0.00126094	-7.57968	Early Lesion
22L000726	Dendritic cell	0.00688867	0.00876956	1.87274	Early Lesion
22L000726	Fibroblast	0.0237892	0.124831	3.1121	Early Lesion
22L000726	EC	0.0894748	0.120806	4.43682	Early Lesion
22L000726	Fibromyocyte	0.823613	0.309803	6.65657	Early Lesion
22L000726	Smooth Muscle Cell	2.2925e-06	0.110352	-6.13524	Early Lesion
22L000726	Neutrophil	0.000164758	0.00970102	-1.86041	Early Lesion
22L000726	Plasma cell	1.64399e-07	0.00173476	-8.77035	Early Lesion
22L000726	Monocyte	4.35385e-07	0.00767974	-7.79641	Early Lesion
22L000726	B cell	2.54335e-07	0.0145141	-8.33399	Early Lesion
22L000726	Macrophage	0.0554804	0.284175	3.9589	Early Lesion
22L000726	Mast cell	0.00058484	0.0034912	-0.593551	Early Lesion
22L000727	Neutrophil	0.00311788	0.00970102	1.08002	Early Lesion
22L000727	Monocyte	1.40507e-06	0.00767974	-6.6248	Early Lesion
22L000727	Smooth Muscle Cell	0.188326	0.110352	5.18104	Early Lesion
22L000727	Macrophage	0.115145	0.284175	4.68906	Early Lesion
22L000727	NK cell	0.000567384	0.00126094	-0.623852	Early Lesion
22L000727	T cell	0.000820632	0.0028811	-0.254814	Early Lesion
22L000727	Fibromyocyte	0.521836	0.309803	6.20022	Early Lesion
22L000727	EC	0.13543	0.120806	4.85132	Early Lesion
22L000727	Dendritic cell	0.0174744	0.00876956	2.8036	Early Lesion
22L000727	Fibroblast	0.0152687	0.124831	2.66867	Early Lesion
22L000727	B cell	1.25917e-06	0.0145141	-6.73444	Early Lesion
22L000727	Plasma cell	2.96124e-07	0.00173476	-8.18187	Early Lesion
22L000727	Mast cell	0.00201139	0.0034912	0.641691	Early Lesion
22L000729	Fibroblast	0.139935	0.124831	4.88405	Late Lesion
22L000729	Neutrophil	0.00419885	0.00970102	1.37768	Late Lesion
22L000729	Smooth Muscle Cell	0.155252	0.110352	4.98792	Late Lesion
22L000729	Plasma cell	0.00292875	0.00173476	1.01744	Late Lesion
22L000729	EC	0.100895	0.120806	4.55695	Late Lesion
22L000729	Fibromyocyte	0.294961	0.309803	5.62971	Late Lesion
22L000729	T cell	0.00373598	0.0028811	1.26088	Late Lesion
22L000729	NK cell	3.49087e-05	0.00126094	-3.41215	Late Lesion
22L000729	B cell	0.00532743	0.0145141	1.61574	Late Lesion
22L000729	Macrophage	0.285471	0.284175	5.59701	Late Lesion
22L000729	Monocyte	6.9255e-07	0.00767974	-7.33226	Late Lesion
22L000729	Mast cell	0.0019374	0.0034912	0.604211	Late Lesion
22L000729	Dendritic cell	0.00532115	0.00876956	1.61456	Late Lesion
22L000730	Mast cell	0.000514286	0.0034912	-0.722109	Early Lesion
22L000730	Fibroblast	0.0673766	0.124831	4.15316	Early Lesion
22L000730	Dendritic cell	0.00470779	0.00876956	1.49209	Early Lesion
22L000730	B cell	0.00128785	0.0145141	0.195844	Early Lesion
22L000730	NK cell	7.5752e-07	0.00126094	-7.24259	Early Lesion
22L000730	Plasma cell	0.000421176	0.00173476	-0.921839	Early Lesion
22L000730	T cell	2.89111e-06	0.0028811	-5.90325	Early Lesion
22L000730	Monocyte	2.64622e-06	0.00767974	-5.99175	Early Lesion
22L000730	EC	0.262796	0.120806	5.51424	Early Lesion
22L000730	Fibromyocyte	0.322595	0.309803	5.71926	Early Lesion
22L000730	Macrophage	0.0612219	0.284175	4.05737	Early Lesion
22L000730	Neutrophil	0.00262796	0.00970102	0.909076	Early Lesion
22L000730	Smooth Muscle Cell	0.276446	0.110352	5.56488	Early Lesion
22L000731	T cell	0.00479282	0.0028811	1.50999	Early Lesion
22L000731	Smooth Muscle Cell	6.12671e-05	0.110352	-2.84965	Early Lesion
22L000731	Macrophage	0.187902	0.284175	5.17879	Early Lesion
22L000731	Fibromyocyte	0.466624	0.309803	6.08839	Early Lesion
22L000731	Neutrophil	7.47609e-07	0.00970102	-7.25576	Early Lesion
22L000731	Mast cell	0.00440783	0.0034912	1.42625	Early Lesion
22L000731	NK cell	0.000321322	0.00126094	-1.19245	Early Lesion
22L000731	Plasma cell	0.00201322	0.00173476	0.642602	Early Lesion
22L000731	Fibroblast	0.195215	0.124831	5.21697	Early Lesion
22L000731	EC	0.122426	0.120806	4.75038	Early Lesion
22L000731	Dendritic cell	0.016234	0.00876956	2.72997	Early Lesion
22L000731	B cell	3.25594e-07	0.0145141	-8.08699	Early Lesion
22L000731	Monocyte	1.136e-06	0.00767974	-6.83738	Early Lesion
22L000732	Mast cell	0.0043728	0.0034912	1.41827	Late Lesion
22L000732	Macrophage	0.139249	0.284175	4.87913	Late Lesion
22L000732	Dendritic cell	0.0127203	0.00876956	2.48607	Late Lesion
22L000732	B cell	7.76559e-06	0.0145141	-4.91519	Late Lesion
22L000732	Fibroblast	0.0612383	0.124831	4.05764	Late Lesion
22L000732	NK cell	2.71206e-05	0.00126094	-3.66459	Late Lesion
22L000732	Neutrophil	0.000452069	0.00970102	-0.851053	Late Lesion
22L000732	Smooth Muscle Cell	0.0201645	0.110352	2.94679	Late Lesion
22L000732	EC	0.126464	0.120806	4.78282	Late Lesion
22L000732	Plasma cell	0.00201121	0.00173476	0.641605	Late Lesion
22L000732	Monocyte	2.26552e-06	0.00767974	-6.14709	Late Lesion
22L000732	Fibromyocyte	0.628778	0.309803	6.38665	Late Lesion
22L000732	T cell	0.00451304	0.0028811	1.44984	Late Lesion
22L000733	Fibroblast	0.199727	0.124831	5.23982	Late Lesion
22L000733	Fibromyocyte	0.119268	0.309803	4.72424	Late Lesion
22L000733	T cell	0.000232644	0.0028811	-1.51538	Late Lesion
22L000733	EC	0.0818491	0.120806	4.34774	Late Lesion
22L000733	B cell	4.51554e-07	0.0145141	-7.75995	Late Lesion
22L000733	Macrophage	0.570234	0.284175	6.28891	Late Lesion
22L000733	Plasma cell	6.36567e-05	0.00173476	-2.81138	Late Lesion
22L000733	NK cell	0.0051004	0.00126094	1.57219	Late Lesion
22L000733	Smooth Muscle Cell	0.0223526	0.110352	3.04981	Late Lesion
22L000733	Neutrophil	2.90305e-06	0.00970102	-5.89913	Late Lesion
22L000733	Mast cell	0.000832321	0.0034912	-0.240671	Late Lesion
22L000733	Monocyte	1.49348e-05	0.00767974	-4.26119	Late Lesion
22L000733	Dendritic cell	0.000321066	0.00876956	-1.19324	Late Lesion
22L000734	Macrophage	0.0705452	0.284175	4.19912	Early Lesion
22L000734	Dendritic cell	9.27513e-07	0.00876956	-7.04014	Early Lesion
22L000734	Neutrophil	5.62567e-06	0.00970102	-5.23755	Early Lesion
22L000734	Mast cell	2.09163e-07	0.0034912	-8.52953	Early Lesion
22L000734	T cell	2.65643e-07	0.0028811	-8.29049	Early Lesion
22L000734	Smooth Muscle Cell	0.231518	0.110352	5.38753	Early Lesion
22L000734	NK cell	2.93278e-07	0.00126094	-8.19152	Early Lesion
22L000734	Plasma cell	1.99137e-07	0.00173476	-8.57865	Early Lesion
22L000734	B cell	2.03228e-07	0.0145141	-8.55832	Early Lesion
22L000734	Fibromyocyte	0.605151	0.309803	6.34834	Early Lesion
22L000734	Monocyte	2.91764e-07	0.00767974	-8.1967	Early Lesion
22L000734	Fibroblast	2.16169e-05	0.124831	-3.89141	Early Lesion
22L000734	EC	0.0927561	0.120806	4.47284	Early Lesion
22L000735	Monocyte	8.0173e-07	0.00767974	-7.18587	Late Lesion
22L000735	Neutrophil	0.000847387	0.00970102	-0.222731	Late Lesion
22L000735	EC	0.148846	0.120806	4.94578	Late Lesion
22L000735	NK cell	4.21315e-06	0.00126094	-5.52668	Late Lesion
22L000735	Macrophage	0.42732	0.284175	6.0004	Late Lesion
22L000735	Dendritic cell	0.00787635	0.00876956	2.00673	Late Lesion
22L000735	Fibroblast	0.22263	0.124831	5.34838	Late Lesion
22L000735	Smooth Muscle Cell	0.111368	0.110352	4.6557	Late Lesion
22L000735	Mast cell	0.00251702	0.0034912	0.865941	Late Lesion
22L000735	T cell	0.0110347	0.0028811	2.34391	Late Lesion
22L000735	Plasma cell	0.00639832	0.00173476	1.7989	Late Lesion
22L000735	Fibromyocyte	0.0611548	0.309803	4.05627	Late Lesion
22L000735	B cell	2.19189e-06	0.0145141	-6.18012	Late Lesion
22L000738	NK cell	2.70544e-06	0.00126094	-5.96962	Late Lesion
22L000738	Smooth Muscle Cell	0.0389943	0.110352	3.60628	Late Lesion
22L000738	Fibroblast	0.201382	0.124831	5.24807	Late Lesion
22L000738	Mast cell	0.00258317	0.0034912	0.891884	Late Lesion
22L000738	Dendritic cell	0.0197797	0.00876956	2.92752	Late Lesion
22L000738	Macrophage	0.521468	0.284175	6.19952	Late Lesion
22L000738	Fibromyocyte	0.0175528	0.309803	2.80808	Late Lesion
22L000738	EC	0.134121	0.120806	4.84161	Late Lesion
22L000738	Neutrophil	0.0223704	0.00970102	3.05061	Late Lesion
22L000738	B cell	5.0026e-07	0.0145141	-7.65752	Late Lesion
22L000738	T cell	0.0182838	0.0028811	2.84888	Late Lesion
22L000738	Monocyte	8.67843e-07	0.00767974	-7.10663	Late Lesion
22L000738	Plasma cell	0.0234609	0.00173476	3.0982	Late Lesion
22L000740	EC	0.133582	0.120806	4.83758	Early Lesion
22L000740	Macrophage	0.0449014	0.284175	3.74734	Early Lesion
22L000740	Monocyte	3.18595e-06	0.00767974	-5.80614	Early Lesion
22L000740	Fibroblast	0.0347047	0.124831	3.48974	Early Lesion
22L000740	Mast cell	8.72224e-05	0.0034912	-2.49643	Early Lesion
22L000740	Dendritic cell	0.00181768	0.00876956	0.540426	Early Lesion
22L000740	Fibromyocyte	0.600844	0.309803	6.3412	Early Lesion
22L000740	Neutrophil	0.00331992	0.00970102	1.14281	Early Lesion
22L000740	NK cell	8.9759e-07	0.00126094	-7.07293	Early Lesion
22L000740	Smooth Muscle Cell	0.180736	0.110352	5.13991	Early Lesion
22L000740	T cell	7.12484e-07	0.0028811	-7.30389	Early Lesion
22L000740	Plasma cell	9.39502e-07	0.00173476	-7.02729	Early Lesion
22L000740	B cell	1.01224e-06	0.0145141	-6.95272	Early Lesion
22L000741	Fibroblast	0.159444	0.124831	5.01456	Late Lesion
22L000741	Macrophage	0.258258	0.284175	5.49683	Late Lesion
22L000741	Smooth Muscle Cell	0.0870373	0.110352	4.4092	Late Lesion
22L000741	Fibromyocyte	0.294865	0.309803	5.62939	Late Lesion
22L000741	Neutrophil	0.00915038	0.00970102	2.15666	Late Lesion
22L000741	EC	0.132148	0.120806	4.82679	Late Lesion
22L000741	Dendritic cell	0.0162079	0.00876956	2.72836	Late Lesion
22L000741	Monocyte	0.00862798	0.00767974	2.09788	Late Lesion
22L000741	Plasma cell	0.00717148	0.00173476	1.91298	Late Lesion
22L000741	NK cell	4.98809e-05	0.00126094	-3.05525	Late Lesion
22L000741	Mast cell	0.00747749	0.0034912	1.95476	Late Lesion
22L000741	T cell	0.0108628	0.0028811	2.32821	Late Lesion
22L000741	B cell	0.00870004	0.0145141	2.10619	Late Lesion
22L000742	Fibromyocyte	0.269373	0.309803	5.53897	Late Lesion
22L000742	Plasma cell	0.00286917	0.00173476	0.996889	Late Lesion
22L000742	EC	0.0975989	0.120806	4.52373	Late Lesion
22L000742	Dendritic cell	0.00371532	0.00876956	1.25533	Late Lesion
22L000742	Monocyte	0.00672096	0.00767974	1.8481	Late Lesion
22L000742	Fibroblast	0.123484	0.124831	4.75898	Late Lesion
22L000742	Macrophage	0.475063	0.284175	6.10631	Late Lesion
22L000742	Smooth Muscle Cell	0.00991833	0.110352	2.23725	Late Lesion
22L000742	T cell	2.56498e-05	0.0028811	-3.72035	Late Lesion
22L000742	Neutrophil	1.01422e-06	0.00970102	-6.95076	Late Lesion
22L000742	Mast cell	0.00472619	0.0034912	1.49599	Late Lesion
22L000742	B cell	0.000932369	0.0145141	-0.12716	Late Lesion
22L000742	NK cell	0.00557184	0.00126094	1.66059	Late Lesion
22L000744	Fibroblast	0.19865	0.124831	5.23441	Late Lesion
22L000744	T cell	0.00394609	0.0028811	1.31559	Late Lesion
22L000744	Fibromyocyte	0.0770876	0.309803	4.28781	Late Lesion
22L000744	Dendritic cell	0.00347975	0.00876956	1.18983	Late Lesion
22L000744	B cell	2.27382e-07	0.0145141	-8.44601	Late Lesion
22L000744	Monocyte	3.02803e-07	0.00767974	-8.15956	Late Lesion
22L000744	Plasma cell	0.0014141	0.00173476	0.289358	Late Lesion
22L000744	EC	0.119066	0.120806	4.72254	Late Lesion
22L000744	Smooth Muscle Cell	0.0318848	0.110352	3.40499	Late Lesion
22L000744	Macrophage	0.563919	0.284175	6.27778	Late Lesion
22L000744	Mast cell	0.000109743	0.0034912	-2.26675	Late Lesion
22L000744	Neutrophil	0.000432522	0.00970102	-0.895254	Late Lesion
22L000744	NK cell	1.04028e-05	0.00126094	-4.62282	Late Lesion
22L000745	Dendritic cell	0.0118533	0.00876956	2.41548	Late Lesion
22L000745	Fibromyocyte	0.193423	0.309803	5.20775	Late Lesion
22L000745	Mast cell	0.00124221	0.0034912	0.159759	Late Lesion
22L000745	T cell	0.00415282	0.0028811	1.36665	Late Lesion
22L000745	EC	0.156668	0.120806	4.997	Late Lesion
22L000745	Smooth Muscle Cell	0.0426698	0.110352	3.69636	Late Lesion
22L000745	Plasma cell	0.00221387	0.00173476	0.737609	Late Lesion
22L000745	Fibroblast	0.263806	0.124831	5.51808	Late Lesion
22L000745	Macrophage	0.320361	0.284175	5.71232	Late Lesion
22L000745	NK cell	0.00105066	0.00126094	-0.00771407	Late Lesion
22L000745	B cell	3.14782e-07	0.0145141	-8.12076	Late Lesion
22L000745	Monocyte	8.5056e-05	0.00767974	-2.52158	Late Lesion
22L000745	Neutrophil	0.00247334	0.00970102	0.848437	Late Lesion
22L000746	Dendritic cell	0.00765343	0.00876956	1.97802	Early Lesion
22L000746	T cell	2.13959e-06	0.0028811	-6.20427	Early Lesion
22L000746	B cell	0.00239791	0.0145141	0.817466	Early Lesion
22L000746	Fibromyocyte	0.69935	0.309803	6.49302	Early Lesion
22L000746	Macrophage	0.182517	0.284175	5.14971	Early Lesion
22L000746	Mast cell	0.0013516	0.0034912	0.244153	Early Lesion
22L000746	Smooth Muscle Cell	7.12644e-05	0.110352	-2.69849	Early Lesion
22L000746	Fibroblast	0.014833	0.124831	2.63972	Early Lesion
22L000746	EC	0.0904335	0.120806	4.44748	Early Lesion
22L000746	Plasma cell	9.98993e-07	0.00173476	-6.9659	Early Lesion
22L000746	NK cell	0.000710096	0.00126094	-0.399488	Early Lesion
22L000746	Monocyte	0.000678916	0.00767974	-0.44439	Early Lesion
22L000746	Neutrophil	3.3339e-07	0.00970102	-8.06333	Early Lesion
22L000747	Dendritic cell	0.000421526	0.00876956	-0.921008	Late Lesion
22L000747	Mast cell	0.000899327	0.0034912	-0.163241	Late Lesion
22L000747	T cell	0.00228038	0.0028811	0.767211	Late Lesion
22L000747	Macrophage	0.507879	0.284175	6.17311	Late Lesion
22L000747	NK cell	6.27317e-06	0.00126094	-5.12861	Late Lesion
22L000747	Fibroblast	0.099654	0.124831	4.54457	Late Lesion
22L000747	EC	0.0967794	0.120806	4.5153	Late Lesion
22L000747	Fibromyocyte	0.260438	0.309803	5.50523	Late Lesion
22L000747	Neutrophil	0.000270361	0.00970102	-1.36513	Late Lesion
22L000747	B cell	6.66099e-07	0.0145141	-7.37121	Late Lesion
22L000747	Plasma cell	0.00203252	0.00173476	0.652143	Late Lesion
22L000747	Smooth Muscle Cell	0.0293377	0.110352	3.32174	Late Lesion
22L000747	Monocyte	7.18372e-07	0.00767974	-7.29566	Late Lesion
22L000748	Dendritic cell	0.00645446	0.00876956	1.80764	Late Lesion
22L000748	Macrophage	0.386637	0.284175	5.90035	Late Lesion
22L000748	T cell	0.00259049	0.0028811	0.894712	Late Lesion
22L000748	Fibromyocyte	0.0890419	0.309803	4.43197	Late Lesion
22L000748	Mast cell	0.00223072	0.0034912	0.745192	Late Lesion
22L000748	Monocyte	2.55446e-06	0.00767974	-6.02705	Late Lesion
22L000748	NK cell	0.000262074	0.00126094	-1.39626	Late Lesion
22L000748	Fibroblast	0.255309	0.124831	5.48534	Late Lesion
22L000748	EC	0.192879	0.120806	5.20493	Late Lesion
22L000748	B cell	5.62209e-07	0.0145141	-7.54077	Late Lesion
22L000748	Neutrophil	0.0121374	0.00970102	2.43916	Late Lesion
22L000748	Smooth Muscle Cell	0.0466573	0.110352	3.7857	Late Lesion
22L000748	Plasma cell	0.0057974	0.00173476	1.70028	Late Lesion
22L000749	Mast cell	1.21206e-06	0.0034912	-6.77257	Early Lesion
22L000749	Dendritic cell	0.00606251	0.00876956	1.74499	Early Lesion
22L000749	Macrophage	0.023152	0.284175	3.08495	Early Lesion
22L000749	NK cell	3.60335e-07	0.00126094	-7.98561	Early Lesion
22L000749	T cell	7.71684e-07	0.0028811	-7.22407	Early Lesion
22L000749	Smooth Muscle Cell	0.361752	0.110352	5.83383	Early Lesion
22L000749	Neutrophil	0.00243799	0.00970102	0.834042	Early Lesion
22L000749	Fibromyocyte	0.504387	0.309803	6.16621	Early Lesion
22L000749	Fibroblast	6.36584e-07	0.124831	-7.41653	Early Lesion
22L000749	EC	0.102202	0.120806	4.56982	Early Lesion
22L000749	Monocyte	1.92268e-06	0.00767974	-6.31117	Early Lesion
22L000749	Plasma cell	2.27562e-07	0.00173476	-8.44522	Early Lesion
22L000749	B cell	8.03153e-07	0.0145141	-7.1841	Early Lesion
22L000750	Macrophage	0.563281	0.284175	6.27665	Early Lesion
22L000750	T cell	0.00895805	0.0028811	2.13542	Early Lesion
22L000750	Monocyte	2.05636e-06	0.00767974	-6.24395	Early Lesion
22L000750	Dendritic cell	7.21773e-06	0.00876956	-4.98835	Early Lesion
22L000750	Mast cell	0.000443067	0.0034912	-0.871167	Early Lesion
22L000750	EC	0.240608	0.120806	5.42604	Early Lesion
22L000750	Smooth Muscle Cell	0.00879101	0.110352	2.1166	Early Lesion
22L000750	NK cell	1.01586e-06	0.00126094	-6.94915	Early Lesion
22L000750	Fibromyocyte	0.0535173	0.309803	3.92287	Early Lesion
22L000750	Fibroblast	0.0956507	0.124831	4.50357	Early Lesion
22L000750	Neutrophil	0.0286775	0.00970102	3.29898	Early Lesion
22L000750	B cell	1.84254e-07	0.0145141	-8.65633	Early Lesion
22L000750	Plasma cell	6.24264e-05	0.00173476	-2.8309	Early Lesion
22L000751	Dendritic cell	1.78354e-06	0.00876956	-6.38629	Late Lesion
22L000751	NK cell	0.000967223	0.00126094	-0.0904589	Late Lesion
22L000751	T cell	0.0050456	0.0028811	1.56138	Late Lesion
22L000751	Neutrophil	0.00306612	0.00970102	1.06328	Late Lesion
22L000751	Mast cell	0.0063165	0.0034912	1.78603	Late Lesion
22L000751	Fibroblast	0.0417344	0.124831	3.67419	Late Lesion
22L000751	Smooth Muscle Cell	0.0154853	0.110352	2.68276	Late Lesion
22L000751	Monocyte	0.052035	0.00767974	3.89478	Late Lesion
22L000751	Macrophage	0.128072	0.284175	4.79546	Late Lesion
22L000751	Fibromyocyte	0.575274	0.309803	6.29771	Late Lesion
22L000751	EC	0.105875	0.120806	4.60513	Late Lesion
22L000751	B cell	0.0659867	0.0145141	4.13232	Late Lesion
22L000751	Plasma cell	0.000139406	0.00173476	-2.0275	Late Lesion
22L000752	Dendritic cell	1.40834e-06	0.00876956	-6.62247	Early Lesion
22L000752	Monocyte	2.32279e-06	0.00767974	-6.12212	Early Lesion
22L000752	Mast cell	0.000279714	0.0034912	-1.33112	Early Lesion
22L000752	T cell	1.34692e-06	0.0028811	-6.66707	Early Lesion
22L000752	Macrophage	0.111959	0.284175	4.661	Early Lesion
22L000752	NK cell	1.14458e-06	0.00126094	-6.82985	Early Lesion
22L000752	EC	0.121081	0.120806	4.73933	Early Lesion
22L000752	Smooth Muscle Cell	0.528703	0.110352	6.21329	Early Lesion
22L000752	Neutrophil	0.00113974	0.00970102	0.0736708	Early Lesion
22L000752	Fibroblast	7.72965e-07	0.124831	-7.22241	Early Lesion
22L000752	Fibromyocyte	0.221643	0.309803	5.34394	Early Lesion
22L000752	Plasma cell	1.70216e-07	0.00173476	-8.73557	Early Lesion
22L000752	B cell	0.0151861	0.0145141	2.66325	Early Lesion
22L000753	Dendritic cell	0.00631377	0.00876956	1.7856	Late Lesion
22L000753	Macrophage	0.068635	0.284175	4.17167	Late Lesion
22L000753	Smooth Muscle Cell	0.168043	0.110352	5.06709	Late Lesion
22L000753	Fibroblast	0.0519741	0.124831	3.89361	Late Lesion
22L000753	Mast cell	0.00439196	0.0034912	1.42264	Late Lesion
22L000753	T cell	7.29494e-07	0.0028811	-7.28029	Late Lesion
22L000753	Fibromyocyte	0.543468	0.309803	6.24084	Late Lesion
22L000753	EC	0.145204	0.120806	4.92101	Late Lesion
22L000753	Neutrophil	0.00364231	0.00970102	1.23548	Late Lesion
22L000753	B cell	0.00810837	0.0145141	2.03576	Late Lesion
22L000753	NK cell	6.0563e-07	0.00126094	-7.46637	Late Lesion
22L000753	Monocyte	1.25787e-06	0.00767974	-6.73547	Late Lesion
22L000753	Plasma cell	0.00021618	0.00173476	-1.58878	Late Lesion
22L000754	EC	0.0524641	0.120806	3.903	Late Lesion
22L000754	Macrophage	0.794602	0.284175	6.62071	Late Lesion
22L000754	Monocyte	0.00364751	0.00767974	1.23691	Late Lesion
22L000754	Fibroblast	0.128309	0.124831	4.7973	Late Lesion
22L000754	Mast cell	0.00965642	0.0034912	2.21049	Late Lesion
22L000754	Dendritic cell	5.53716e-07	0.00876956	-7.55599	Late Lesion
22L000754	Fibromyocyte	6.7765e-07	0.309803	-7.35401	Late Lesion
22L000754	Neutrophil	3.15057e-06	0.00970102	-5.81731	Late Lesion
22L000754	NK cell	0.00458565	0.00126094	1.4658	Late Lesion
22L000754	Smooth Muscle Cell	3.93288e-07	0.110352	-7.8981	Late Lesion
22L000754	T cell	0.00022876	0.0028811	-1.53221	Late Lesion
22L000754	Plasma cell	7.45784e-06	0.00173476	-4.95562	Late Lesion
22L000754	B cell	0.00649441	0.0145141	1.81381	Late Lesion
22L000757	Fibroblast	0.220269	0.124831	5.33772	Early Lesion
22L000757	Macrophage	0.253717	0.284175	5.47909	Early Lesion
22L000757	Smooth Muscle Cell	0.00027873	0.110352	-1.33464	Early Lesion
22L000757	Fibromyocyte	0.375731	0.309803	5.87174	Early Lesion
22L000757	Neutrophil	0.00571312	0.00970102	1.68563	Early Lesion
22L000757	EC	0.127825	0.120806	4.79353	Early Lesion
22L000757	Dendritic cell	0.00148839	0.00876956	0.340561	Early Lesion
22L000757	Monocyte	5.41035e-07	0.00767974	-7.57916	Early Lesion
22L000757	Plasma cell	0.000795936	0.00173476	-0.285369	Early Lesion
22L000757	NK cell	0.000192441	0.00126094	-1.7051	Early Lesion
22L000757	Mast cell	0.00627539	0.0034912	1.7795	Early Lesion
22L000757	T cell	0.00373544	0.0028811	1.26073	Early Lesion
22L000757	B cell	0.00397766	0.0145141	1.32356	Early Lesion
22L000759	Fibromyocyte	0.210313	0.309803	5.29147	Late Lesion
22L000759	Plasma cell	0.00173643	0.00173476	0.494701	Late Lesion
22L000759	EC	0.193443	0.120806	5.20785	Late Lesion
22L000759	Dendritic cell	0.000711961	0.00876956	-0.396865	Late Lesion
22L000759	Monocyte	0.0046293	0.00767974	1.47527	Late Lesion
22L000759	Fibroblast	0.165979	0.124831	5.05473	Late Lesion
22L000759	Macrophage	0.389092	0.284175	5.90668	Late Lesion
22L000759	Smooth Muscle Cell	0.0124669	0.110352	2.46594	Late Lesion
22L000759	T cell	0.00147313	0.0028811	0.330253	Late Lesion
22L000759	Neutrophil	0.0134298	0.00970102	2.54035	Late Lesion
22L000759	Mast cell	0.00317526	0.0034912	1.09826	Late Lesion
22L000759	B cell	7.20799e-07	0.0145141	-7.29228	Late Lesion
22L000759	NK cell	0.00354838	0.00126094	1.20936	Late Lesion
22L000760	Fibroblast	0.0606495	0.124831	4.04798	Late Lesion
22L000760	T cell	0.00480916	0.0028811	1.51339	Late Lesion
22L000760	Fibromyocyte	0.394914	0.309803	5.92154	Late Lesion
22L000760	Dendritic cell	5.21497e-07	0.00876956	-7.61594	Late Lesion
22L000760	B cell	0.00730343	0.0145141	1.93121	Late Lesion
22L000760	Monocyte	1.99172e-05	0.00767974	-3.9733	Late Lesion
22L000760	Plasma cell	0.000214744	0.00173476	-1.59544	Late Lesion
22L000760	EC	0.0627948	0.120806	4.08274	Late Lesion
22L000760	Smooth Muscle Cell	0.000508185	0.110352	-0.734042	Late Lesion
22L000760	Macrophage	0.465179	0.284175	6.08529	Late Lesion
22L000760	Mast cell	0.00260515	0.0034912	0.900356	Late Lesion
22L000760	Neutrophil	9.00772e-07	0.00970102	-7.06939	Late Lesion
22L000760	NK cell	0.00100052	0.00126094	-0.0566173	Late Lesion
22L000761	Dendritic cell	0.00125122	0.00876956	0.166985	Late Lesion
22L000761	Fibromyocyte	0.17235	0.309803	5.09239	Late Lesion
22L000761	Mast cell	0.0129271	0.0034912	2.5022	Late Lesion
22L000761	T cell	1.78283e-05	0.0028811	-4.0841	Late Lesion
22L000761	EC	0.152506	0.120806	4.97007	Late Lesion
22L000761	Smooth Muscle Cell	0.00010239	0.110352	-2.3361	Late Lesion
22L000761	Plasma cell	0.00216459	0.00173476	0.715096	Late Lesion
22L000761	Fibroblast	0.141643	0.124831	4.89618	Late Lesion
22L000761	Macrophage	0.498518	0.284175	6.15451	Late Lesion
22L000761	NK cell	0.00488336	0.00126094	1.5287	Late Lesion
22L000761	B cell	0.00401153	0.0145141	1.33204	Late Lesion
22L000761	Monocyte	0.00571565	0.00767974	1.68607	Late Lesion
22L000761	Neutrophil	0.00390919	0.00970102	1.3062	Late Lesion
22L000762	Dendritic cell	0.0145133	0.00876956	2.61793	Late Lesion
22L000762	T cell	0.0202128	0.0028811	2.94918	Late Lesion
22L000762	B cell	3.05454e-06	0.0145141	-5.84826	Late Lesion
22L000762	Fibromyocyte	0.231308	0.309803	5.38662	Late Lesion
22L000762	Macrophage	0.395159	0.284175	5.92215	Late Lesion
22L000762	Mast cell	0.00319279	0.0034912	1.10376	Late Lesion
22L000762	Smooth Muscle Cell	0.000116244	0.110352	-2.2092	Late Lesion
22L000762	Fibroblast	0.18934	0.124831	5.18641	Late Lesion
22L000762	EC	0.140847	0.120806	4.89054	Late Lesion
22L000762	Plasma cell	0.00287973	0.00173476	1.00056	Late Lesion
22L000762	NK cell	3.41344e-06	0.00126094	-5.73717	Late Lesion
22L000762	Monocyte	0.000612998	0.00767974	-0.546528	Late Lesion
22L000762	Neutrophil	0.00181154	0.00970102	0.537043	Late Lesion
22L000763	Dendritic cell	7.02206e-07	0.00876956	-7.31842	Late Lesion
22L000763	Mast cell	0.00194837	0.0034912	0.609862	Late Lesion
22L000763	T cell	1.78205e-06	0.0028811	-6.38712	Late Lesion
22L000763	Macrophage	0.23814	0.284175	5.41573	Late Lesion
22L000763	NK cell	1.65724e-06	0.00126094	-6.45974	Late Lesion
22L000763	Fibroblast	0.0997582	0.124831	4.54562	Late Lesion
22L000763	EC	0.14885	0.120806	4.94581	Late Lesion
22L000763	Fibromyocyte	0.351127	0.309803	5.80402	Late Lesion
22L000763	Neutrophil	0.0228991	0.00970102	3.07397	Late Lesion
22L000763	B cell	0.131391	0.0145141	4.82104	Late Lesion
22L000763	Plasma cell	4.2958e-07	0.00173476	-7.80984	Late Lesion
22L000763	Smooth Muscle Cell	6.01444e-05	0.110352	-2.86814	Late Lesion
22L000763	Monocyte	0.00582027	0.00767974	1.70421	Late Lesion
22L000764	Dendritic cell	1.02711e-05	0.00876956	-4.63556	Early Lesion
22L000764	Macrophage	0.421386	0.284175	5.98642	Early Lesion
22L000764	T cell	0.000425653	0.0028811	-0.911264	Early Lesion
22L000764	Fibromyocyte	0.191339	0.309803	5.19691	Early Lesion
22L000764	Mast cell	0.000720704	0.0034912	-0.38466	Early Lesion
22L000764	Monocyte	4.44614e-07	0.00767974	-7.77544	Early Lesion
22L000764	NK cell	0.000712198	0.00126094	-0.396533	Early Lesion
22L000764	Fibroblast	0.143847	0.124831	4.91162	Early Lesion
22L000764	EC	0.115277	0.120806	4.69021	Early Lesion
22L000764	B cell	0.00341082	0.0145141	1.16982	Early Lesion
22L000764	Neutrophil	0.00303621	0.00970102	1.05348	Early Lesion
22L000764	Smooth Muscle Cell	0.119222	0.110352	4.72386	Early Lesion
22L000764	Plasma cell	0.000611931	0.00173476	-0.548268	Early Lesion
22L000765	Mast cell	0.000407139	0.0034912	-0.955733	Late Lesion
22L000765	Dendritic cell	1.82535e-07	0.00876956	-8.6657	Late Lesion
22L000765	Macrophage	0.610428	0.284175	6.35703	Late Lesion
22L000765	NK cell	6.71383e-07	0.00126094	-7.3633	Late Lesion
22L000765	T cell	0.0153569	0.0028811	2.67443	Late Lesion
22L000765	Smooth Muscle Cell	0.0339823	0.110352	3.46871	Late Lesion
22L000765	Neutrophil	1.3715e-07	0.00970102	-8.95157	Late Lesion
22L000765	Fibromyocyte	0.125954	0.309803	4.77879	Late Lesion
22L000765	Fibroblast	0.16532	0.124831	5.05075	Late Lesion
22L000765	EC	0.0315943	0.120806	3.39584	Late Lesion
22L000765	Monocyte	0.0105627	0.00767974	2.3002	Late Lesion
22L000765	Plasma cell	1.32893e-07	0.00173476	-8.9831	Late Lesion
22L000765	B cell	0.00639281	0.0145141	1.79804	Late Lesion
22L000766	Macrophage	0.358773	0.284175	5.82556	Late Lesion
22L000766	T cell	0.00371986	0.0028811	1.25655	Late Lesion
22L000766	Monocyte	0.0181929	0.00767974	2.8439	Late Lesion
22L000766	Dendritic cell	0.000881846	0.00876956	-0.182871	Late Lesion
22L000766	Mast cell	0.00357955	0.0034912	1.2181	Late Lesion
22L000766	EC	0.176849	0.120806	5.11816	Late Lesion
22L000766	Smooth Muscle Cell	1.77643e-05	0.110352	-4.0877	Late Lesion
22L000766	NK cell	0.00389938	0.00126094	1.30368	Late Lesion
22L000766	Fibromyocyte	0.215252	0.309803	5.31468	Late Lesion
22L000766	Fibroblast	0.187233	0.124831	5.17522	Late Lesion
22L000766	Neutrophil	0.0131438	0.00970102	2.51881	Late Lesion
22L000766	B cell	0.0184575	0.0145141	2.85834	Late Lesion
22L000766	Plasma cell	1.91326e-07	0.00173476	-8.61866	Late Lesion
22L000767	Dendritic cell	0.00474447	0.00876956	1.49985	Early Lesion
22L000767	NK cell	9.3014e-05	0.00126094	-2.43214	Early Lesion
22L000767	T cell	0.000430005	0.0028811	-0.901091	Early Lesion
22L000767	Neutrophil	0.00524352	0.00970102	1.59986	Early Lesion
22L000767	Mast cell	0.000360734	0.0034912	-1.07675	Early Lesion
22L000767	Fibroblast	2.28533e-06	0.124831	-6.13838	Early Lesion
22L000767	Smooth Muscle Cell	0.546477	0.110352	6.24636	Early Lesion
22L000767	Monocyte	7.4286e-07	0.00767974	-7.26214	Early Lesion
22L000767	Macrophage	0.0694949	0.284175	4.18412	Early Lesion
22L000767	Fibromyocyte	0.305621	0.309803	5.66521	Early Lesion
22L000767	EC	0.0628551	0.120806	4.0837	Early Lesion
22L000767	B cell	0.00392238	0.0145141	1.30956	Early Lesion
22L000767	Plasma cell	0.000754685	0.00173476	-0.338587	Early Lesion
22L000768	Dendritic cell	0.000273445	0.00876956	-1.35379	Late Lesion
22L000768	Monocyte	1.79745e-06	0.00767974	-6.37852	Late Lesion
22L000768	Mast cell	0.00103965	0.0034912	-0.018252	Late Lesion
22L000768	T cell	0.000448081	0.0028811	-0.859915	Late Lesion
22L000768	Macrophage	0.52892	0.284175	6.2137	Late Lesion
22L000768	NK cell	0.00342453	0.00126094	1.17383	Late Lesion
22L000768	EC	0.0976966	0.120806	4.52473	Late Lesion
22L000768	Smooth Muscle Cell	0.0395614	0.110352	3.62072	Late Lesion
22L000768	Neutrophil	1.82963e-06	0.00970102	-6.36077	Late Lesion
22L000768	Fibroblast	0.231385	0.124831	5.38695	Late Lesion
22L000768	Fibromyocyte	0.0933052	0.309803	4.47874	Late Lesion
22L000768	Plasma cell	0.00394111	0.00173476	1.31433	Late Lesion
22L000768	B cell	1.06578e-06	0.0145141	-6.90119	Late Lesion
22L000769	Dendritic cell	0.0034404	0.00876956	1.17846	Late Lesion
22L000769	Macrophage	0.0808755	0.284175	4.33578	Late Lesion
22L000769	Smooth Muscle Cell	0.397176	0.110352	5.92725	Late Lesion
22L000769	Fibroblast	1.5387e-06	0.124831	-6.53395	Late Lesion
22L000769	Mast cell	0.000865797	0.0034912	-0.201238	Late Lesion
22L000769	T cell	0.00125927	0.0028811	0.173397	Late Lesion
22L000769	Fibromyocyte	0.430566	0.309803	6.00797	Late Lesion
22L000769	EC	0.0652008	0.120806	4.12034	Late Lesion
22L000769	Neutrophil	0.00417763	0.00970102	1.37261	Late Lesion
22L000769	B cell	0.0154307	0.0145141	2.67923	Late Lesion
22L000769	NK cell	0.000411584	0.00126094	-0.944876	Late Lesion
22L000769	Monocyte	6.79594e-05	0.00767974	-2.74598	Late Lesion
22L000769	Plasma cell	0.000526972	0.00173476	-0.697741	Late Lesion
22L000770	EC	0.144714	0.120806	4.91763	Late Lesion
22L000770	Macrophage	0.238679	0.284175	5.41799	Late Lesion
22L000770	Monocyte	4.61272e-06	0.00767974	-5.43607	Late Lesion
22L000770	Fibroblast	0.237368	0.124831	5.41248	Late Lesion
22L000770	Mast cell	0.00709923	0.0034912	1.90285	Late Lesion
22L000770	Dendritic cell	0.00193233	0.00876956	0.601592	Late Lesion
22L000770	Fibromyocyte	0.355214	0.309803	5.81559	Late Lesion
22L000770	Neutrophil	5.60636e-07	0.00970102	-7.54357	Late Lesion
22L000770	NK cell	1.69743e-07	0.00126094	-8.73836	Late Lesion
22L000770	Smooth Muscle Cell	0.000232866	0.110352	-1.51442	Late Lesion
22L000770	T cell	2.68748e-07	0.0028811	-8.27887	Late Lesion
22L000770	Plasma cell	0.00596858	0.00173476	1.72938	Late Lesion
22L000770	B cell	0.00878602	0.0145141	2.11603	Late Lesion
22L000771	Fibroblast	0.161947	0.124831	5.03013	Late Lesion
22L000771	Macrophage	0.22171	0.284175	5.34424	Late Lesion
22L000771	Smooth Muscle Cell	0.129558	0.110352	4.807	Late Lesion
22L000771	Fibromyocyte	0.309594	0.309803	5.67813	Late Lesion
22L000771	Neutrophil	0.0105206	0.00970102	2.2962	Late Lesion
22L000771	EC	0.16209	0.120806	5.03102	Late Lesion
22L000771	Dendritic cell	0.00104005	0.00876956	-0.0178637	Late Lesion
22L000771	Monocyte	0.000644495	0.00767974	-0.496421	Late Lesion
22L000771	Plasma cell	0.000168454	0.00173476	-1.83823	Late Lesion
22L000771	NK cell	0.000232131	0.00126094	-1.51759	Late Lesion
22L000771	Mast cell	0.00110524	0.0034912	0.0429318	Late Lesion
22L000771	T cell	9.02552e-06	0.0028811	-4.76483	Late Lesion
22L000771	B cell	0.0013808	0.0145141	0.265528	Late Lesion
22L000773	Fibromyocyte	0.476119	0.309803	6.10853	Late Lesion
22L000773	Plasma cell	3.15128e-07	0.00173476	-8.11966	Late Lesion
22L000773	EC	0.0829415	0.120806	4.361	Late Lesion
22L000773	Dendritic cell	5.43298e-07	0.00876956	-7.57499	Late Lesion
22L000773	Monocyte	0.0157905	0.00767974	2.70228	Late Lesion
22L000773	Fibroblast	0.0268486	0.124831	3.23308	Late Lesion
22L000773	Macrophage	0.202242	0.284175	5.25233	Late Lesion
22L000773	Smooth Muscle Cell	0.074236	0.110352	4.25012	Late Lesion
22L000773	T cell	0.00435719	0.0028811	1.41469	Late Lesion
22L000773	Neutrophil	0.00482582	0.00970102	1.51685	Late Lesion
22L000773	Mast cell	0.00347905	0.0034912	1.18963	Late Lesion
22L000773	B cell	0.10798	0.0145141	4.62481	Late Lesion
22L000773	NK cell	0.00118012	0.00126094	0.108483	Late Lesion
22L000774	Fibroblast	0.0420246	0.124831	3.68112	Late Lesion
22L000774	T cell	1.84566e-06	0.0028811	-6.35205	Late Lesion
22L000774	Fibromyocyte	0.192525	0.309803	5.20309	Late Lesion
22L000774	Dendritic cell	1.34026e-06	0.00876956	-6.67203	Late Lesion
22L000774	B cell	0.0333066	0.0145141	3.44862	Late Lesion
22L000774	Monocyte	0.00377861	0.00767974	1.27222	Late Lesion
22L000774	Plasma cell	2.6129e-07	0.00173476	-8.30701	Late Lesion
22L000774	EC	0.0461452	0.120806	3.77466	Late Lesion
22L000774	Smooth Muscle Cell	0.571246	0.110352	6.29069	Late Lesion
22L000774	Macrophage	0.0982146	0.284175	4.53002	Late Lesion
22L000774	Mast cell	0.00535618	0.0034912	1.62112	Late Lesion
22L000774	Neutrophil	0.00739781	0.00970102	1.94405	Late Lesion
22L000774	NK cell	2.40226e-06	0.00126094	-6.08848	Late Lesion
22L000776	Dendritic cell	1.93392e-06	0.00876956	-6.30534	Late Lesion
22L000776	B cell	0.0722275	0.0145141	4.22269	Late Lesion
22L000776	Mast cell	0.00197685	0.0034912	0.624374	Late Lesion
22L000776	T cell	6.10124e-05	0.0028811	-2.85381	Late Lesion
22L000776	EC	0.0541938	0.120806	3.93543	Late Lesion
22L000776	Smooth Muscle Cell	0.0661927	0.110352	4.13544	Late Lesion
22L000776	Plasma cell	0.000982156	0.00173476	-0.0751387	Late Lesion
22L000776	Fibromyocyte	0.499307	0.309803	6.15609	Late Lesion
22L000776	Macrophage	0.1988	0.284175	5.23517	Late Lesion
22L000776	NK cell	0.00146208	0.00126094	0.322727	Late Lesion
22L000776	Monocyte	0.000371237	0.00767974	-1.04805	Late Lesion
22L000776	Fibroblast	0.0837474	0.124831	4.37067	Late Lesion
22L000776	Neutrophil	0.0206764	0.00970102	2.97186	Late Lesion
22L000777	T cell	0.000771635	0.0028811	-0.316377	Late Lesion
22L000777	Dendritic cell	0.00138186	0.00876956	0.266295	Late Lesion
22L000777	Macrophage	0.292544	0.284175	5.62148	Late Lesion
22L000777	Mast cell	0.00291559	0.0034912	1.01294	Late Lesion
22L000777	Neutrophil	0.0054514	0.00970102	1.63874	Late Lesion
22L000777	B cell	0.000425597	0.0145141	-0.911396	Late Lesion
22L000777	Fibroblast	0.177185	0.124831	5.12006	Late Lesion
22L000777	Fibromyocyte	0.230593	0.309803	5.38352	Late Lesion
22L000777	Plasma cell	0.00227399	0.00173476	0.764403	Late Lesion
22L000777	NK cell	1.54595e-06	0.00126094	-6.52925	Late Lesion
22L000777	Smooth Muscle Cell	0.132917	0.110352	4.83259	Late Lesion
22L000777	Monocyte	3.6663e-07	0.00767974	-7.96829	Late Lesion
22L000777	EC	0.153538	0.120806	4.97681	Late Lesion
22L000778	Neutrophil	0.0107844	0.00970102	2.32097	Late Lesion
22L000778	Macrophage	0.171808	0.284175	5.08924	Late Lesion
22L000778	Plasma cell	0.000434636	0.00173476	-0.890379	Late Lesion
22L000778	Dendritic cell	0.00601596	0.00876956	1.73728	Late Lesion
22L000778	NK cell	0.000104584	0.00126094	-2.3149	Late Lesion
22L000778	B cell	0.0104543	0.0145141	2.28988	Late Lesion
22L000778	Monocyte	0.000580072	0.00767974	-0.601736	Late Lesion
22L000778	T cell	0.00383773	0.0028811	1.28775	Late Lesion
22L000778	Fibroblast	0.0855039	0.124831	4.39143	Late Lesion
22L000778	Fibromyocyte	0.627728	0.309803	6.38497	Late Lesion
22L000778	Mast cell	0.00282092	0.0034912	0.97993	Late Lesion
22L000778	EC	0.0798306	0.120806	4.32277	Late Lesion
22L000778	Smooth Muscle Cell	9.70352e-05	0.110352	-2.38981	Late Lesion
22L000779	Fibroblast	0.16508	0.124831	5.0493	Late Lesion
22L000779	EC	0.107998	0.120806	4.62498	Late Lesion
22L000779	Fibromyocyte	0.177931	0.309803	5.12426	Late Lesion
22L000779	NK cell	0.000237741	0.00126094	-1.49371	Late Lesion
22L000779	B cell	2.42015e-07	0.0145141	-8.38364	Late Lesion
22L000779	Macrophage	0.537639	0.284175	6.23005	Late Lesion
22L000779	Plasma cell	0.00118141	0.00173476	0.109577	Late Lesion
22L000779	Mast cell	0.00022276	0.0034912	-1.55879	Late Lesion
22L000779	Monocyte	5.97268e-07	0.00767974	-7.48028	Late Lesion
22L000779	Neutrophil	6.16778e-05	0.00970102	-2.84296	Late Lesion
22L000779	Dendritic cell	1.37093e-05	0.00876956	-4.34682	Late Lesion
22L000779	Smooth Muscle Cell	0.00963322	0.110352	2.20808	Late Lesion
22L000779	T cell	6.79416e-07	0.0028811	-7.35141	Late Lesion
22L000780	Dendritic cell	7.78629e-07	0.00876956	-7.21511	Late Lesion
22L000780	T cell	6.90538e-06	0.0028811	-5.03259	Late Lesion
22L000780	Fibromyocyte	0.0133379	0.309803	2.53348	Late Lesion
22L000780	Monocyte	5.33528e-07	0.00767974	-7.59313	Late Lesion
22L000780	B cell	0.00265632	0.0145141	0.919808	Late Lesion
22L000780	Mast cell	0.00116178	0.0034912	0.0928229	Late Lesion
22L000780	Neutrophil	0.00573495	0.00970102	1.68945	Late Lesion
22L000780	Macrophage	0.773533	0.284175	6.59384	Late Lesion
22L000780	Plasma cell	5.84352e-05	0.00173476	-2.89697	Late Lesion
22L000780	EC	0.094091	0.120806	4.48713	Late Lesion
22L000780	NK cell	0.000938929	0.00126094	-0.120148	Late Lesion
22L000780	Fibroblast	0.101887	0.124831	4.56673	Late Lesion
22L000780	Smooth Muscle Cell	0.00659261	0.110352	1.82882	Late Lesion
22L000781	T cell	1.22742e-06	0.0028811	-6.75997	Late Lesion
22L000781	Macrophage	0.343421	0.284175	5.78182	Late Lesion
22L000781	Mast cell	0.000781433	0.0034912	-0.30376	Late Lesion
22L000781	Smooth Muscle Cell	0.0526614	0.110352	3.90675	Late Lesion
22L000781	Fibroblast	0.120601	0.124831	4.73535	Late Lesion
22L000781	Plasma cell	6.28275e-05	0.00173476	-2.8245	Late Lesion
22L000781	Dendritic cell	0.00097804	0.00876956	-0.0793378	Late Lesion
22L000781	Monocyte	3.32369e-07	0.00767974	-8.0664	Late Lesion
22L000781	EC	0.108232	0.120806	4.62715	Late Lesion
22L000781	Neutrophil	0.00310127	0.00970102	1.07468	Late Lesion
22L000781	NK cell	8.62681e-07	0.00126094	-7.1126	Late Lesion
22L000781	B cell	0.000316676	0.0145141	-1.20701	Late Lesion
22L000781	Fibromyocyte	0.369842	0.309803	5.85594	Late Lesion
22L000782	Dendritic cell	0.00624198	0.00876956	1.77416	Early Lesion
22L000782	Monocyte	4.84606e-06	0.00767974	-5.38672	Early Lesion
22L000782	Fibromyocyte	0.583592	0.309803	6.31207	Early Lesion
22L000782	Fibroblast	0.0510469	0.124831	3.87561	Early Lesion
22L000782	T cell	0.00270267	0.0028811	0.937109	Early Lesion
22L000782	Neutrophil	0.00450058	0.00970102	1.44707	Early Lesion
22L000782	Macrophage	0.0666193	0.284175	4.14186	Early Lesion
22L000782	NK cell	6.99193e-06	0.00126094	-5.02013	Early Lesion
22L000782	EC	0.15522	0.120806	4.98771	Early Lesion
22L000782	Smooth Muscle Cell	0.113393	0.110352	4.67373	Early Lesion
22L000782	Plasma cell	0.00251001	0.00173476	0.863155	Early Lesion
22L000782	B cell	0.00911212	0.0145141	2.15247	Early Lesion
22L000782	Mast cell	0.00504967	0.0034912	1.56219	Early Lesion
22L000783	Macrophage	0.116516	0.284175	4.7009	Early Lesion
22L000783	Monocyte	9.34687e-07	0.00767974	-7.03243	Early Lesion
22L000783	Dendritic cell	0.000179199	0.00876956	-1.77639	Early Lesion
22L000783	T cell	5.50867e-07	0.0028811	-7.56115	Early Lesion
22L000783	EC	0.0667831	0.120806	4.14432	Early Lesion
22L000783	Fibromyocyte	0.558902	0.309803	6.26884	Early Lesion
22L000783	Neutrophil	0.000210304	0.00970102	-1.61633	Early Lesion
22L000783	Mast cell	9.8407e-05	0.0034912	-2.37578	Early Lesion
22L000783	B cell	2.27747e-07	0.0145141	-8.44441	Early Lesion
22L000783	Smooth Muscle Cell	0.211589	0.110352	5.29751	Early Lesion
22L000783	Plasma cell	4.23102e-06	0.00173476	-5.52245	Early Lesion
22L000783	NK cell	4.00339e-07	0.00126094	-7.88033	Early Lesion
22L000783	Fibroblast	0.0457148	0.124831	3.76529	Early Lesion
22L000784	Dendritic cell	7.387e-07	0.00876956	-7.26775	Late Lesion
22L000784	Neutrophil	5.94738e-07	0.00970102	-7.48452	Late Lesion
22L000784	Smooth Muscle Cell	0.00226397	0.110352	0.759987	Late Lesion
22L000784	B cell	2.65342e-07	0.0145141	-8.29162	Late Lesion
22L000784	NK cell	0.000198472	0.00126094	-1.67424	Late Lesion
22L000784	Mast cell	0.000796302	0.0034912	-0.28491	Late Lesion
22L000784	T cell	4.12853e-07	0.0028811	-7.84955	Late Lesion
22L000784	Fibromyocyte	0.172845	0.309803	5.09526	Late Lesion
22L000784	Plasma cell	0.000493723	0.00173476	-0.762915	Late Lesion
22L000784	Macrophage	0.52764	0.284175	6.21128	Late Lesion
22L000784	EC	0.0630372	0.120806	4.08659	Late Lesion
22L000784	Monocyte	1.96843e-06	0.00767974	-6.28765	Late Lesion
22L000784	Fibroblast	0.232721	0.124831	5.39271	Late Lesion
22L000785	B cell	0.0326847	0.0145141	3.42977	Late Lesion
22L000785	Neutrophil	0.00937562	0.00970102	2.18098	Late Lesion
22L000785	Macrophage	0.292939	0.284175	5.62283	Late Lesion
22L000785	Fibromyocyte	0.238986	0.309803	5.41927	Late Lesion
22L000785	Smooth Muscle Cell	0.139973	0.110352	4.88432	Late Lesion
22L000785	Mast cell	0.00157754	0.0034912	0.398733	Late Lesion
22L000785	Dendritic cell	0.00295918	0.00876956	1.02778	Late Lesion
22L000785	NK cell	0.000320621	0.00126094	-1.19463	Late Lesion
22L000785	Plasma cell	0.00792423	0.00173476	2.01279	Late Lesion
22L000785	Fibroblast	0.152018	0.124831	4.96687	Late Lesion
22L000785	T cell	0.00291308	0.0028811	1.01208	Late Lesion
22L000785	Monocyte	6.60773e-07	0.00767974	-7.37923	Late Lesion
22L000785	EC	0.118328	0.120806	4.71633	Late Lesion
22L000786	B cell	0.00373508	0.0145141	1.26064	Late Lesion
22L000786	Plasma cell	0.000581605	0.00173476	-0.599097	Late Lesion
22L000786	Smooth Muscle Cell	0.000125642	0.110352	-2.13145	Late Lesion
22L000786	Fibromyocyte	0.412015	0.309803	5.96393	Late Lesion
22L000786	Macrophage	0.316	0.284175	5.69861	Late Lesion
22L000786	NK cell	1.00028e-06	0.00126094	-6.96461	Late Lesion
22L000786	Neutrophil	0.000998107	0.00970102	-0.0590284	Late Lesion
22L000786	Dendritic cell	1.0326e-06	0.00876956	-6.93281	Late Lesion
22L000786	Monocyte	3.20992e-07	0.00767974	-8.10123	Late Lesion
22L000786	Mast cell	0.000632067	0.0034912	-0.515893	Late Lesion
22L000786	T cell	1.19529e-06	0.0028811	-6.7865	Late Lesion
22L000786	Fibroblast	0.134783	0.124831	4.84653	Late Lesion
22L000786	EC	0.131127	0.120806	4.81903	Late Lesion
22L000787	Fibromyocyte	0.138935	0.309803	4.87687	Early Lesion
22L000787	Plasma cell	0.0043623	0.00173476	1.41587	Early Lesion
22L000787	Monocyte	4.15091e-07	0.00767974	-7.84415	Early Lesion
22L000787	Macrophage	0.537052	0.284175	6.22896	Early Lesion
22L000787	T cell	9.99095e-07	0.0028811	-6.96579	Early Lesion
22L000787	Dendritic cell	0.000880603	0.00876956	-0.184282	Early Lesion
22L000787	B cell	2.89485e-07	0.0145141	-8.20454	Early Lesion
22L000787	Neutrophil	9.12507e-07	0.00970102	-7.05645	Early Lesion
22L000787	EC	0.111914	0.120806	4.6606	Early Lesion
22L000787	NK cell	4.87625e-06	0.00126094	-5.38051	Early Lesion
22L000787	Smooth Muscle Cell	0.0436735	0.110352	3.71961	Early Lesion
22L000787	Mast cell	0.000102148	0.0034912	-2.33847	Early Lesion
22L000787	Fibroblast	0.163072	0.124831	5.03706	Early Lesion
22L000788	T cell	9.96613e-07	0.0028811	-6.96828	Late Lesion
22L000788	EC	0.0948505	0.120806	4.49517	Late Lesion
22L000788	Monocyte	4.36611e-06	0.00767974	-5.49102	Late Lesion
22L000788	Fibromyocyte	0.0208369	0.309803	2.97959	Late Lesion
22L000788	Mast cell	0.00302788	0.0034912	1.05073	Late Lesion
22L000788	Neutrophil	0.00384538	0.00970102	1.28974	Late Lesion
22L000788	Dendritic cell	1.21305e-06	0.00876956	-6.77175	Late Lesion
22L000788	B cell	2.44138e-07	0.0145141	-8.37491	Late Lesion
22L000788	Fibroblast	0.265634	0.124831	5.52499	Late Lesion
22L000788	Plasma cell	0.000478746	0.00173476	-0.793719	Late Lesion
22L000788	Smooth Muscle Cell	0.000587968	0.110352	-0.588216	Late Lesion
22L000788	Macrophage	0.610729	0.284175	6.35752	Late Lesion
22L000788	NK cell	2.70042e-06	0.00126094	-5.97148	Late Lesion
22L000789	Mast cell	0.0144375	0.0034912	2.6127	Late Lesion
22L000789	T cell	0.000241479	0.0028811	-1.47811	Late Lesion
22L000789	Fibroblast	0.10617	0.124831	4.60791	Late Lesion
22L000789	EC	0.105122	0.120806	4.59799	Late Lesion
22L000789	Smooth Muscle Cell	5.32436e-06	0.110352	-5.2926	Late Lesion
22L000789	B cell	1.3551e-06	0.0145141	-6.66101	Late Lesion
22L000789	Neutrophil	0.00771141	0.00970102	1.98557	Late Lesion
22L000789	Fibromyocyte	0.236292	0.309803	5.40793	Late Lesion
22L000789	Plasma cell	0.00121454	0.00173476	0.137235	Late Lesion
22L000789	NK cell	0.00435826	0.00126094	1.41494	Late Lesion
22L000789	Monocyte	0.0129964	0.00767974	2.50754	Late Lesion
22L000789	Macrophage	0.511448	0.284175	6.18011	Late Lesion
22L000789	Dendritic cell	2.29438e-06	0.00876956	-6.13442	Late Lesion
22L000790	Mast cell	0.000278591	0.0034912	-1.33514	Late Lesion
22L000790	Smooth Muscle Cell	0.108657	0.110352	4.63106	Late Lesion
22L000790	Fibroblast	0.0882573	0.124831	4.42312	Late Lesion
22L000790	T cell	1.09277e-05	0.0028811	-4.57359	Late Lesion
22L000790	Macrophage	0.296532	0.284175	5.63502	Late Lesion
22L000790	Fibromyocyte	0.405638	0.309803	5.94833	Late Lesion
22L000790	B cell	0.0257057	0.0145141	3.18958	Late Lesion
22L000790	EC	0.0678086	0.120806	4.15956	Late Lesion
22L000790	Monocyte	3.14997e-06	0.00767974	-5.8175	Late Lesion
22L000790	NK cell	0.00017468	0.00126094	-1.80194	Late Lesion
22L000790	Plasma cell	2.15022e-07	0.00173476	-8.5019	Late Lesion
22L000790	Neutrophil	0.00693243	0.00970102	1.87908	Late Lesion
22L000790	Dendritic cell	7.64969e-07	0.00876956	-7.23281	Late Lesion
22L000791	T cell	4.411e-05	0.0028811	-3.1782	Early Lesion
22L000791	Smooth Muscle Cell	0.139369	0.110352	4.87999	Early Lesion
22L000791	Mast cell	0.000898999	0.0034912	-0.163606	Early Lesion
22L000791	Fibroblast	0.0274726	0.124831	3.25605	Early Lesion
22L000791	Macrophage	0.198427	0.284175	5.23329	Early Lesion
22L000791	NK cell	3.63088e-06	0.00126094	-5.67541	Early Lesion
22L000791	Fibromyocyte	0.518178	0.309803	6.19319	Early Lesion
22L000791	Plasma cell	2.65244e-07	0.00173476	-8.29199	Early Lesion
22L000791	EC	0.0956182	0.120806	4.50323	Early Lesion
22L000791	Dendritic cell	0.000154172	0.00876956	-1.92682	Early Lesion
22L000791	Monocyte	4.67899e-07	0.00767974	-7.72439	Early Lesion
22L000791	B cell	0.00922326	0.0145141	2.1646	Early Lesion
22L000791	Neutrophil	0.0106107	0.00970102	2.30473	Early Lesion
22L000792	T cell	8.365e-07	0.0028811	-7.14342	Late Lesion
22L000792	Macrophage	0.553089	0.284175	6.25839	Late Lesion
22L000792	Mast cell	0.00436987	0.0034912	1.4176	Late Lesion
22L000792	Monocyte	0.00692797	0.00767974	1.87843	Late Lesion
22L000792	Fibroblast	0.221183	0.124831	5.34186	Late Lesion
22L000792	Dendritic cell	6.26623e-07	0.00876956	-7.4323	Late Lesion
22L000792	Smooth Muscle Cell	2.33177e-06	0.110352	-6.11826	Late Lesion
22L000792	Fibromyocyte	0.0010998	0.309803	0.0379982	Late Lesion
22L000792	Neutrophil	0.000851682	0.00970102	-0.217675	Late Lesion
22L000792	NK cell	9.81656e-07	0.00126094	-6.9834	Late Lesion
22L000792	B cell	0.0568503	0.0145141	3.98329	Late Lesion
22L000792	EC	0.155623	0.120806	4.99031	Late Lesion
22L000792	Plasma cell	1.30778e-07	0.00173476	-8.99914	Late Lesion
22L000794	Mast cell	0.00351278	0.0034912	1.19928	Late Lesion
22L000794	Smooth Muscle Cell	0.00748578	0.110352	1.95587	Late Lesion
22L000794	T cell	0.000382785	0.0028811	-1.01742	Late Lesion
22L000794	Macrophage	0.143192	0.284175	4.90705	Late Lesion
22L000794	NK cell	0.000305143	0.00126094	-1.24411	Late Lesion
22L000794	Neutrophil	0.00238412	0.00970102	0.811696	Late Lesion
22L000794	Dendritic cell	2.17975e-06	0.00876956	-6.18568	Late Lesion
22L000794	EC	0.0465258	0.120806	3.78287	Late Lesion
22L000794	B cell	0.0117062	0.0145141	2.40299	Late Lesion
22L000794	Fibroblast	0.039562	0.124831	3.62073	Late Lesion
22L000794	Fibromyocyte	0.744939	0.309803	6.55617	Late Lesion
22L000794	Plasma cell	1.93271e-07	0.00173476	-8.60855	Late Lesion
22L000794	Monocyte	1.93533e-06	0.00767974	-6.30461	Late Lesion
22L000795	Mast cell	0.000844136	0.0034912	-0.226574	Early Lesion
22L000795	Smooth Muscle Cell	0.144082	0.110352	4.91325	Early Lesion
22L000795	NK cell	7.24696e-07	0.00126094	-7.28689	Early Lesion
22L000795	Macrophage	0.115425	0.284175	4.69149	Early Lesion
22L000795	Dendritic cell	0.00362326	0.00876956	1.23024	Early Lesion
22L000795	T cell	1.25147e-06	0.0028811	-6.74057	Early Lesion
22L000795	Neutrophil	0.00692571	0.00970102	1.87811	Early Lesion
22L000795	Fibroblast	0.0751656	0.124831	4.26256	Early Lesion
22L000795	B cell	4.58707e-07	0.0145141	-7.74423	Early Lesion
22L000795	Plasma cell	2.16442e-07	0.00173476	-8.49532	Early Lesion
22L000795	Fibromyocyte	0.587997	0.309803	6.31959	Early Lesion
22L000795	Monocyte	8.83056e-07	0.00767974	-7.08925	Early Lesion
22L000795	EC	0.0659346	0.120806	4.13153	Early Lesion
22L000796	Smooth Muscle Cell	0.0309136	0.110352	3.37406	Late Lesion
22L000796	Macrophage	0.40502	0.284175	5.9468	Late Lesion
22L000796	NK cell	5.53737e-06	0.00126094	-5.25337	Late Lesion
22L000796	T cell	0.0161326	0.0028811	2.72371	Late Lesion
22L000796	Dendritic cell	0.0185585	0.00876956	2.8638	Late Lesion
22L000796	Mast cell	0.00425909	0.0034912	1.39192	Late Lesion
22L000796	B cell	3.9838e-07	0.0145141	-7.88524	Late Lesion
22L000796	Neutrophil	0.0130649	0.00970102	2.51279	Late Lesion
22L000796	Fibromyocyte	0.0680748	0.309803	4.16347	Late Lesion
22L000796	Plasma cell	0.00260394	0.00173476	0.899894	Late Lesion
22L000796	Fibroblast	0.257138	0.124831	5.49248	Late Lesion
22L000796	Monocyte	5.99864e-06	0.00767974	-5.17336	Late Lesion
22L000796	EC	0.184223	0.120806	5.15901	Late Lesion
22L000797	Macrophage	0.207211	0.284175	5.2766	Late Lesion
22L000797	Mast cell	0.00138868	0.0034912	0.271222	Late Lesion
22L000797	Dendritic cell	0.00376395	0.00876956	1.26834	Late Lesion
22L000797	Fibromyocyte	0.404491	0.309803	5.9455	Late Lesion
22L000797	Neutrophil	0.00791961	0.00970102	2.01221	Late Lesion
22L000797	NK cell	5.55346e-06	0.00126094	-5.25047	Late Lesion
22L000797	Monocyte	7.40681e-07	0.00767974	-7.26507	Late Lesion
22L000797	B cell	0.00703316	0.0145141	1.8935	Late Lesion
22L000797	T cell	0.000799589	0.0028811	-0.280791	Late Lesion
22L000797	Smooth Muscle Cell	0.0986575	0.110352	4.53452	Late Lesion
22L000797	EC	0.128589	0.120806	4.79949	Late Lesion
22L000797	Plasma cell	0.000574986	0.00173476	-0.610543	Late Lesion
22L000797	Fibroblast	0.139566	0.124831	4.8814	Late Lesion
22L000798	Neutrophil	0.00300476	0.00970102	1.04307	Late Lesion
22L000798	Dendritic cell	0.00396132	0.00876956	1.31944	Late Lesion
22L000798	Smooth Muscle Cell	0.0395157	0.110352	3.61956	Late Lesion
22L000798	B cell	0.0390053	0.0145141	3.60657	Late Lesion
22L000798	Mast cell	0.00375844	0.0034912	1.26687	Late Lesion
22L000798	Macrophage	0.165233	0.284175	5.05022	Late Lesion
22L000798	NK cell	0.000881548	0.00126094	-0.183209	Late Lesion
22L000798	Fibromyocyte	0.549773	0.309803	6.25237	Late Lesion
22L000798	Plasma cell	0.000188037	0.00173476	-1.72825	Late Lesion
22L000798	T cell	0.00446171	0.0028811	1.4384	Late Lesion
22L000798	EC	0.0918597	0.120806	4.46313	Late Lesion
22L000798	Monocyte	0.00275151	0.00767974	0.955016	Late Lesion
22L000798	Fibroblast	0.0956061	0.124831	4.5031	Late Lesion
22L000799	B cell	0.00452168	0.0145141	1.45175	Late Lesion
22L000799	Neutrophil	3.35304e-07	0.00970102	-8.05761	Late Lesion
22L000799	Macrophage	0.557128	0.284175	6.26566	Late Lesion
22L000799	Fibromyocyte	0.206823	0.309803	5.27473	Late Lesion
22L000799	Smooth Muscle Cell	0.000150579	0.110352	-1.9504	Late Lesion
22L000799	Mast cell	0.0306988	0.0034912	3.36709	Late Lesion
22L000799	Dendritic cell	2.70306e-06	0.00876956	-5.97051	Late Lesion
22L000799	NK cell	0.0027761	0.00126094	0.963914	Late Lesion
22L000799	Plasma cell	0.00350809	0.00173476	1.19794	Late Lesion
22L000799	Fibroblast	0.123932	0.124831	4.7626	Late Lesion
22L000799	T cell	9.02837e-06	0.0028811	-4.76452	Late Lesion
22L000799	Monocyte	3.73971e-06	0.00767974	-5.64588	Late Lesion
22L000799	EC	0.0704459	0.120806	4.19771	Late Lesion
22L000800	B cell	0.0173546	0.0145141	2.79673	Late Lesion
22L000800	Plasma cell	1.13715e-07	0.00173476	-9.13895	Late Lesion
22L000800	Smooth Muscle Cell	1.12143e-06	0.110352	-6.85028	Late Lesion
22L000800	Fibromyocyte	0.490182	0.309803	6.13764	Late Lesion
22L000800	Macrophage	0.291157	0.284175	5.61673	Late Lesion
22L000800	NK cell	7.62518e-07	0.00126094	-7.23602	Late Lesion
22L000800	Neutrophil	0.000222324	0.00970102	-1.56075	Late Lesion
22L000800	Dendritic cell	4.41228e-07	0.00876956	-7.78308	Late Lesion
22L000800	Monocyte	5.36111e-07	0.00767974	-7.5883	Late Lesion
22L000800	Mast cell	0.0011489	0.0034912	0.0816674	Late Lesion
22L000800	T cell	6.43106e-07	0.0028811	-7.40633	Late Lesion
22L000800	Fibroblast	0.16293	0.124831	5.03619	Late Lesion
22L000800	EC	0.0370021	0.120806	3.55384	Late Lesion
22L000801	Fibromyocyte	0.634262	0.309803	6.39533	Late Lesion
22L000801	Plasma cell	1.44061e-07	0.00173476	-8.90241	Late Lesion
22L000801	Monocyte	3.81876e-07	0.00767974	-7.92755	Late Lesion
22L000801	Macrophage	0.196337	0.284175	5.2227	Late Lesion
22L000801	T cell	1.0141e-06	0.0028811	-6.95088	Late Lesion
22L000801	Dendritic cell	6.98798e-05	0.00876956	-2.71811	Late Lesion
22L000801	B cell	6.07826e-07	0.0145141	-7.46276	Late Lesion
22L000801	Neutrophil	2.68153e-06	0.00970102	-5.9785	Late Lesion
22L000801	EC	0.0906045	0.120806	4.44937	Late Lesion
22L000801	NK cell	5.51398e-07	0.00126094	-7.56019	Late Lesion
22L000801	Smooth Muscle Cell	0.0786263	0.110352	4.30757	Late Lesion
22L000801	Mast cell	8.03202e-05	0.0034912	-2.57887	Late Lesion
22L000801	Fibroblast	1.49107e-05	0.124831	-4.26281	Late Lesion
22L000802	T cell	0.000818121	0.0028811	-0.257878	Late Lesion
22L000802	EC	0.128365	0.120806	4.79775	Late Lesion
22L000802	Monocyte	1.19096e-06	0.00767974	-6.79013	Late Lesion
22L000802	Fibromyocyte	0.139645	0.309803	4.88197	Late Lesion
22L000802	Mast cell	0.000710484	0.0034912	-0.398942	Late Lesion
22L000802	Neutrophil	0.00186405	0.00970102	0.565616	Late Lesion
22L000802	Dendritic cell	1.01212e-06	0.00876956	-6.95284	Late Lesion
22L000802	B cell	0.00315152	0.0145141	1.09075	Late Lesion
22L000802	Fibroblast	0.238297	0.124831	5.41638	Late Lesion
22L000802	Plasma cell	0.00032887	0.00173476	-1.16922	Late Lesion
22L000802	Smooth Muscle Cell	9.87284e-06	0.110352	-4.6751	Late Lesion
22L000802	Macrophage	0.482669	0.284175	6.1222	Late Lesion
22L000802	NK cell	0.00413954	0.00126094	1.36345	Late Lesion
22L000803	Mast cell	0.00111692	0.0034912	0.0534428	Late Lesion
22L000803	T cell	3.3675e-06	0.0028811	-5.75072	Late Lesion
22L000803	Fibroblast	0.247203	0.124831	5.45308	Late Lesion
22L000803	EC	0.117894	0.120806	4.71265	Late Lesion
22L000803	Smooth Muscle Cell	1.90878e-06	0.110352	-6.31842	Late Lesion
22L000803	B cell	0.00276064	0.0145141	0.958329	Late Lesion
22L000803	Neutrophil	0.000490565	0.00970102	-0.76933	Late Lesion
22L000803	Fibromyocyte	0.361523	0.309803	5.83319	Late Lesion
22L000803	Plasma cell	8.27605e-07	0.00173476	-7.15411	Late Lesion
22L000803	NK cell	0.000619593	0.00126094	-0.535826	Late Lesion
22L000803	Monocyte	3.92263e-05	0.00767974	-3.29554	Late Lesion
22L000803	Macrophage	0.268133	0.284175	5.53435	Late Lesion
22L000803	Dendritic cell	0.000213966	0.00876956	-1.59907	Late Lesion
22L000804	Mast cell	8.52388e-07	0.0034912	-7.1246	Early Lesion
22L000804	Smooth Muscle Cell	0.442225	0.110352	6.03469	Early Lesion
22L000804	Fibroblast	3.54269e-05	0.124831	-3.39742	Early Lesion
22L000804	T cell	2.07092e-07	0.0028811	-8.53948	Early Lesion
22L000804	Macrophage	0.0713206	0.284175	4.21005	Early Lesion
22L000804	Fibromyocyte	0.456925	0.309803	6.06739	Early Lesion
22L000804	B cell	2.06613e-07	0.0145141	-8.5418	Early Lesion
22L000804	EC	0.0292031	0.120806	3.31714	Early Lesion
22L000804	Monocyte	4.58926e-07	0.00767974	-7.74375	Early Lesion
22L000804	NK cell	2.7554e-07	0.00126094	-8.25391	Early Lesion
22L000804	Plasma cell	2.8655e-05	0.00173476	-3.60956	Early Lesion
22L000804	Neutrophil	0.000255188	0.00970102	-1.42289	Early Lesion
22L000804	Dendritic cell	5.04944e-06	0.00876956	-5.34561	Early Lesion
22L000805	T cell	0.00833919	0.0028811	2.06383	Late Lesion
22L000805	Smooth Muscle Cell	0.0293004	0.110352	3.32047	Late Lesion
22L000805	Mast cell	0.00308317	0.0034912	1.06883	Late Lesion
22L000805	Fibroblast	0.192697	0.124831	5.20399	Late Lesion
22L000805	Macrophage	0.42531	0.284175	5.99568	Late Lesion
22L000805	NK cell	2.94301e-06	0.00126094	-5.88546	Late Lesion
22L000805	Fibromyocyte	0.256871	0.309803	5.49144	Late Lesion
22L000805	Plasma cell	0.00206039	0.00173476	0.665764	Late Lesion
22L000805	EC	0.0771213	0.120806	4.28825	Late Lesion
22L000805	Dendritic cell	0.00301083	0.00876956	1.04508	Late Lesion
22L000805	Monocyte	1.67097e-06	0.00767974	-6.45149	Late Lesion
22L000805	B cell	2.85572e-06	0.0145141	-5.91557	Late Lesion
22L000805	Neutrophil	0.00219923	0.00970102	0.730973	Late Lesion
22L000806	T cell	5.47175e-07	0.0028811	-7.56787	Early Lesion
22L000806	Macrophage	0.0915792	0.284175	4.46007	Early Lesion
22L000806	Mast cell	1.07769e-06	0.0034912	-6.89007	Early Lesion
22L000806	Monocyte	5.48318e-07	0.00767974	-7.56579	Early Lesion
22L000806	Fibroblast	0.0420276	0.124831	3.68119	Early Lesion
22L000806	Dendritic cell	4.63782e-06	0.00876956	-5.43064	Early Lesion
22L000806	Smooth Muscle Cell	0.260175	0.110352	5.50422	Early Lesion
22L000806	Fibromyocyte	0.556055	0.309803	6.26373	Early Lesion
22L000806	Neutrophil	0.000920678	0.00970102	-0.139778	Early Lesion
22L000806	NK cell	6.32867e-07	0.00126094	-7.42238	Early Lesion
22L000806	B cell	0.000515847	0.0145141	-0.719079	Early Lesion
22L000806	EC	0.0487188	0.120806	3.82893	Early Lesion
22L000806	Plasma cell	5.91974e-07	0.00173476	-7.48918	Early Lesion
22L000808	Mast cell	0.0027489	0.0034912	0.954066	Late Lesion
22L000808	Smooth Muscle Cell	0.000914959	0.110352	-0.146009	Late Lesion
22L000808	T cell	9.59523e-06	0.0028811	-4.70362	Late Lesion
22L000808	Macrophage	0.587303	0.284175	6.31841	Late Lesion
22L000808	NK cell	0.00297731	0.00126094	1.03389	Late Lesion
22L000808	Neutrophil	0.000224627	0.00970102	-1.55045	Late Lesion
22L000808	Dendritic cell	0.00525377	0.00876956	1.60181	Late Lesion
22L000808	EC	0.0937557	0.120806	4.48356	Late Lesion
22L000808	B cell	2.53992e-07	0.0145141	-8.33534	Late Lesion
22L000808	Fibroblast	0.269716	0.124831	5.54024	Late Lesion
22L000808	Fibromyocyte	0.030607	0.309803	3.36409	Late Lesion
22L000808	Plasma cell	0.00648837	0.00173476	1.81288	Late Lesion
22L000808	Monocyte	1.17289e-06	0.00767974	-6.80542	Late Lesion
22L000809	Mast cell	0.00468522	0.0034912	1.48728	Late Lesion
22L000809	Smooth Muscle Cell	5.8023e-06	0.110352	-5.20663	Late Lesion
22L000809	NK cell	0.00401433	0.00126094	1.33274	Late Lesion
22L000809	Macrophage	0.559038	0.284175	6.26908	Late Lesion
22L000809	Dendritic cell	0.000112681	0.00876956	-2.24033	Late Lesion
22L000809	T cell	3.20167e-06	0.0028811	-5.80122	Late Lesion
22L000809	Neutrophil	0.000699232	0.00970102	-0.414906	Late Lesion
22L000809	Fibroblast	0.165643	0.124831	5.0527	Late Lesion
22L000809	B cell	0.00107743	0.0145141	0.0174468	Late Lesion
22L000809	Plasma cell	0.00233155	0.00173476	0.789399	Late Lesion
22L000809	Fibromyocyte	0.101789	0.309803	4.56577	Late Lesion
22L000809	Monocyte	0.00947571	0.00767974	2.1916	Late Lesion
22L000809	EC	0.151124	0.120806	4.96097	Late Lesion
22L000811	Smooth Muscle Cell	4.06909e-06	0.110352	-5.56147	Late Lesion
22L000811	Macrophage	0.262737	0.284175	5.51402	Late Lesion
22L000811	NK cell	0.00593342	0.00126094	1.72347	Late Lesion
22L000811	T cell	1.72851e-06	0.0028811	-6.41763	Late Lesion
22L000811	Dendritic cell	2.36095e-06	0.00876956	-6.10582	Late Lesion
22L000811	Mast cell	0.0131608	0.0034912	2.52011	Late Lesion
22L000811	B cell	0.0594471	0.0145141	4.02795	Late Lesion
22L000811	Neutrophil	0.00469911	0.00970102	1.49024	Late Lesion
22L000811	Fibromyocyte	0.186993	0.309803	5.17394	Late Lesion
22L000811	Plasma cell	2.32247e-05	0.00173476	-3.81967	Late Lesion
22L000811	Fibroblast	0.295898	0.124831	5.63288	Late Lesion
22L000811	Monocyte	0.0423685	0.00767974	3.68927	Late Lesion
22L000811	EC	0.128732	0.120806	4.8006	Late Lesion
22L000812	Macrophage	0.205089	0.284175	5.26631	Late Lesion
22L000812	Mast cell	0.00329698	0.0034912	1.13587	Late Lesion
22L000812	Dendritic cell	0.000400564	0.00876956	-0.972014	Late Lesion
22L000812	Fibromyocyte	0.0956892	0.309803	4.50397	Late Lesion
22L000812	Neutrophil	0.00106195	0.00970102	0.00297335	Late Lesion
22L000812	NK cell	2.86796e-06	0.00126094	-5.91129	Late Lesion
22L000812	Monocyte	0.000468571	0.00767974	-0.8152	Late Lesion
22L000812	B cell	1.16744e-06	0.0145141	-6.81007	Late Lesion
22L000812	T cell	1.09777e-06	0.0028811	-6.87161	Late Lesion
22L000812	Smooth Muscle Cell	0.0750706	0.110352	4.2613	Late Lesion
22L000812	EC	0.186074	0.120806	5.16901	Late Lesion
22L000812	Plasma cell	0.000151788	0.00173476	-1.9424	Late Lesion
22L000812	Fibroblast	0.432692	0.124831	6.01289	Late Lesion
22L000813	Neutrophil	0.000879849	0.00970102	-0.185138	Late Lesion
22L000813	Dendritic cell	0.000524291	0.00876956	-0.702842	Late Lesion
22L000813	Smooth Muscle Cell	0.579998	0.110352	6.30589	Late Lesion
22L000813	B cell	0.00417876	0.0145141	1.37288	Late Lesion
22L000813	Mast cell	0.00101186	0.0034912	-0.0453431	Late Lesion
22L000813	Macrophage	0.0420319	0.284175	3.6813	Late Lesion
22L000813	NK cell	9.108e-07	0.00126094	-7.05832	Late Lesion
22L000813	Fibromyocyte	0.333021	0.309803	5.75107	Late Lesion
22L000813	Plasma cell	3.75991e-07	0.00173476	-7.94308	Late Lesion
22L000813	T cell	4.34156e-07	0.0028811	-7.79924	Late Lesion
22L000813	EC	0.0273114	0.120806	3.25017	Late Lesion
22L000813	Monocyte	0.00462738	0.00767974	1.47486	Late Lesion
22L000813	Fibroblast	0.0064133	0.124831	1.80124	Late Lesion
22L000814	B cell	0.0299694	0.0145141	3.34304	Late Lesion
22L000814	Neutrophil	0.00533149	0.00970102	1.6165	Late Lesion
22L000814	Macrophage	0.386706	0.284175	5.90053	Late Lesion
22L000814	Fibromyocyte	0.1953	0.309803	5.2174	Late Lesion
22L000814	Smooth Muscle Cell	8.13096e-07	0.110352	-7.17179	Late Lesion
22L000814	Mast cell	0.00149137	0.0034912	0.34256	Late Lesion
22L000814	Dendritic cell	6.38572e-07	0.00876956	-7.41341	Late Lesion
22L000814	NK cell	0.00550687	0.00126094	1.64886	Late Lesion
22L000814	Plasma cell	7.40454e-07	0.00173476	-7.26538	Late Lesion
22L000814	Fibroblast	0.272589	0.124831	5.55083	Late Lesion
22L000814	T cell	2.13289e-06	0.0028811	-6.20741	Late Lesion
22L000814	Monocyte	0.0187936	0.00767974	2.87638	Late Lesion
22L000814	EC	0.0843076	0.120806	4.37734	Late Lesion
22L000816	B cell	0.0985215	0.0145141	4.53314	Late Lesion
22L000816	Plasma cell	2.03804e-07	0.00173476	-8.55548	Late Lesion
22L000816	Smooth Muscle Cell	0.0686526	0.110352	4.17193	Late Lesion
22L000816	Fibromyocyte	0.599652	0.309803	6.33922	Late Lesion
22L000816	Macrophage	0.0767702	0.284175	4.28368	Late Lesion
22L000816	NK cell	0.00124602	0.00126094	0.162824	Late Lesion
22L000816	Neutrophil	0.0125339	0.00970102	2.4713	Late Lesion
22L000816	Dendritic cell	0.00228292	0.00876956	0.76832	Late Lesion
22L000816	Monocyte	0.0102277	0.00767974	2.26797	Late Lesion
22L000816	Mast cell	0.00486269	0.0034912	1.52446	Late Lesion
22L000816	T cell	0.00290233	0.0028811	1.00838	Late Lesion
22L000816	Fibroblast	7.15672e-07	0.124831	-7.29942	Late Lesion
22L000816	EC	0.122348	0.120806	4.74973	Late Lesion
22L000818	Fibromyocyte	0.566104	0.309803	6.28165	Early Lesion
22L000818	Plasma cell	0.000206416	0.00173476	-1.635	Early Lesion
22L000818	Monocyte	6.31374e-07	0.00767974	-7.42475	Early Lesion
22L000818	Macrophage	0.223096	0.284175	5.35047	Early Lesion
22L000818	T cell	0.000125482	0.0028811	-2.13273	Early Lesion
22L000818	Dendritic cell	1.9681e-06	0.00876956	-6.28782	Early Lesion
22L000818	B cell	0.00975645	0.0145141	2.2208	Early Lesion
22L000818	Neutrophil	0.00061263	0.00970102	-0.547128	Early Lesion
22L000818	EC	0.126308	0.120806	4.78159	Early Lesion
22L000818	NK cell	0.000579779	0.00126094	-0.602242	Early Lesion
22L000818	Smooth Muscle Cell	0.00625292	0.110352	1.77592	Early Lesion
22L000818	Mast cell	0.000467925	0.0034912	-0.816581	Early Lesion
22L000818	Fibroblast	0.0664872	0.124831	4.13988	Early Lesion
22L000819	T cell	5.84334e-07	0.0028811	-7.50217	Late Lesion
22L000819	EC	0.134681	0.120806	4.84578	Late Lesion
22L000819	Monocyte	2.95198e-06	0.00767974	-5.88241	Late Lesion
22L000819	Fibromyocyte	0.542011	0.309803	6.23815	Late Lesion
22L000819	Mast cell	0.000935535	0.0034912	-0.123769	Late Lesion
22L000819	Neutrophil	0.00390865	0.00970102	1.30606	Late Lesion
22L000819	Dendritic cell	7.70393e-07	0.00876956	-7.22574	Late Lesion
22L000819	B cell	0.0335573	0.0145141	3.45612	Late Lesion
22L000819	Fibroblast	0.131167	0.124831	4.81934	Late Lesion
22L000819	Plasma cell	2.04963e-07	0.00173476	-8.54982	Late Lesion
22L000819	Smooth Muscle Cell	0.000330759	0.110352	-1.1635	Late Lesion
22L000819	Macrophage	0.153403	0.284175	4.97594	Late Lesion
22L000819	NK cell	8.35632e-07	0.00126094	-7.14445	Late Lesion
22L000820	Mast cell	0.00805082	0.0034912	2.02864	Late Lesion
22L000820	T cell	0.000325131	0.0028811	-1.18066	Late Lesion
22L000820	Fibroblast	0.172497	0.124831	5.09325	Late Lesion
22L000820	EC	0.176051	0.120806	5.11364	Late Lesion
22L000820	Smooth Muscle Cell	0.114402	0.110352	4.68259	Late Lesion
22L000820	B cell	0.0248425	0.0145141	3.15542	Late Lesion
22L000820	Neutrophil	0.00219913	0.00970102	0.730929	Late Lesion
22L000820	Fibromyocyte	0.300512	0.309803	5.64835	Late Lesion
22L000820	Plasma cell	0.00206726	0.00173476	0.669092	Late Lesion
22L000820	NK cell	0.000398811	0.00126094	-0.976401	Late Lesion
22L000820	Monocyte	2.77985e-06	0.00767974	-5.94249	Late Lesion
22L000820	Macrophage	0.198644	0.284175	5.23438	Late Lesion
22L000820	Dendritic cell	7.86859e-06	0.00876956	-4.90201	Late Lesion
22L000821	Mast cell	0.00571152	0.0034912	1.68535	Late Lesion
22L000821	Smooth Muscle Cell	1.33382e-05	0.110352	-4.37425	Late Lesion
22L000821	Fibroblast	0.194783	0.124831	5.21475	Late Lesion
22L000821	T cell	0.00190322	0.0028811	0.586416	Late Lesion
22L000821	Macrophage	0.302583	0.284175	5.65522	Late Lesion
22L000821	Fibromyocyte	0.357391	0.309803	5.8217	Late Lesion
22L000821	B cell	0.0114605	0.0145141	2.38177	Late Lesion
22L000821	EC	0.1203	0.120806	4.73286	Late Lesion
22L000821	Monocyte	0.000662975	0.00767974	-0.468151	Late Lesion
22L000821	NK cell	0.000982524	0.00126094	-0.0747632	Late Lesion
22L000821	Plasma cell	0.000380105	0.00173476	-1.02444	Late Lesion
22L000821	Neutrophil	0.00270577	0.00970102	0.938254	Late Lesion
22L000821	Dendritic cell	0.00112239	0.00876956	0.0583277	Late Lesion
22L000822	T cell	0.000938453	0.0028811	-0.120656	Late Lesion
22L000822	Smooth Muscle Cell	0.262401	0.110352	5.51274	Late Lesion
22L000822	Mast cell	0.00286916	0.0034912	0.996886	Late Lesion
22L000822	Plasma cell	0.000303115	0.00173476	-1.25078	Late Lesion
22L000822	Macrophage	0.144851	0.284175	4.91857	Late Lesion
22L000822	NK cell	0.00296392	0.00126094	1.02938	Late Lesion
22L000822	Fibroblast	0.179993	0.124831	5.13579	Late Lesion
22L000822	EC	0.0937675	0.120806	4.48369	Late Lesion
22L000822	Fibromyocyte	0.287005	0.309803	5.60237	Late Lesion
22L000822	Dendritic cell	7.53323e-06	0.00876956	-4.94556	Late Lesion
22L000822	Monocyte	0.00511808	0.00767974	1.57565	Late Lesion
22L000822	Neutrophil	0.00190542	0.00970102	0.587568	Late Lesion
22L000822	B cell	0.0178775	0.0145141	2.82641	Late Lesion
22L000823	T cell	7.14373e-07	0.0028811	-7.30124	Late Lesion
22L000823	Fibromyocyte	0.594903	0.309803	6.33127	Late Lesion
22L000823	Macrophage	0.189248	0.284175	5.18592	Late Lesion
22L000823	Monocyte	0.00363162	0.00767974	1.23254	Late Lesion
22L000823	Dendritic cell	3.78155e-06	0.00876956	-5.63476	Late Lesion
22L000823	EC	0.11701	0.120806	4.70512	Late Lesion
22L000823	Neutrophil	0.000145704	0.00970102	-1.98331	Late Lesion
22L000823	NK cell	0.0017683	0.00126094	0.512886	Late Lesion
22L000823	Mast cell	0.00423626	0.0034912	1.38655	Late Lesion
22L000823	Fibroblast	0.0282822	0.124831	3.2851	Late Lesion
22L000823	B cell	0.0607693	0.0145141	4.04995	Late Lesion
22L000823	Smooth Muscle Cell	1.57273e-06	0.110352	-6.51207	Late Lesion
22L000823	Plasma cell	3.82385e-07	0.00173476	-7.92622	Late Lesion
22L000824	EC	0.0683957	0.120806	4.16818	Late Lesion
22L000824	Dendritic cell	2.05012e-06	0.00876956	-6.24699	Late Lesion
22L000824	Macrophage	0.0587891	0.284175	4.01682	Late Lesion
22L000824	Monocyte	1.52208e-06	0.00767974	-6.54481	Late Lesion
22L000824	Mast cell	0.00021668	0.0034912	-1.58647	Late Lesion
22L000824	Fibromyocyte	0.783531	0.309803	6.60668	Late Lesion
22L000824	Plasma cell	2.12632e-07	0.00173476	-8.51308	Late Lesion
22L000824	Neutrophil	0.00598219	0.00970102	1.73165	Late Lesion
22L000824	Fibroblast	1.37181e-06	0.124831	-6.64876	Late Lesion
22L000824	T cell	6.13662e-07	0.0028811	-7.4532	Late Lesion
22L000824	NK cell	6.77522e-07	0.00126094	-7.3542	Late Lesion
22L000824	Smooth Muscle Cell	0.0633762	0.110352	4.09196	Late Lesion
22L000824	B cell	0.0197029	0.0145141	2.92363	Late Lesion
22L000825	NK cell	0.000728313	0.00126094	-0.374157	Late Lesion
22L000825	Dendritic cell	0.0017674	0.00876956	0.512375	Late Lesion
22L000825	Fibromyocyte	0.602262	0.309803	6.34356	Late Lesion
22L000825	Neutrophil	0.00350775	0.00970102	1.19784	Late Lesion
22L000825	Mast cell	0.00210564	0.0034912	0.687488	Late Lesion
22L000825	Smooth Muscle Cell	0.00016394	0.110352	-1.86539	Late Lesion
22L000825	B cell	0.0565271	0.0145141	3.97759	Late Lesion
22L000825	Macrophage	0.0970198	0.284175	4.51778	Late Lesion
22L000825	T cell	0.00423266	0.0028811	1.3857	Late Lesion
22L000825	Monocyte	0.0103399	0.00767974	2.27887	Late Lesion
22L000825	EC	0.168647	0.120806	5.07068	Late Lesion
22L000825	Plasma cell	0.0136303	0.00173476	2.55517	Late Lesion
22L000825	Fibroblast	0.0390678	0.124831	3.60816	Late Lesion
22L000827	Monocyte	0.000475917	0.00767974	-0.799645	Late Lesion
22L000827	T cell	7.0089e-06	0.0028811	-5.01771	Late Lesion
22L000827	Fibromyocyte	0.477752	0.309803	6.11196	Late Lesion
22L000827	Mast cell	0.000728998	0.0034912	-0.373218	Late Lesion
22L000827	Macrophage	0.119107	0.284175	4.72289	Late Lesion
22L000827	Plasma cell	2.43927e-07	0.00173476	-8.37578	Late Lesion
22L000827	Neutrophil	0.00135575	0.00970102	0.24722	Late Lesion
22L000827	EC	0.0855098	0.120806	4.3915	Late Lesion
22L000827	Dendritic cell	0.00042644	0.00876956	-0.909417	Late Lesion
22L000827	Smooth Muscle Cell	0.294082	0.110352	5.62672	Late Lesion
22L000827	NK cell	0.00110309	0.00126094	0.0409843	Late Lesion
22L000827	Fibroblast	0.00102606	0.124831	-0.0314075	Late Lesion
22L000827	B cell	0.0184265	0.0145141	2.85666	Late Lesion
22L000830	Fibroblast	0.0305909	0.124831	3.36357	Late Lesion
22L000830	Monocyte	3.17409e-06	0.00767974	-5.80987	Late Lesion
22L000830	B cell	0.0083811	0.0145141	2.06885	Late Lesion
22L000830	Neutrophil	0.00335264	0.00970102	1.15262	Late Lesion
22L000830	Smooth Muscle Cell	0.0571058	0.110352	3.98777	Late Lesion
22L000830	EC	0.114458	0.120806	4.68308	Late Lesion
22L000830	Macrophage	0.186326	0.284175	5.17036	Late Lesion
22L000830	Plasma cell	3.14859e-07	0.00173476	-8.12052	Late Lesion
22L000830	Dendritic cell	0.00166357	0.00876956	0.451831	Late Lesion
22L000830	Fibromyocyte	0.596714	0.309803	6.3343	Late Lesion
22L000830	NK cell	7.01884e-06	0.00126094	-5.01629	Late Lesion
22L000830	Mast cell	0.000847118	0.0034912	-0.223049	Late Lesion
22L000830	T cell	0.000550701	0.0028811	-0.653697	Late Lesion
22L000831	Monocyte	0.00523098	0.00767974	1.59747	Late Lesion
22L000831	Mast cell	3.52819e-06	0.0034912	-5.7041	Late Lesion
22L000831	EC	0.0429818	0.120806	3.70364	Late Lesion
22L000831	NK cell	0.00055667	0.00126094	-0.642915	Late Lesion
22L000831	T cell	0.00448445	0.0028811	1.44348	Late Lesion
22L000831	Fibroblast	0.0442408	0.124831	3.73251	Late Lesion
22L000831	Smooth Muscle Cell	0.31996	0.110352	5.71106	Late Lesion
22L000831	Dendritic cell	2.06998e-06	0.00876956	-6.23735	Late Lesion
22L000831	Fibromyocyte	0.483057	0.309803	6.123	Late Lesion
22L000831	B cell	0.0316186	0.0145141	3.39661	Late Lesion
22L000831	Macrophage	0.066934	0.284175	4.14657	Late Lesion
22L000831	Plasma cell	1.87192e-07	0.00173476	-8.64051	Late Lesion
22L000831	Neutrophil	0.000929862	0.00970102	-0.129853	Late Lesion
22L000832	Mast cell	0.00845433	0.0034912	2.07755	Late Lesion
22L000832	Smooth Muscle Cell	0.000173358	0.110352	-1.80953	Late Lesion
22L000832	Monocyte	0.0051495	0.00767974	1.58177	Late Lesion
22L000832	Fibromyocyte	0.13449	0.309803	4.84435	Late Lesion
22L000832	Macrophage	0.456906	0.284175	6.06734	Late Lesion
22L000832	NK cell	0.0028398	0.00126094	0.986601	Late Lesion
22L000832	T cell	0.00983477	0.0028811	2.22879	Late Lesion
22L000832	Dendritic cell	0.00891453	0.00876956	2.13055	Late Lesion
22L000832	Neutrophil	0.000113314	0.00970102	-2.23473	Late Lesion
22L000832	EC	0.128626	0.120806	4.79978	Late Lesion
22L000832	Plasma cell	0.0136335	0.00173476	2.5554	Late Lesion
22L000832	B cell	0.0306814	0.0145141	3.36652	Late Lesion
22L000832	Fibroblast	0.200184	0.124831	5.2421	Late Lesion
22L000833	Neutrophil	4.43934e-07	0.00970102	-7.77697	Early Lesion
22L000833	T cell	2.14824e-06	0.0028811	-6.20024	Early Lesion
22L000833	Smooth Muscle Cell	1.5481e-05	0.110352	-4.22528	Early Lesion
22L000833	Fibromyocyte	0.0484247	0.309803	3.82288	Early Lesion
22L000833	Plasma cell	4.33951e-05	0.00173476	-3.19454	Early Lesion
22L000833	NK cell	0.000526222	0.00126094	-0.699164	Early Lesion
22L000833	Macrophage	0.688104	0.284175	6.47681	Early Lesion
22L000833	Monocyte	4.84679e-07	0.00767974	-7.68916	Early Lesion
22L000833	Mast cell	0.000196267	0.0034912	-1.68541	Early Lesion
22L000833	Fibroblast	0.201085	0.124831	5.24659	Early Lesion
22L000833	EC	0.0616005	0.120806	4.06354	Early Lesion
22L000833	Dendritic cell	1.51812e-06	0.00876956	-6.54742	Early Lesion
22L000833	B cell	2.82509e-07	0.0145141	-8.22893	Early Lesion
22L000838	Fibromyocyte	0.202044	0.309803	5.25135	Early Lesion
22L000838	Neutrophil	0.00352324	0.00970102	1.20225	Early Lesion
22L000838	EC	0.199572	0.120806	5.23904	Early Lesion
22L000838	Plasma cell	2.42062e-07	0.00173476	-8.38345	Early Lesion
22L000838	Monocyte	0.00093681	0.00767974	-0.122408	Early Lesion
22L000838	Mast cell	1.28026e-06	0.0034912	-6.71783	Early Lesion
22L000838	Macrophage	0.0256495	0.284175	3.18739	Early Lesion
22L000838	Smooth Muscle Cell	0.499233	0.110352	6.15594	Early Lesion
22L000838	Dendritic cell	1.05636e-06	0.00876956	-6.91005	Early Lesion
22L000838	B cell	7.74073e-07	0.0145141	-7.22098	Early Lesion
22L000838	NK cell	4.3116e-07	0.00126094	-7.80616	Early Lesion
22L000838	Fibroblast	0.0690373	0.124831	4.17751	Early Lesion
22L000838	T cell	5.64673e-07	0.0028811	-7.5364	Early Lesion
22L000839	Fibromyocyte	0.41774	0.309803	5.97773	Late Lesion
22L000839	Dendritic cell	3.36621e-07	0.00876956	-8.05369	Late Lesion
22L000839	EC	0.100812	0.120806	4.55613	Late Lesion
22L000839	Neutrophil	0.0136019	0.00970102	2.55308	Late Lesion
22L000839	Fibroblast	0.0842866	0.124831	4.37709	Late Lesion
22L000839	Monocyte	0.0132691	0.00767974	2.52831	Late Lesion
22L000839	Plasma cell	4.56612e-07	0.00173476	-7.74881	Late Lesion
22L000839	T cell	1.18257e-06	0.0028811	-6.7972	Late Lesion
22L000839	Smooth Muscle Cell	8.04694e-06	0.110352	-4.8796	Late Lesion
22L000839	B cell	0.262634	0.0145141	5.51363	Late Lesion
22L000839	Mast cell	0.0174869	0.0034912	2.80432	Late Lesion
22L000839	Macrophage	0.0898005	0.284175	4.44046	Late Lesion
22L000839	NK cell	0.000358653	0.00126094	-1.08253	Late Lesion
22L000840	Dendritic cell	1.99533e-06	0.00876956	-6.27408	Late Lesion
22L000840	Fibroblast	0.262912	0.124831	5.51469	Late Lesion
22L000840	EC	0.064359	0.120806	4.10734	Late Lesion
22L000840	Fibromyocyte	2.97023e-06	0.309803	-5.87625	Late Lesion
22L000840	Macrophage	0.518488	0.284175	6.19378	Late Lesion
22L000840	Smooth Muscle Cell	0.0195513	0.110352	2.91591	Late Lesion
22L000840	B cell	0.0107408	0.0145141	2.31692	Late Lesion
22L000840	Mast cell	0.015232	0.0034912	2.66626	Late Lesion
22L000840	Neutrophil	0.00446075	0.00970102	1.43818	Late Lesion
22L000840	NK cell	0.00196383	0.00126094	0.617766	Late Lesion
22L000840	Monocyte	0.102281	0.00767974	4.57059	Late Lesion
22L000840	Plasma cell	4.17983e-06	0.00173476	-5.53462	Late Lesion
22L000840	T cell	1.9761e-06	0.0028811	-6.28376	Late Lesion
22L000841	Dendritic cell	0.00422394	0.00876956	1.38364	Late Lesion
22L000841	Macrophage	0.224117	0.284175	5.35504	Late Lesion
22L000841	Fibroblast	0.338424	0.124831	5.76717	Late Lesion
22L000841	Monocyte	0.0298214	0.00767974	3.33809	Late Lesion
22L000841	Fibromyocyte	0.242505	0.309803	5.43389	Late Lesion
22L000841	Neutrophil	0.0101472	0.00970102	2.26006	Late Lesion
22L000841	NK cell	0.000920093	0.00126094	-0.140414	Late Lesion
22L000841	B cell	4.91084e-07	0.0145141	-7.67603	Late Lesion
22L000841	EC	0.148731	0.120806	4.94501	Late Lesion
22L000841	T cell	2.18069e-06	0.0028811	-6.18525	Late Lesion
22L000841	Smooth Muscle Cell	1.43194e-05	0.110352	-4.30328	Late Lesion
22L000841	Plasma cell	0.000244654	0.00173476	-1.46504	Late Lesion
22L000841	Mast cell	0.000848204	0.0034912	-0.221767	Late Lesion
22L000842	Macrophage	0.0229653	0.284175	3.07685	Early Lesion
22L000842	Smooth Muscle Cell	1.12208e-05	0.110352	-4.54712	Early Lesion
22L000842	Fibromyocyte	0.686521	0.309803	6.4745	Early Lesion
22L000842	Dendritic cell	0.000187978	0.00876956	-1.72856	Early Lesion
22L000842	Neutrophil	0.000592991	0.00970102	-0.57971	Early Lesion
22L000842	Mast cell	0.000669756	0.0034912	-0.457974	Early Lesion
22L000842	NK cell	3.71898e-07	0.00126094	-7.95402	Early Lesion
22L000842	Fibroblast	0.085523	0.124831	4.39165	Early Lesion
22L000842	EC	0.201775	0.120806	5.25002	Early Lesion
22L000842	T cell	2.96313e-07	0.0028811	-8.18123	Early Lesion
22L000842	Monocyte	0.00175288	0.00767974	0.504129	Early Lesion
22L000842	Plasma cell	2.05816e-07	0.00173476	-8.54566	Early Lesion
22L000842	B cell	4.23279e-07	0.0145141	-7.82461	Early Lesion
22L000843	Dendritic cell	0.0154723	0.00876956	2.68192	Late Lesion
22L000843	Macrophage	0.387845	0.284175	5.90347	Late Lesion
22L000843	NK cell	0.00550699	0.00126094	1.64888	Late Lesion
22L000843	T cell	0.000132748	0.0028811	-2.07643	Late Lesion
22L000843	Neutrophil	0.00189692	0.00970102	0.5831	Late Lesion
22L000843	Monocyte	0.00259788	0.00767974	0.897564	Late Lesion
22L000843	Mast cell	0.00408986	0.0034912	1.35138	Late Lesion
22L000843	Fibromyocyte	0.0705633	0.309803	4.19938	Late Lesion
22L000843	Plasma cell	0.00250988	0.00173476	0.863101	Late Lesion
22L000843	Fibroblast	0.321429	0.124831	5.71564	Late Lesion
22L000843	EC	0.1848	0.120806	5.16214	Late Lesion
22L000843	Smooth Muscle Cell	0.0031548	0.110352	1.09179	Late Lesion
22L000843	B cell	4.58792e-07	0.0145141	-7.74405	Late Lesion
22L000844	Macrophage	0.494321	0.284175	6.14605	Late Lesion
22L000844	Dendritic cell	1.78857e-06	0.00876956	-6.38347	Late Lesion
22L000844	Mast cell	0.00373468	0.0034912	1.26053	Late Lesion
22L000844	NK cell	1.09595e-06	0.00126094	-6.87327	Late Lesion
22L000844	Plasma cell	7.64541e-07	0.00173476	-7.23337	Late Lesion
22L000844	Smooth Muscle Cell	0.000123448	0.110352	-2.14907	Late Lesion
22L000844	Monocyte	5.56306e-07	0.00767974	-7.55133	Late Lesion
22L000844	T cell	1.07343e-06	0.0028811	-6.89403	Late Lesion
22L000844	EC	0.0696483	0.120806	4.18632	Late Lesion
22L000844	Neutrophil	7.45534e-07	0.00970102	-7.25854	Late Lesion
22L000844	Fibroblast	0.199709	0.124831	5.23973	Late Lesion
22L000844	Fibromyocyte	0.227072	0.309803	5.36813	Late Lesion
22L000844	B cell	0.00538566	0.0145141	1.62661	Late Lesion
22L000845	Macrophage	0.722416	0.284175	6.52547	Late Lesion
22L000845	Dendritic cell	1.1066e-06	0.00876956	-6.8636	Late Lesion
22L000845	Neutrophil	7.80189e-07	0.00970102	-7.21311	Late Lesion
22L000845	T cell	9.24809e-07	0.0028811	-7.04306	Late Lesion
22L000845	NK cell	0.000315671	0.00126094	-1.21019	Late Lesion
22L000845	Fibromyocyte	0.0946145	0.309803	4.49268	Late Lesion
22L000845	Monocyte	0.00450122	0.00767974	1.44722	Late Lesion
22L000845	Mast cell	0.0013391	0.0034912	0.234866	Late Lesion
22L000845	EC	0.0380285	0.120806	3.5812	Late Lesion
22L000845	B cell	4.68857e-07	0.0145141	-7.72235	Late Lesion
22L000845	Smooth Muscle Cell	4.44631e-06	0.110352	-5.47281	Late Lesion
22L000845	Fibroblast	0.137282	0.124831	4.8649	Late Lesion
22L000845	Plasma cell	0.00149542	0.00173476	0.345272	Late Lesion
22L000846	Dendritic cell	3.76244e-07	0.00876956	-7.94241	Late Lesion
22L000846	Macrophage	0.463569	0.284175	6.08182	Late Lesion
22L000846	Smooth Muscle Cell	0.000183273	0.110352	-1.75391	Late Lesion
22L000846	Mast cell	0.00376725	0.0034912	1.26921	Late Lesion
22L000846	T cell	9.98643e-06	0.0028811	-4.66366	Late Lesion
22L000846	NK cell	0.00358556	0.00126094	1.21978	Late Lesion
22L000846	Neutrophil	5.9612e-07	0.00970102	-7.4822	Late Lesion
22L000846	Monocyte	0.00722461	0.00767974	1.92036	Late Lesion
22L000846	Fibroblast	0.132241	0.124831	4.82749	Late Lesion
22L000846	Fibromyocyte	0.332673	0.309803	5.75003	Late Lesion
22L000846	Plasma cell	0.000161244	0.00173476	-1.88197	Late Lesion
22L000846	B cell	0.0235807	0.0145141	3.10329	Late Lesion
22L000846	EC	0.0330037	0.120806	3.43949	Late Lesion
22L000847	Macrophage	0.238223	0.284175	5.41607	Late Lesion
22L000847	Monocyte	0.000924187	0.00767974	-0.135974	Late Lesion
22L000847	Neutrophil	0.00307923	0.00970102	1.06755	Late Lesion
22L000847	Dendritic cell	0.00552472	0.00876956	1.6521	Late Lesion
22L000847	Mast cell	0.00294387	0.0034912	1.02259	Late Lesion
22L000847	T cell	0.00166104	0.0028811	0.450311	Late Lesion
22L000847	Fibromyocyte	0.336851	0.309803	5.76251	Late Lesion
22L000847	Smooth Muscle Cell	0.00579661	0.110352	1.70014	Late Lesion
22L000847	EC	0.21493	0.120806	5.31318	Late Lesion
22L000847	NK cell	0.000154687	0.00126094	-1.92348	Late Lesion
22L000847	Fibroblast	0.187656	0.124831	5.17748	Late Lesion
22L000847	Plasma cell	0.00037931	0.00173476	-1.02653	Late Lesion
22L000847	B cell	0.00187649	0.0145141	0.57227	Late Lesion
22L000848	Smooth Muscle Cell	0.073487	0.110352	4.23997	Late Lesion
22L000848	Monocyte	3.72511e-07	0.00767974	-7.95238	Late Lesion
22L000848	Macrophage	0.37469	0.284175	5.86897	Late Lesion
22L000848	Dendritic cell	5.4527e-07	0.00876956	-7.57136	Late Lesion
22L000848	Neutrophil	3.99984e-05	0.00970102	-3.27605	Late Lesion
22L000848	NK cell	1.40231e-06	0.00126094	-6.62676	Late Lesion
22L000848	Mast cell	0.000243339	0.0034912	-1.47043	Late Lesion
22L000848	T cell	1.06722e-06	0.0028811	-6.89984	Late Lesion
22L000848	Fibromyocyte	0.401502	0.309803	5.93808	Late Lesion
22L000848	Plasma cell	0.000771719	0.00173476	-0.316268	Late Lesion
22L000848	Fibroblast	0.0758021	0.124831	4.27099	Late Lesion
22L000848	EC	0.0731084	0.120806	4.23481	Late Lesion
22L000848	B cell	0.00035225	0.0145141	-1.10055	Late Lesion
22L000849	Neutrophil	4.4271e-07	0.00970102	-7.77973	Early Lesion
22L000849	Smooth Muscle Cell	0.370929	0.110352	5.85888	Early Lesion
22L000849	Fibromyocyte	0.586006	0.309803	6.3162	Early Lesion
22L000849	Macrophage	0.0231103	0.284175	3.08315	Early Lesion
22L000849	Mast cell	6.56945e-05	0.0034912	-2.77987	Early Lesion
22L000849	T cell	3.38466e-07	0.0028811	-8.04822	Early Lesion
22L000849	Monocyte	3.93174e-07	0.00767974	-7.89839	Early Lesion
22L000849	EC	0.0183536	0.120806	2.85269	Early Lesion
22L000849	Plasma cell	2.41718e-07	0.00173476	-8.38487	Early Lesion
22L000849	NK cell	2.22191e-07	0.00126094	-8.46911	Early Lesion
22L000849	Dendritic cell	2.57475e-06	0.00876956	-6.01914	Early Lesion
22L000849	Fibroblast	3.88384e-07	0.124831	-7.91065	Early Lesion
22L000849	B cell	0.0015299	0.0145141	0.368071	Early Lesion
22L000850	Neutrophil	0.00940711	0.00970102	2.18433	Late Lesion
22L000850	Smooth Muscle Cell	0.000634101	0.110352	-0.512681	Late Lesion
22L000850	Dendritic cell	0.00432054	0.00876956	1.40625	Late Lesion
22L000850	Fibromyocyte	0.579033	0.309803	6.30423	Late Lesion
22L000850	Plasma cell	0.000117369	0.00173476	-2.19956	Late Lesion
22L000850	T cell	7.81144e-05	0.0028811	-2.60671	Late Lesion
22L000850	Macrophage	0.16884	0.284175	5.07182	Late Lesion
22L000850	Monocyte	5.82248e-07	0.00767974	-7.50575	Late Lesion
22L000850	Mast cell	0.000529189	0.0034912	-0.693543	Late Lesion
22L000850	Fibroblast	0.142376	0.124831	4.90134	Late Lesion
22L000850	EC	0.0910642	0.120806	4.45443	Late Lesion
22L000850	NK cell	0.000709237	0.00126094	-0.400698	Late Lesion
22L000850	B cell	0.00289071	0.0145141	1.00437	Late Lesion
22L000851	Fibromyocyte	0.311214	0.309803	5.68335	Early Lesion
22L000851	Neutrophil	0.000317323	0.00970102	-1.20497	Early Lesion
22L000851	EC	0.228682	0.120806	5.3752	Early Lesion
22L000851	Plasma cell	1.64027e-07	0.00173476	-8.77261	Early Lesion
22L000851	Monocyte	0.000903517	0.00767974	-0.158593	Early Lesion
22L000851	Mast cell	0.000581911	0.0034912	-0.59857	Early Lesion
22L000851	Macrophage	0.0295709	0.284175	3.32966	Early Lesion
22L000851	Smooth Muscle Cell	0.426903	0.110352	5.99942	Early Lesion
22L000851	Dendritic cell	0.000474723	0.00876956	-0.802157	Early Lesion
22L000851	B cell	0.00134558	0.0145141	0.239689	Early Lesion
22L000851	NK cell	8.47301e-07	0.00126094	-7.13059	Early Lesion
22L000851	Fibroblast	5.51868e-06	0.124831	-5.25675	Early Lesion
22L000851	T cell	5.93445e-07	0.0028811	-7.4867	Early Lesion
22L000853	Fibromyocyte	0.0868803	0.309803	4.4074	Late Lesion
22L000853	Dendritic cell	3.38628e-07	0.00876956	-8.04774	Late Lesion
22L000853	EC	0.0492935	0.120806	3.84066	Late Lesion
22L000853	Neutrophil	0.000150421	0.00970102	-1.95145	Late Lesion
22L000853	Fibroblast	0.0837924	0.124831	4.37121	Late Lesion
22L000853	Monocyte	0.00720028	0.00767974	1.91699	Late Lesion
22L000853	Plasma cell	8.8796e-05	0.00173476	-2.47855	Late Lesion
22L000853	T cell	4.8159e-07	0.0028811	-7.69555	Late Lesion
22L000853	Smooth Muscle Cell	8.8709e-06	0.110352	-4.78211	Late Lesion
22L000853	B cell	1.88e-06	0.0145141	-6.33361	Late Lesion
22L000853	Mast cell	0.00261025	0.0034912	0.902313	Late Lesion
22L000853	Macrophage	0.768936	0.284175	6.58787	Late Lesion
22L000853	NK cell	0.00103688	0.00126094	-0.0209155	Late Lesion
22L000854	Dendritic cell	1.39822e-06	0.00876956	-6.62969	Late Lesion
22L000854	Fibroblast	0.257472	0.124831	5.49378	Late Lesion
22L000854	EC	0.0728045	0.120806	4.23064	Late Lesion
22L000854	Fibromyocyte	0.0257568	0.309803	3.19157	Late Lesion
22L000854	Macrophage	0.568631	0.284175	6.2861	Late Lesion
22L000854	Smooth Muscle Cell	3.15865e-06	0.110352	-5.81474	Late Lesion
22L000854	B cell	0.0493459	0.0145141	3.84172	Late Lesion
22L000854	Mast cell	0.0139291	0.0034912	2.57684	Late Lesion
22L000854	Neutrophil	0.000748062	0.00970102	-0.347402	Late Lesion
22L000854	NK cell	0.00338146	0.00126094	1.16118	Late Lesion
22L000854	Monocyte	0.00545138	0.00767974	1.63873	Late Lesion
22L000854	Plasma cell	0.00247375	0.00173476	0.848602	Late Lesion
22L000854	T cell	2.09123e-06	0.0028811	-6.22714	Late Lesion
22L000855	Dendritic cell	0.000560332	0.00876956	-0.636359	Early Lesion
22L000855	Macrophage	0.247782	0.284175	5.45542	Early Lesion
22L000855	Fibroblast	0.0314053	0.124831	3.38984	Early Lesion
22L000855	Monocyte	0.00543122	0.00767974	1.63503	Early Lesion
22L000855	Fibromyocyte	0.545898	0.309803	6.2453	Early Lesion
22L000855	Neutrophil	2.62584e-07	0.00970102	-8.30207	Early Lesion
22L000855	NK cell	0.00383234	0.00126094	1.28634	Early Lesion
22L000855	B cell	0.0260507	0.0145141	3.20291	Early Lesion
22L000855	EC	0.136524	0.120806	4.85937	Early Lesion
22L000855	T cell	2.3307e-05	0.0028811	-3.81614	Early Lesion
22L000855	Smooth Muscle Cell	3.45522e-05	0.110352	-3.42242	Early Lesion
22L000855	Plasma cell	8.48248e-05	0.00173476	-2.5243	Early Lesion
22L000855	Mast cell	0.00237279	0.0034912	0.806934	Early Lesion
22L000856	Macrophage	0.333805	0.284175	5.75342	Late Lesion
22L000856	Smooth Muscle Cell	2.85108e-06	0.110352	-5.91719	Late Lesion
22L000856	Fibromyocyte	0.445573	0.309803	6.04223	Late Lesion
22L000856	Dendritic cell	0.00215064	0.00876956	0.70863	Late Lesion
22L000856	Neutrophil	3.70013e-07	0.00970102	-7.95911	Late Lesion
22L000856	Mast cell	0.00325516	0.0034912	1.12311	Late Lesion
22L000856	NK cell	0.00609845	0.00126094	1.7509	Late Lesion
22L000856	Fibroblast	0.0728352	0.124831	4.23107	Late Lesion
22L000856	EC	0.121277	0.120806	4.74095	Late Lesion
22L000856	T cell	1.05591e-05	0.0028811	-4.6079	Late Lesion
22L000856	Monocyte	0.00841939	0.00767974	2.0734	Late Lesion
22L000856	Plasma cell	0.000641633	0.00173476	-0.500872	Late Lesion
22L000856	B cell	0.00593005	0.0145141	1.7229	Late Lesion
22L000857	Dendritic cell	0.00103579	0.00876956	-0.0219689	Late Lesion
22L000857	Macrophage	0.235532	0.284175	5.40471	Late Lesion
22L000857	NK cell	0.00845284	0.00126094	2.07737	Late Lesion
22L000857	T cell	0.00283624	0.0028811	0.985347	Late Lesion
22L000857	Neutrophil	4.04877e-07	0.00970102	-7.86906	Late Lesion
22L000857	Monocyte	0.123109	0.00767974	4.75593	Late Lesion
22L000857	Mast cell	0.0187734	0.0034912	2.87531	Late Lesion
22L000857	Fibromyocyte	0.310209	0.309803	5.68011	Late Lesion
22L000857	Plasma cell	1.86336e-07	0.00173476	-8.64509	Late Lesion
22L000857	Fibroblast	0.0954802	0.124831	4.50179	Late Lesion
22L000857	EC	0.130139	0.120806	4.81147	Late Lesion
22L000857	Smooth Muscle Cell	2.63581e-06	0.110352	-5.9957	Late Lesion
22L000857	B cell	0.0744301	0.0145141	4.25273	Late Lesion
22L000858	Macrophage	0.401427	0.284175	5.93789	Late Lesion
22L000858	Dendritic cell	2.7864e-06	0.00876956	-5.94014	Late Lesion
22L000858	Mast cell	0.00748034	0.0034912	1.95515	Late Lesion
22L000858	NK cell	0.00596313	0.00126094	1.72846	Late Lesion
22L000858	Plasma cell	0.000661263	0.00173476	-0.470738	Late Lesion
22L000858	Smooth Muscle Cell	0.00516661	0.110352	1.58508	Late Lesion
22L000858	Monocyte	0.0654742	0.00767974	4.12452	Late Lesion
22L000858	T cell	1.75486e-06	0.0028811	-6.4025	Late Lesion
22L000858	EC	0.136583	0.120806	4.8598	Late Lesion
22L000858	Neutrophil	5.00845e-07	0.00970102	-7.65635	Late Lesion
22L000858	Fibroblast	0.130904	0.124831	4.81733	Late Lesion
22L000858	Fibromyocyte	0.221836	0.309803	5.3448	Late Lesion
22L000858	B cell	0.0244998	0.0145141	3.14153	Late Lesion
22L000859	Macrophage	0.52997	0.284175	6.21569	Late Lesion
22L000859	Dendritic cell	8.34379e-06	0.00876956	-4.84337	Late Lesion
22L000859	Neutrophil	1.93497e-05	0.00970102	-4.00221	Late Lesion
22L000859	T cell	7.03122e-06	0.0028811	-5.01453	Late Lesion
22L000859	NK cell	0.000206019	0.00126094	-1.63692	Late Lesion
22L000859	Fibromyocyte	2.49842e-06	0.309803	-6.04923	Late Lesion
22L000859	Monocyte	0.00013448	0.00767974	-2.06347	Late Lesion
22L000859	Mast cell	0.00965761	0.0034912	2.21061	Late Lesion
22L000859	EC	0.114244	0.120806	4.6812	Late Lesion
22L000859	B cell	1.30386e-05	0.0145141	-4.39698	Late Lesion
22L000859	Smooth Muscle Cell	2.3493e-06	0.110352	-6.11077	Late Lesion
22L000859	Fibroblast	0.344992	0.124831	5.78639	Late Lesion
22L000859	Plasma cell	0.000743357	0.00173476	-0.353712	Late Lesion
22L000861	Dendritic cell	2.77951e-06	0.00876956	-5.94261	Early Lesion
22L000861	Macrophage	0.443017	0.284175	6.03647	Early Lesion
22L000861	Smooth Muscle Cell	3.29591e-06	0.110352	-5.77221	Early Lesion
22L000861	Mast cell	0.000985286	0.0034912	-0.0719565	Early Lesion
22L000861	T cell	0.00278434	0.0028811	0.966876	Early Lesion
22L000861	NK cell	0.000763957	0.00126094	-0.326376	Early Lesion
22L000861	Neutrophil	0.000279404	0.00970102	-1.33223	Early Lesion
22L000861	Monocyte	0.00224525	0.00767974	0.751683	Early Lesion
22L000861	Fibroblast	0.15185	0.124831	4.96576	Early Lesion
22L000861	Fibromyocyte	0.25373	0.309803	5.47914	Early Lesion
22L000861	Plasma cell	0.000308026	0.00173476	-1.2347	Early Lesion
22L000861	B cell	0.0111405	0.0145141	2.35345	Early Lesion
22L000861	EC	0.13289	0.120806	4.83239	Early Lesion
22L000862	Macrophage	0.236492	0.284175	5.40878	Late Lesion
22L000862	Monocyte	0.00261931	0.00767974	0.905776	Late Lesion
22L000862	Neutrophil	0.00301834	0.00970102	1.04757	Late Lesion
22L000862	Dendritic cell	0.0027622	0.00876956	0.958894	Late Lesion
22L000862	Mast cell	0.00446703	0.0034912	1.43959	Late Lesion
22L000862	T cell	0.00228546	0.0028811	0.769432	Late Lesion
22L000862	Fibromyocyte	0.44907	0.309803	6.05005	Late Lesion
22L000862	Smooth Muscle Cell	2.89033e-06	0.110352	-5.90352	Late Lesion
22L000862	EC	0.20268	0.120806	5.25449	Late Lesion
22L000862	NK cell	0.00169284	0.00126094	0.469271	Late Lesion
22L000862	Fibroblast	0.0622387	0.124831	4.07384	Late Lesion
22L000862	Plasma cell	0.00455076	0.00173476	1.45816	Late Lesion
22L000862	B cell	0.0281205	0.0145141	3.27937	Late Lesion
22L000863	Smooth Muscle Cell	0.307326	0.110352	5.67078	Late Lesion
22L000863	Monocyte	8.98213e-07	0.00767974	-7.07224	Late Lesion
22L000863	Macrophage	0.156403	0.284175	4.9953	Late Lesion
22L000863	Dendritic cell	0.00198069	0.00876956	0.62631	Late Lesion
22L000863	Neutrophil	2.26958e-06	0.00970102	-6.1453	Late Lesion
22L000863	NK cell	8.29426e-06	0.00126094	-4.84933	Late Lesion
22L000863	Mast cell	0.00197088	0.0034912	0.621349	Late Lesion
22L000863	T cell	4.22426e-06	0.0028811	-5.52404	Late Lesion
22L000863	Fibromyocyte	0.456403	0.309803	6.06624	Late Lesion
22L000863	Plasma cell	0.00147195	0.00173476	0.329455	Late Lesion
22L000863	Fibroblast	0.00267443	0.124831	0.926603	Late Lesion
22L000863	EC	0.0683775	0.120806	4.16791	Late Lesion
22L000863	B cell	0.00337674	0.0145141	1.15978	Late Lesion
22L000864	Neutrophil	0.000266218	0.00970102	-1.38057	Late Lesion
22L000864	Smooth Muscle Cell	0.0207261	0.110352	2.97426	Late Lesion
22L000864	Fibromyocyte	0.327759	0.309803	5.73514	Late Lesion
22L000864	Macrophage	0.448419	0.284175	6.04859	Late Lesion
22L000864	Mast cell	0.000315815	0.0034912	-1.20973	Late Lesion
22L000864	T cell	0.000186003	0.0028811	-1.73913	Late Lesion
22L000864	Monocyte	6.69067e-07	0.00767974	-7.36676	Late Lesion
22L000864	EC	0.0730944	0.120806	4.23462	Late Lesion
22L000864	Plasma cell	8.74807e-05	0.00173476	-2.49347	Late Lesion
22L000864	NK cell	0.00140151	0.00126094	0.280416	Late Lesion
22L000864	Dendritic cell	1.16526e-06	0.00876956	-6.81195	Late Lesion
22L000864	Fibroblast	0.127743	0.124831	4.79289	Late Lesion
22L000864	B cell	2.37729e-07	0.0145141	-8.40151	Late Lesion
22L000865	Neutrophil	1.26412e-05	0.00970102	-4.42793	Late Lesion
22L000865	Smooth Muscle Cell	3.68877e-06	0.110352	-5.6596	Late Lesion
22L000865	Dendritic cell	2.85338e-06	0.00876956	-5.91638	Late Lesion
22L000865	Fibromyocyte	0.298771	0.309803	5.64255	Late Lesion
22L000865	Plasma cell	0.000418384	0.00173476	-0.928488	Late Lesion
22L000865	T cell	0.0101982	0.0028811	2.26508	Late Lesion
22L000865	Macrophage	0.502327	0.284175	6.16212	Late Lesion
22L000865	Monocyte	0.00576556	0.00767974	1.69477	Late Lesion
22L000865	Mast cell	0.00246543	0.0034912	0.845234	Late Lesion
22L000865	Fibroblast	0.0898792	0.124831	4.44133	Late Lesion
22L000865	EC	0.0792698	0.120806	4.31572	Late Lesion
22L000865	NK cell	0.00285397	0.00126094	0.991579	Late Lesion
22L000865	B cell	0.00803245	0.0145141	2.02636	Late Lesion
22L000866	Fibromyocyte	0.0948534	0.309803	4.4952	Late Lesion
22L000866	Neutrophil	0.00070125	0.00970102	-0.412024	Late Lesion
22L000866	EC	0.0458252	0.120806	3.7677	Late Lesion
22L000866	Plasma cell	0.00348316	0.00173476	1.19081	Late Lesion
22L000866	Monocyte	0.011709	0.00767974	2.40322	Late Lesion
22L000866	Mast cell	0.00545319	0.0034912	1.63907	Late Lesion
22L000866	Macrophage	0.747833	0.284175	6.56005	Late Lesion
22L000866	Smooth Muscle Cell	1.2657e-06	0.110352	-6.72926	Late Lesion
[truncated: 5,111 more rows]

## Sheet: FigS2
Fig.S2
Embedding	Isolated labels	KMeans NMI	KMeans ARI	Silhouette label	cLISI	Silhouette batch	iLISI	KBET	Graph connectivity	PCR comparison	Batch correction	Bio conservation	Total
scPoli	0.64	1	1	1	1	0.84	0.64	0.54	0.89	0.16	0.61	0.93	0.8
scPoli_nb	0.22	1	0.82	0.99	1	0.87	0.91	0.99	0.8	0.14	0.74	0.81	0.78
Harmony	1	0.79	0.84	0.4	1	0.94	0.6	0.33	0.59	0.48	0.59	0.81	0.72
scGen	0.37	0.8	0.52	0.43	1	1	0.6	0.37	1	0.84	0.76	0.62	0.68
scANVI	0.51	0.77	0.91	0.37	1	0.63	0.54	0.29	0.82	0.72	0.6	0.71	0.67
PCA	0.87	0.67	0.53	0.24	1	0.04	0	0	0.61	0	0.13	0.66	0.45
scVI	0.32	0	0	0	0.65	0.8	0.47	0.11	0.79	0.99	0.63	0.19	0.37
LIGER	0	0.29	0.42	0.2	0	0	1	1	0	1	0.6	0.18	0.35
Metric Type	Bio conservation	Bio conservation	Bio conservation	Bio conservation	Bio conservation	Batch correction	Batch correction	Batch correction	Batch correction	Batch correction	Aggregate score	Aggregate score	Aggregate score

## Sheet: FigS4
Author provided label	Predicted label	Count	Percentage of row total	Hex color
B cell	B cell	1551	97.0588	#083776
B cell	Plasma cell	8	0.500626	#f6faff
B cell	Dendritic cell	6	0.375469	#f7fbff
B cell	Macrophage	4	0.250313	#f7fbff
B cell	Monocyte	2	0.125156	#f7fbff
B cell	Fibroblast	5	0.312891	#f7fbff
B cell	Fibromyocyte	1	0.0625782	#f7fbff
B cell	Smooth Muscle Cell	3	0.187735	#f7fbff
B cell	T cell	18	1.12641	#f5fafe
B cell	NK cell	0	0	#f7fbff
B cell	unknown	0	0	#f7fbff
B cell	EC	0	0	#f7fbff
B cell	Neutrophil	0	0	#f7fbff
B cell	Mast cell	0	0	#f7fbff
Plasma cell	B cell	0	0	#f7fbff
Plasma cell	Plasma cell	864	97.5169	#083674
Plasma cell	Dendritic cell	0	0	#f7fbff
Plasma cell	Macrophage	2	0.225734	#f7fbff
Plasma cell	Monocyte	0	0	#f7fbff
Plasma cell	Fibroblast	0	0	#f7fbff
Plasma cell	Fibromyocyte	0	0	#f7fbff
Plasma cell	Smooth Muscle Cell	1	0.112867	#f7fbff
Plasma cell	T cell	1	0.112867	#f7fbff
Plasma cell	NK cell	0	0	#f7fbff
Plasma cell	unknown	0	0	#f7fbff
Plasma cell	EC	18	2.0316	#f3f8fe
Plasma cell	Neutrophil	0	0	#f7fbff
Plasma cell	Mast cell	0	0	#f7fbff
Dendritic cell	B cell	0	0	#f7fbff
Dendritic cell	Plasma cell	0	0	#f7fbff
Dendritic cell	Dendritic cell	1032	98.0989	#083471
Dendritic cell	Macrophage	11	1.04563	#f5fafe
Dendritic cell	Monocyte	3	0.285171	#f7fbff
Dendritic cell	Fibroblast	3	0.285171	#f7fbff
Dendritic cell	Fibromyocyte	0	0	#f7fbff
Dendritic cell	Smooth Muscle Cell	3	0.285171	#f7fbff
Dendritic cell	T cell	0	0	#f7fbff
Dendritic cell	NK cell	0	0	#f7fbff
Dendritic cell	unknown	0	0	#f7fbff
Dendritic cell	EC	0	0	#f7fbff
Dendritic cell	Neutrophil	0	0	#f7fbff
Dendritic cell	Mast cell	0	0	#f7fbff
Macrophage	B cell	5	0.0198216	#f7fbff
Macrophage	Plasma cell	13	0.0515362	#f7fbff
Macrophage	Dendritic cell	2076	8.22993	#e7f0fa
Macrophage	Macrophage	18506	73.3637	#2575b7
Macrophage	Monocyte	4216	16.7136	#d6e6f4
Macrophage	Fibroblast	89	0.352825	#f7fbff
Macrophage	Fibromyocyte	32	0.126858	#f7fbff
Macrophage	Smooth Muscle Cell	46	0.182359	#f7fbff
Macrophage	T cell	174	0.689792	#f6faff
Macrophage	NK cell	16	0.0634291	#f7fbff
Macrophage	unknown	0	0	#f7fbff
Macrophage	EC	9	0.0356789	#f7fbff
Macrophage	Neutrophil	42	0.166501	#f7fbff
Macrophage	Mast cell	1	0.00396432	#f7fbff
Monocyte	B cell	0		#000000
Monocyte	Plasma cell	0		#000000
Monocyte	Dendritic cell	0		#000000
Monocyte	Macrophage	0		#000000
Monocyte	Monocyte	0		#000000
Monocyte	Fibroblast	0		#000000
Monocyte	Fibromyocyte	0		#000000
Monocyte	Smooth Muscle Cell	0		#000000
Monocyte	T cell	0		#000000
Monocyte	NK cell	0		#000000
Monocyte	unknown	0		#000000
Monocyte	EC	0		#000000
Monocyte	Neutrophil	0		#000000
Monocyte	Mast cell	0		#000000
Fibroblast	B cell	0	0	#f7fbff
Fibroblast	Plasma cell	2	0.0239693	#f7fbff
Fibroblast	Dendritic cell	1	0.0119847	#f7fbff
Fibroblast	Macrophage	3	0.035954	#f7fbff
Fibroblast	Monocyte	0	0	#f7fbff
Fibroblast	Fibroblast	3995	47.8787	#74b3d8
Fibroblast	Fibromyocyte	3407	40.8317	#91c3de
Fibroblast	Smooth Muscle Cell	930	11.1457	#e1edf8
Fibroblast	T cell	6	0.071908	#f7fbff
Fibroblast	NK cell	0	0	#f7fbff
Fibroblast	unknown	0	0	#f7fbff
Fibroblast	EC	0	0	#f7fbff
Fibroblast	Neutrophil	0	0	#f7fbff
Fibroblast	Mast cell	0	0	#f7fbff
Fibromyocyte	B cell	0		#000000
Fibromyocyte	Plasma cell	0		#000000
Fibromyocyte	Dendritic cell	0		#000000
Fibromyocyte	Macrophage	0		#000000
Fibromyocyte	Monocyte	0		#000000
Fibromyocyte	Fibroblast	0		#000000
Fibromyocyte	Fibromyocyte	0		#000000
Fibromyocyte	Smooth Muscle Cell	0		#000000
Fibromyocyte	T cell	0		#000000
Fibromyocyte	NK cell	0		#000000
Fibromyocyte	unknown	0		#000000
Fibromyocyte	EC	0		#000000
Fibromyocyte	Neutrophil	0		#000000
Fibromyocyte	Mast cell	0		#000000
Smooth Muscle Cell	B cell	2	0.0237023	#f7fbff
Smooth Muscle Cell	Plasma cell	8	0.0948092	#f7fbff
Smooth Muscle Cell	Dendritic cell	2	0.0237023	#f7fbff
Smooth Muscle Cell	Macrophage	11	0.130363	#f7fbff
Smooth Muscle Cell	Monocyte	2	0.0237023	#f7fbff
Smooth Muscle Cell	Fibroblast	616	7.30031	#e9f2fa
Smooth Muscle Cell	Fibromyocyte	2175	25.7763	#c4daee
Smooth Muscle Cell	Smooth Muscle Cell	5559	65.8805	#3989c1
Smooth Muscle Cell	T cell	55	0.651813	#f6faff
Smooth Muscle Cell	NK cell	2	0.0237023	#f7fbff
Smooth Muscle Cell	unknown	0	0	#f7fbff
Smooth Muscle Cell	EC	6	0.0711069	#f7fbff
Smooth Muscle Cell	Neutrophil	0	0	#f7fbff
Smooth Muscle Cell	Mast cell	0	0	#f7fbff
T cell	B cell	6	0.0287756	#f7fbff
T cell	Plasma cell	11	0.0527553	#f7fbff
T cell	Dendritic cell	3	0.0143878	#f7fbff
T cell	Macrophage	54	0.25898	#f7fbff
T cell	Monocyte	24	0.115102	#f7fbff
T cell	Fibroblast	14	0.0671431	#f7fbff
T cell	Fibromyocyte	14	0.0671431	#f7fbff
T cell	Smooth Muscle Cell	52	0.249389	#f7fbff
T cell	T cell	20076	96.2832	#083979
T cell	NK cell	587	2.81521	#f2f7fd
T cell	unknown	0	0	#f7fbff
T cell	EC	3	0.0143878	#f7fbff
T cell	Neutrophil	4	0.0191837	#f7fbff
T cell	Mast cell	3	0.0143878	#f7fbff
NK cell	B cell	0	0	#f7fbff
NK cell	Plasma cell	1	0.0615385	#f7fbff
NK cell	Dendritic cell	0	0	#f7fbff
NK cell	Macrophage	3	0.184615	#f7fbff
NK cell	Monocyte	1	0.0615385	#f7fbff
NK cell	Fibroblast	0	0	#f7fbff
NK cell	Fibromyocyte	0	0	#f7fbff
NK cell	Smooth Muscle Cell	0	0	#f7fbff
NK cell	T cell	339	20.8615	#cee0f2
NK cell	NK cell	1281	78.8308	#1967ad
NK cell	unknown	0	0	#f7fbff
NK cell	EC	0	0	#f7fbff
NK cell	Neutrophil	0	0	#f7fbff
NK cell	Mast cell	0	0	#f7fbff
unknown	B cell	0	0	#f7fbff
unknown	Plasma cell	17	17	#d6e5f4
unknown	Dendritic cell	2	2	#f3f8fe
unknown	Macrophage	49	49	#6fb0d7
unknown	Monocyte	2	2	#f3f8fe
unknown	Fibroblast	8	8	#e7f1fa
unknown	Fibromyocyte	9	9	#e5eff9
unknown	Smooth Muscle Cell	2	2	#f3f8fe
unknown	T cell	0	0	#f7fbff
unknown	NK cell	0	0	#f7fbff
unknown	unknown	0	0	#f7fbff
unknown	EC	11	11	#e1edf8
unknown	Neutrophil	0	0	#f7fbff
unknown	Mast cell	0	0	#f7fbff
EC	B cell	0	0	#f7fbff
EC	Plasma cell	2	0.0368392	#f7fbff
EC	Dendritic cell	1	0.0184196	#f7fbff
EC	Macrophage	8	0.147357	#f7fbff
EC	Monocyte	0	0	#f7fbff
EC	Fibroblast	108	1.98932	#f3f8fe
EC	Fibromyocyte	7	0.128937	#f7fbff
EC	Smooth Muscle Cell	8	0.147357	#f7fbff
EC	T cell	0	0	#f7fbff
EC	NK cell	0	0	#f7fbff
EC	unknown	0	0	#f7fbff
EC	EC	5295	97.5318	#083674
EC	Neutrophil	0	0	#f7fbff
EC	Mast cell	0	0	#f7fbff
Neutrophil	B cell	0	0	#f7fbff
Neutrophil	Plasma cell	0	0	#f7fbff
Neutrophil	Dendritic cell	0	0	#f7fbff
Neutrophil	Macrophage	1	0.121359	#f7fbff
Neutrophil	Monocyte	12	1.45631	#f5f9fe
Neutrophil	Fibroblast	0	0	#f7fbff
Neutrophil	Fibromyocyte	1	0.121359	#f7fbff
Neutrophil	Smooth Muscle Cell	0	0	#f7fbff
Neutrophil	T cell	2	0.242718	#f7fbff
Neutrophil	NK cell	1	0.121359	#f7fbff
Neutrophil	unknown	0	0	#f7fbff
Neutrophil	EC	1	0.121359	#f7fbff
Neutrophil	Neutrophil	806	97.8155	#083573
Neutrophil	Mast cell	0	0	#f7fbff
Mast cell	B cell	0	0	#f7fbff
Mast cell	Plasma cell	0	0	#f7fbff
Mast cell	Dendritic cell	0	0	#f7fbff
Mast cell	Macrophage	8	0.619675	#f6faff
Mast cell	Monocyte	26	2.01394	#f3f8fe
Mast cell	Fibroblast	1	0.0774593	#f7fbff
Mast cell	Fibromyocyte	0	0	#f7fbff
Mast cell	Smooth Muscle Cell	2	0.154919	#f7fbff
Mast cell	T cell	0	0	#f7fbff
Mast cell	NK cell	0	0	#f7fbff
Mast cell	unknown	0	0	#f7fbff
Mast cell	EC	0	0	#f7fbff
Mast cell	Neutrophil	0	0	#f7fbff
Mast cell	Mast cell	1254	97.134	#083776

## Sheet: FigS5
Fig.S5
type	count	bin_start	bin_end	cell_type
Observed	0	NA	NA	B cell
Observed	0	0	1.24402e-07	B cell
Observed	0	0	2.54198e-07	B cell
Observed	0	0	5.19418e-07	B cell
Observed	4005	0	1.06136e-06	B cell
Observed	0	1.81393e-06	2.16874e-06	B cell
Observed	0	3.70651e-06	4.43151e-06	B cell
Observed	0	7.57374e-06	9.05517e-06	B cell
Observed	0	1.54759e-05	1.8503e-05	B cell
Observed	2	3.16228e-05	3.78082e-05	B cell
Observed	1777	6.46167e-05	7.72558e-05	B cell
Observed	1145	0.000132035	0.000157861	B cell
Observed	2037	0.000269795	0.000322568	B cell
Observed	1852	0.000551289	0.000659122	B cell
Observed	1714	0.00112648	0.00134682	B cell
Observed	1588	0.00230181	0.00275204	B cell
Observed	1523	0.00470342	0.00562341	B cell
Observed	1662	0.00961078	0.0114907	B cell
Observed	2048	0.0196383	0.0234795	B cell
Observed	2196	0.0401281	0.0479772	B cell
Observed	1926	0.0819961	0.0980346	B cell
Observed	1293	0.167547	0.20032	B cell
Observed	655	0.34236	0.409326	B cell
Observed	290	0.699564	0.8364	B cell
Observed	107	1.42946	1.70907	B cell
Observed	54	2.9209	3.49223	B cell
Observed	35	5.96846	7.13589	B cell
Observed	53	12.1957	14.5812	B cell
Observed	29	24.9202	29.7946	B cell
Observed	6	50.921	60.8811	B cell
sim.mean.zero	0	NA	NA	B cell
sim.mean.zero	0	0	1.48735e-07	B cell
sim.mean.zero	0	0	3.0392e-07	B cell
sim.mean.zero	0	0	6.21017e-07	B cell
sim.mean.zero	619	1.06136e-06	1.26896e-06	B cell
sim.mean.zero	0	2.16874e-06	2.59294e-06	B cell
sim.mean.zero	0	4.43151e-06	5.29832e-06	B cell
sim.mean.zero	0	9.05517e-06	1.08264e-05	B cell
sim.mean.zero	0	1.8503e-05	2.21222e-05	B cell
sim.mean.zero	0	3.78082e-05	4.52035e-05	B cell
sim.mean.zero	0	7.72558e-05	9.23671e-05	B cell
sim.mean.zero	0	0.000157861	0.000188739	B cell
sim.mean.zero	0	0.000322568	0.000385662	B cell
sim.mean.zero	0	0.000659122	0.000788046	B cell
sim.mean.zero	0	0.00134682	0.00161026	B cell
sim.mean.zero	0	0.00275204	0.00329034	B cell
sim.mean.zero	0	0.00562341	0.00672336	B cell
sim.mean.zero	0	0.0114907	0.0137382	B cell
sim.mean.zero	0	0.0234795	0.0280722	B cell
sim.mean.zero	0	0.0479772	0.0573615	B cell
sim.mean.zero	0	0.0980346	0.11721	B cell
sim.mean.zero	0	0.20032	0.239503	B cell
sim.mean.zero	0	0.409326	0.48939	B cell
sim.mean.zero	0	0.8364	1	B cell
sim.mean.zero	0	1.70907	2.04336	B cell
sim.mean.zero	0	3.49223	4.17532	B cell
sim.mean.zero	0	7.13589	8.53168	B cell
sim.mean.zero	0	14.5812	17.4333	B cell
sim.mean.zero	0	29.7946	35.6225	B cell
sim.mean.zero	0	60.8811	72.7895	B cell
sim.mean.c1	0	NA	NA	B cell
sim.mean.c1	0	0	1.77828e-07	B cell
sim.mean.c1	0	0	3.63366e-07	B cell
sim.mean.c1	0	0	7.42488e-07	B cell
sim.mean.c1	0	1.26896e-06	1.51717e-06	B cell
sim.mean.c1	0	2.59294e-06	3.10013e-06	B cell
sim.mean.c1	0	5.29832e-06	6.33467e-06	B cell
sim.mean.c1	314	1.08264e-05	1.2944e-05	B cell
sim.mean.c1	577	2.21222e-05	2.64493e-05	B cell
sim.mean.c1	669	4.52035e-05	5.40454e-05	B cell
sim.mean.c1	776	9.23671e-05	0.000110434	B cell
sim.mean.c1	898	0.000188739	0.000225657	B cell
sim.mean.c1	1039	0.000385662	0.000461098	B cell
sim.mean.c1	1202	0.000788046	0.000942189	B cell
sim.mean.c1	1388	0.00161026	0.00192523	B cell
sim.mean.c1	1596	0.00329034	0.00393394	B cell
sim.mean.c1	1820	0.00672336	0.00803845	B cell
sim.mean.c1	2043	0.0137382	0.0164254	B cell
sim.mean.c1	2218	0.0280722	0.0335631	B cell
sim.mean.c1	2251	0.0573615	0.0685815	B cell
sim.mean.c1	1994	0.11721	0.140137	B cell
sim.mean.c1	1348	0.239503	0.28635	B cell
sim.mean.c1	538	0.48939	0.585115	B cell
sim.mean.c1	80	1	1.1956	B cell
sim.mean.c1	2	2.04336	2.44304	B cell
sim.mean.c1	0	4.17532	4.99201	B cell
sim.mean.c1	0	8.53168	10.2005	B cell
sim.mean.c1	0	17.4333	20.8433	B cell
sim.mean.c1	0	35.6225	42.5903	B cell
sim.mean.c1	0	72.7895	87.0272	B cell
sim.mean.c2	0	NA	1.0405e-07	B cell
sim.mean.c2	0	0	2.12611e-07	B cell
sim.mean.c2	0	0	4.34441e-07	B cell
sim.mean.c2	0	0	8.8772e-07	B cell
sim.mean.c2	0	1.51717e-06	1.81393e-06	B cell
sim.mean.c2	0	3.10013e-06	3.70651e-06	B cell
sim.mean.c2	0	6.33467e-06	7.57374e-06	B cell
sim.mean.c2	11	1.2944e-05	1.54759e-05	B cell
sim.mean.c2	20	2.64493e-05	3.16228e-05	B cell
sim.mean.c2	23	5.40454e-05	6.46167e-05	B cell
sim.mean.c2	24	0.000110434	0.000132035	B cell
sim.mean.c2	27	0.000225657	0.000269795	B cell
sim.mean.c2	30	0.000461098	0.000551289	B cell
sim.mean.c2	34	0.000942189	0.00112648	B cell
sim.mean.c2	36	0.00192523	0.00230181	B cell
sim.mean.c2	41	0.00393394	0.00470342	B cell
sim.mean.c2	44	0.00803845	0.00961078	B cell
sim.mean.c2	50	0.0164254	0.0196383	B cell
sim.mean.c2	54	0.0335631	0.0401281	B cell
sim.mean.c2	60	0.0685815	0.0819961	B cell
sim.mean.c2	67	0.140137	0.167547	B cell
sim.mean.c2	73	0.28635	0.34236	B cell
sim.mean.c2	79	0.585115	0.699564	B cell
sim.mean.c2	86	1.1956	1.42946	B cell
sim.mean.c2	91	2.44304	2.9209	B cell
sim.mean.c2	91	4.99201	5.96846	B cell
sim.mean.c2	82	10.2005	12.1957	B cell
sim.mean.c2	62	20.8433	24.9202	B cell
sim.mean.c2	31	42.5903	50.921	B cell
sim.mean.c2	7	87.0272	NA	B cell
Observed	0	NA	NA	Dendritic cell
Observed	0	0	1.24402e-07	Dendritic cell
Observed	0	0	2.54198e-07	Dendritic cell
Observed	0	0	5.19418e-07	Dendritic cell
Observed	3197	0	1.06136e-06	Dendritic cell
Observed	0	1.81393e-06	2.16874e-06	Dendritic cell
Observed	0	3.70651e-06	4.43151e-06	Dendritic cell
Observed	0	7.57374e-06	9.05517e-06	Dendritic cell
Observed	0	1.54759e-05	1.8503e-05	Dendritic cell
Observed	0	3.16228e-05	3.78082e-05	Dendritic cell
Observed	119	6.46167e-05	7.72558e-05	Dendritic cell
Observed	1726	0.000132035	0.000157861	Dendritic cell
Observed	2186	0.000269795	0.000322568	Dendritic cell
Observed	1731	0.000551289	0.000659122	Dendritic cell
Observed	1715	0.00112648	0.00134682	Dendritic cell
Observed	1557	0.00230181	0.00275204	Dendritic cell
Observed	1500	0.00470342	0.00562341	Dendritic cell
Observed	1500	0.00961078	0.0114907	Dendritic cell
Observed	1696	0.0196383	0.0234795	Dendritic cell
Observed	2073	0.0401281	0.0479772	Dendritic cell
Observed	2351	0.0819961	0.0980346	Dendritic cell
Observed	2076	0.167547	0.20032	Dendritic cell
Observed	1270	0.34236	0.409326	Dendritic cell
Observed	688	0.699564	0.8364	Dendritic cell
Observed	296	1.42946	1.70907	Dendritic cell
Observed	145	2.9209	3.49223	Dendritic cell
Observed	61	5.96846	7.13589	Dendritic cell
Observed	54	12.1957	14.5812	Dendritic cell
Observed	40	24.9202	29.7946	Dendritic cell
Observed	16	50.921	60.8811	Dendritic cell
sim.mean.zero	0	NA	NA	Dendritic cell
sim.mean.zero	0	0	1.48735e-07	Dendritic cell
sim.mean.zero	0	0	3.0392e-07	Dendritic cell
sim.mean.zero	0	0	6.21017e-07	Dendritic cell
sim.mean.zero	445	1.06136e-06	1.26896e-06	Dendritic cell
sim.mean.zero	0	2.16874e-06	2.59294e-06	Dendritic cell
sim.mean.zero	0	4.43151e-06	5.29832e-06	Dendritic cell
sim.mean.zero	0	9.05517e-06	1.08264e-05	Dendritic cell
sim.mean.zero	0	1.8503e-05	2.21222e-05	Dendritic cell
sim.mean.zero	0	3.78082e-05	4.52035e-05	Dendritic cell
sim.mean.zero	0	7.72558e-05	9.23671e-05	Dendritic cell
sim.mean.zero	0	0.000157861	0.000188739	Dendritic cell
sim.mean.zero	0	0.000322568	0.000385662	Dendritic cell
sim.mean.zero	0	0.000659122	0.000788046	Dendritic cell
sim.mean.zero	0	0.00134682	0.00161026	Dendritic cell
sim.mean.zero	0	0.00275204	0.00329034	Dendritic cell
sim.mean.zero	0	0.00562341	0.00672336	Dendritic cell
sim.mean.zero	0	0.0114907	0.0137382	Dendritic cell
sim.mean.zero	0	0.0234795	0.0280722	Dendritic cell
sim.mean.zero	0	0.0479772	0.0573615	Dendritic cell
sim.mean.zero	0	0.0980346	0.11721	Dendritic cell
sim.mean.zero	0	0.20032	0.239503	Dendritic cell
sim.mean.zero	0	0.409326	0.48939	Dendritic cell
sim.mean.zero	0	0.8364	1	Dendritic cell
sim.mean.zero	0	1.70907	2.04336	Dendritic cell
sim.mean.zero	0	3.49223	4.17532	Dendritic cell
sim.mean.zero	0	7.13589	8.53168	Dendritic cell
sim.mean.zero	0	14.5812	17.4333	Dendritic cell
sim.mean.zero	0	29.7946	35.6225	Dendritic cell
sim.mean.zero	0	60.8811	72.7895	Dendritic cell
sim.mean.c1	0	NA	NA	Dendritic cell
sim.mean.c1	0	0	1.77828e-07	Dendritic cell
sim.mean.c1	0	0	3.63366e-07	Dendritic cell
sim.mean.c1	0	0	7.42488e-07	Dendritic cell
sim.mean.c1	0	1.26896e-06	1.51717e-06	Dendritic cell
sim.mean.c1	0	2.59294e-06	3.10013e-06	Dendritic cell
sim.mean.c1	0	5.29832e-06	6.33467e-06	Dendritic cell
sim.mean.c1	268	1.08264e-05	1.2944e-05	Dendritic cell
sim.mean.c1	495	2.21222e-05	2.64493e-05	Dendritic cell
sim.mean.c1	576	4.52035e-05	5.40454e-05	Dendritic cell
sim.mean.c1	668	9.23671e-05	0.000110434	Dendritic cell
sim.mean.c1	777	0.000188739	0.000225657	Dendritic cell
sim.mean.c1	901	0.000385662	0.000461098	Dendritic cell
sim.mean.c1	1046	0.000788046	0.000942189	Dendritic cell
sim.mean.c1	1212	0.00161026	0.00192523	Dendritic cell
sim.mean.c1	1404	0.00329034	0.00393394	Dendritic cell
sim.mean.c1	1617	0.00672336	0.00803845	Dendritic cell
sim.mean.c1	1848	0.0137382	0.0164254	Dendritic cell
sim.mean.c1	2079	0.0280722	0.0335631	Dendritic cell
sim.mean.c1	2258	0.0573615	0.0685815	Dendritic cell
sim.mean.c1	2290	0.11721	0.140137	Dendritic cell
sim.mean.c1	2021	0.239503	0.28635	Dendritic cell
sim.mean.c1	1352	0.48939	0.585115	Dendritic cell
sim.mean.c1	529	1	1.1956	Dendritic cell
sim.mean.c1	76	2.04336	2.44304	Dendritic cell
sim.mean.c1	1	4.17532	4.99201	Dendritic cell
sim.mean.c1	0	8.53168	10.2005	Dendritic cell
sim.mean.c1	0	17.4333	20.8433	Dendritic cell
sim.mean.c1	0	35.6225	42.5903	Dendritic cell
sim.mean.c1	0	72.7895	87.0272	Dendritic cell
sim.mean.c2	0	NA	1.0405e-07	Dendritic cell
sim.mean.c2	0	0	2.12611e-07	Dendritic cell
sim.mean.c2	0	0	4.34441e-07	Dendritic cell
sim.mean.c2	0	0	8.8772e-07	Dendritic cell
sim.mean.c2	0	1.51717e-06	1.81393e-06	Dendritic cell
sim.mean.c2	0	3.10013e-06	3.70651e-06	Dendritic cell
sim.mean.c2	0	6.33467e-06	7.57374e-06	Dendritic cell
sim.mean.c2	7	1.2944e-05	1.54759e-05	Dendritic cell
sim.mean.c2	14	2.64493e-05	3.16228e-05	Dendritic cell
sim.mean.c2	15	5.40454e-05	6.46167e-05	Dendritic cell
sim.mean.c2	18	0.000110434	0.000132035	Dendritic cell
sim.mean.c2	21	0.000225657	0.000269795	Dendritic cell
sim.mean.c2	24	0.000461098	0.000551289	Dendritic cell
sim.mean.c2	27	0.000942189	0.00112648	Dendritic cell
sim.mean.c2	32	0.00192523	0.00230181	Dendritic cell
sim.mean.c2	36	0.00393394	0.00470342	Dendritic cell
sim.mean.c2	42	0.00803845	0.00961078	Dendritic cell
sim.mean.c2	48	0.0164254	0.0196383	Dendritic cell
sim.mean.c2	56	0.0335631	0.0401281	Dendritic cell
sim.mean.c2	64	0.0685815	0.0819961	Dendritic cell
sim.mean.c2	74	0.140137	0.167547	Dendritic cell
sim.mean.c2	85	0.28635	0.34236	Dendritic cell
sim.mean.c2	96	0.585115	0.699564	Dendritic cell
sim.mean.c2	108	1.1956	1.42946	Dendritic cell
sim.mean.c2	119	2.44304	2.9209	Dendritic cell
sim.mean.c2	123	4.99201	5.96846	Dendritic cell
sim.mean.c2	114	10.2005	12.1957	Dendritic cell
sim.mean.c2	85	20.8433	24.9202	Dendritic cell
sim.mean.c2	42	42.5903	50.921	Dendritic cell
sim.mean.c2	9	87.0272	NA	Dendritic cell
Observed	0	NA	NA	EC
Observed	0	0	1.24402e-07	EC
Observed	0	0	2.54198e-07	EC
Observed	0	0	5.19418e-07	EC
Observed	2356	0	1.06136e-06	EC
Observed	0	1.81393e-06	2.16874e-06	EC
Observed	0	3.70651e-06	4.43151e-06	EC
Observed	0	7.57374e-06	9.05517e-06	EC
Observed	0	1.54759e-05	1.8503e-05	EC
Observed	109	3.16228e-05	3.78082e-05	EC
Observed	1321	6.46167e-05	7.72558e-05	EC
Observed	1607	0.000132035	0.000157861	EC
Observed	1491	0.000269795	0.000322568	EC
Observed	1631	0.000551289	0.000659122	EC
Observed	1640	0.00112648	0.00134682	EC
Observed	1530	0.00230181	0.00275204	EC
Observed	1357	0.00470342	0.00562341	EC
Observed	1384	0.00961078	0.0114907	EC
Observed	1679	0.0196383	0.0234795	EC
Observed	2106	0.0401281	0.0479772	EC
Observed	2676	0.0819961	0.0980346	EC
Observed	2341	0.167547	0.20032	EC
Observed	1448	0.34236	0.409326	EC
Observed	739	0.699564	0.8364	EC
Observed	299	1.42946	1.70907	EC
Observed	132	2.9209	3.49223	EC
Observed	62	5.96846	7.13589	EC
Observed	57	12.1957	14.5812	EC
Observed	31	24.9202	29.7946	EC
Observed	3	50.921	60.8811	EC
sim.mean.zero	0	NA	NA	EC
sim.mean.zero	0	0	1.48735e-07	EC
sim.mean.zero	0	0	3.0392e-07	EC
sim.mean.zero	0	0	6.21017e-07	EC
sim.mean.zero	304	1.06136e-06	1.26896e-06	EC
sim.mean.zero	0	2.16874e-06	2.59294e-06	EC
sim.mean.zero	0	4.43151e-06	5.29832e-06	EC
sim.mean.zero	0	9.05517e-06	1.08264e-05	EC
sim.mean.zero	0	1.8503e-05	2.21222e-05	EC
sim.mean.zero	0	3.78082e-05	4.52035e-05	EC
sim.mean.zero	0	7.72558e-05	9.23671e-05	EC
sim.mean.zero	0	0.000157861	0.000188739	EC
sim.mean.zero	0	0.000322568	0.000385662	EC
sim.mean.zero	0	0.000659122	0.000788046	EC
sim.mean.zero	0	0.00134682	0.00161026	EC
sim.mean.zero	0	0.00275204	0.00329034	EC
sim.mean.zero	0	0.00562341	0.00672336	EC
sim.mean.zero	0	0.0114907	0.0137382	EC
sim.mean.zero	0	0.0234795	0.0280722	EC
sim.mean.zero	0	0.0479772	0.0573615	EC
sim.mean.zero	0	0.0980346	0.11721	EC
sim.mean.zero	0	0.20032	0.239503	EC
sim.mean.zero	0	0.409326	0.48939	EC
sim.mean.zero	0	0.8364	1	EC
sim.mean.zero	0	1.70907	2.04336	EC
sim.mean.zero	0	3.49223	4.17532	EC
sim.mean.zero	0	7.13589	8.53168	EC
sim.mean.zero	0	14.5812	17.4333	EC
sim.mean.zero	0	29.7946	35.6225	EC
sim.mean.zero	0	60.8811	72.7895	EC
sim.mean.c1	0	NA	NA	EC
sim.mean.c1	0	0	1.77828e-07	EC
sim.mean.c1	0	0	3.63366e-07	EC
sim.mean.c1	0	0	7.42488e-07	EC
sim.mean.c1	0	1.26896e-06	1.51717e-06	EC
sim.mean.c1	0	2.59294e-06	3.10013e-06	EC
sim.mean.c1	0	5.29832e-06	6.33467e-06	EC
sim.mean.c1	248	1.08264e-05	1.2944e-05	EC
sim.mean.c1	461	2.21222e-05	2.64493e-05	EC
sim.mean.c1	542	4.52035e-05	5.40454e-05	EC
sim.mean.c1	634	9.23671e-05	0.000110434	EC
sim.mean.c1	745	0.000188739	0.000225657	EC
sim.mean.c1	872	0.000385662	0.000461098	EC
sim.mean.c1	1023	0.000788046	0.000942189	EC
sim.mean.c1	1197	0.00161026	0.00192523	EC
sim.mean.c1	1398	0.00329034	0.00393394	EC
sim.mean.c1	1628	0.00672336	0.00803845	EC
sim.mean.c1	1880	0.0137382	0.0164254	EC
sim.mean.c1	2138	0.0280722	0.0335631	EC
sim.mean.c1	2351	0.0573615	0.0685815	EC
sim.mean.c1	2422	0.11721	0.140137	EC
sim.mean.c1	2183	0.239503	0.28635	EC
sim.mean.c1	1509	0.48939	0.585115	EC
sim.mean.c1	623	1	1.1956	EC
sim.mean.c1	98	2.04336	2.44304	EC
sim.mean.c1	2	4.17532	4.99201	EC
sim.mean.c1	0	8.53168	10.2005	EC
sim.mean.c1	0	17.4333	20.8433	EC
sim.mean.c1	0	35.6225	42.5903	EC
sim.mean.c1	0	72.7895	87.0272	EC
sim.mean.c2	0	NA	1.0405e-07	EC
sim.mean.c2	0	0	2.12611e-07	EC
sim.mean.c2	0	0	4.34441e-07	EC
sim.mean.c2	0	0	8.8772e-07	EC
sim.mean.c2	0	1.51717e-06	1.81393e-06	EC
sim.mean.c2	0	3.10013e-06	3.70651e-06	EC
sim.mean.c2	0	6.33467e-06	7.57374e-06	EC
sim.mean.c2	8	1.2944e-05	1.54759e-05	EC
sim.mean.c2	14	2.64493e-05	3.16228e-05	EC
sim.mean.c2	15	5.40454e-05	6.46167e-05	EC
sim.mean.c2	18	0.000110434	0.000132035	EC
sim.mean.c2	22	0.000225657	0.000269795	EC
sim.mean.c2	24	0.000461098	0.000551289	EC
sim.mean.c2	28	0.000942189	0.00112648	EC
sim.mean.c2	32	0.00192523	0.00230181	EC
sim.mean.c2	38	0.00393394	0.00470342	EC
sim.mean.c2	43	0.00803845	0.00961078	EC
sim.mean.c2	50	0.0164254	0.0196383	EC
sim.mean.c2	58	0.0335631	0.0401281	EC
sim.mean.c2	67	0.0685815	0.0819961	EC
sim.mean.c2	77	0.140137	0.167547	EC
sim.mean.c2	88	0.28635	0.34236	EC
sim.mean.c2	100	0.585115	0.699564	EC
sim.mean.c2	112	1.1956	1.42946	EC
sim.mean.c2	121	2.44304	2.9209	EC
sim.mean.c2	121	4.99201	5.96846	EC
sim.mean.c2	106	10.2005	12.1957	EC
sim.mean.c2	68	20.8433	24.9202	EC
sim.mean.c2	26	42.5903	50.921	EC
sim.mean.c2	3	87.0272	NA	EC
Observed	0	NA	NA	Fibroblast
Observed	0	0	1.24402e-07	Fibroblast
Observed	0	0	2.54198e-07	Fibroblast
Observed	0	0	5.19418e-07	Fibroblast
Observed	2538	0	1.06136e-06	Fibroblast
Observed	0	1.81393e-06	2.16874e-06	Fibroblast
Observed	0	3.70651e-06	4.43151e-06	Fibroblast
Observed	0	7.57374e-06	9.05517e-06	Fibroblast
Observed	0	1.54759e-05	1.8503e-05	Fibroblast
Observed	100	3.16228e-05	3.78082e-05	Fibroblast
Observed	1377	6.46167e-05	7.72558e-05	Fibroblast
Observed	1036	0.000132035	0.000157861	Fibroblast
Observed	1663	0.000269795	0.000322568	Fibroblast
Observed	1616	0.000551289	0.000659122	Fibroblast
Observed	1646	0.00112648	0.00134682	Fibroblast
Observed	1429	0.00230181	0.00275204	Fibroblast
Observed	1396	0.00470342	0.00562341	Fibroblast
Observed	1550	0.00961078	0.0114907	Fibroblast
Observed	1774	0.0196383	0.0234795	Fibroblast
Observed	2312	0.0401281	0.0479772	Fibroblast
Observed	2646	0.0819961	0.0980346	Fibroblast
Observed	2219	0.167547	0.20032	Fibroblast
Observed	1329	0.34236	0.409326	Fibroblast
Observed	716	0.699564	0.8364	Fibroblast
Observed	330	1.42946	1.70907	Fibroblast
Observed	137	2.9209	3.49223	Fibroblast
Observed	82	5.96846	7.13589	Fibroblast
Observed	70	12.1957	14.5812	Fibroblast
Observed	29	24.9202	29.7946	Fibroblast
Observed	2	50.921	60.8811	Fibroblast
sim.mean.zero	0	NA	NA	Fibroblast
sim.mean.zero	0	0	1.48735e-07	Fibroblast
sim.mean.zero	0	0	3.0392e-07	Fibroblast
sim.mean.zero	0	0	6.21017e-07	Fibroblast
sim.mean.zero	338	1.06136e-06	1.26896e-06	Fibroblast
sim.mean.zero	0	2.16874e-06	2.59294e-06	Fibroblast
sim.mean.zero	0	4.43151e-06	5.29832e-06	Fibroblast
sim.mean.zero	0	9.05517e-06	1.08264e-05	Fibroblast
sim.mean.zero	0	1.8503e-05	2.21222e-05	Fibroblast
sim.mean.zero	0	3.78082e-05	4.52035e-05	Fibroblast
sim.mean.zero	0	7.72558e-05	9.23671e-05	Fibroblast
sim.mean.zero	0	0.000157861	0.000188739	Fibroblast
sim.mean.zero	0	0.000322568	0.000385662	Fibroblast
sim.mean.zero	0	0.000659122	0.000788046	Fibroblast
sim.mean.zero	0	0.00134682	0.00161026	Fibroblast
sim.mean.zero	0	0.00275204	0.00329034	Fibroblast
sim.mean.zero	0	0.00562341	0.00672336	Fibroblast
sim.mean.zero	0	0.0114907	0.0137382	Fibroblast
sim.mean.zero	0	0.0234795	0.0280722	Fibroblast
sim.mean.zero	0	0.0479772	0.0573615	Fibroblast
sim.mean.zero	0	0.0980346	0.11721	Fibroblast
sim.mean.zero	0	0.20032	0.239503	Fibroblast
sim.mean.zero	0	0.409326	0.48939	Fibroblast
sim.mean.zero	0	0.8364	1	Fibroblast
sim.mean.zero	0	1.70907	2.04336	Fibroblast
sim.mean.zero	0	3.49223	4.17532	Fibroblast
sim.mean.zero	0	7.13589	8.53168	Fibroblast
sim.mean.zero	0	14.5812	17.4333	Fibroblast
sim.mean.zero	0	29.7946	35.6225	Fibroblast
sim.mean.zero	0	60.8811	72.7895	Fibroblast
sim.mean.c1	0	NA	NA	Fibroblast
sim.mean.c1	0	0	1.77828e-07	Fibroblast
sim.mean.c1	0	0	3.63366e-07	Fibroblast
sim.mean.c1	0	0	7.42488e-07	Fibroblast
sim.mean.c1	0	1.26896e-06	1.51717e-06	Fibroblast
sim.mean.c1	0	2.59294e-06	3.10013e-06	Fibroblast
sim.mean.c1	0	5.29832e-06	6.33467e-06	Fibroblast
sim.mean.c1	250	1.08264e-05	1.2944e-05	Fibroblast
sim.mean.c1	465	2.21222e-05	2.64493e-05	Fibroblast
sim.mean.c1	546	4.52035e-05	5.40454e-05	Fibroblast
sim.mean.c1	640	9.23671e-05	0.000110434	Fibroblast
sim.mean.c1	751	0.000188739	0.000225657	Fibroblast
sim.mean.c1	880	0.000385662	0.000461098	Fibroblast
sim.mean.c1	1032	0.000788046	0.000942189	Fibroblast
sim.mean.c1	1207	0.00161026	0.00192523	Fibroblast
sim.mean.c1	1411	0.00329034	0.00393394	Fibroblast
sim.mean.c1	1642	0.00672336	0.00803845	Fibroblast
sim.mean.c1	1895	0.0137382	0.0164254	Fibroblast
sim.mean.c1	2150	0.0280722	0.0335631	Fibroblast
sim.mean.c1	2359	0.0573615	0.0685815	Fibroblast
sim.mean.c1	2413	0.11721	0.140137	Fibroblast
sim.mean.c1	2145	0.239503	0.28635	Fibroblast
sim.mean.c1	1444	0.48939	0.585115	Fibroblast
sim.mean.c1	566	1	1.1956	Fibroblast
sim.mean.c1	81	2.04336	2.44304	Fibroblast
sim.mean.c1	1	4.17532	4.99201	Fibroblast
sim.mean.c1	0	8.53168	10.2005	Fibroblast
sim.mean.c1	0	17.4333	20.8433	Fibroblast
sim.mean.c1	0	35.6225	42.5903	Fibroblast
sim.mean.c1	0	72.7895	87.0272	Fibroblast
sim.mean.c2	0	NA	1.0405e-07	Fibroblast
sim.mean.c2	0	0	2.12611e-07	Fibroblast
sim.mean.c2	0	0	4.34441e-07	Fibroblast
sim.mean.c2	0	0	8.8772e-07	Fibroblast
sim.mean.c2	0	1.51717e-06	1.81393e-06	Fibroblast
sim.mean.c2	0	3.10013e-06	3.70651e-06	Fibroblast
sim.mean.c2	0	6.33467e-06	7.57374e-06	Fibroblast
sim.mean.c2	6	1.2944e-05	1.54759e-05	Fibroblast
sim.mean.c2	11	2.64493e-05	3.16228e-05	Fibroblast
sim.mean.c2	13	5.40454e-05	6.46167e-05	Fibroblast
sim.mean.c2	15	0.000110434	0.000132035	Fibroblast
sim.mean.c2	18	0.000225657	0.000269795	Fibroblast
sim.mean.c2	21	0.000461098	0.000551289	Fibroblast
sim.mean.c2	24	0.000942189	0.00112648	Fibroblast
sim.mean.c2	30	0.00192523	0.00230181	Fibroblast
sim.mean.c2	34	0.00393394	0.00470342	Fibroblast
sim.mean.c2	41	0.00803845	0.00961078	Fibroblast
sim.mean.c2	48	0.0164254	0.0196383	Fibroblast
sim.mean.c2	56	0.0335631	0.0401281	Fibroblast
sim.mean.c2	67	0.0685815	0.0819961	Fibroblast
sim.mean.c2	78	0.140137	0.167547	Fibroblast
sim.mean.c2	91	0.28635	0.34236	Fibroblast
sim.mean.c2	106	0.585115	0.699564	Fibroblast
sim.mean.c2	121	1.1956	1.42946	Fibroblast
sim.mean.c2	133	2.44304	2.9209	Fibroblast
sim.mean.c2	137	4.99201	5.96846	Fibroblast
sim.mean.c2	121	10.2005	12.1957	Fibroblast
sim.mean.c2	82	20.8433	24.9202	Fibroblast
sim.mean.c2	31	42.5903	50.921	Fibroblast
sim.mean.c2	4	87.0272	NA	Fibroblast
Observed	0	NA	NA	Fibromyocyte
Observed	0	0	1.24402e-07	Fibromyocyte
Observed	0	0	2.54198e-07	Fibromyocyte
Observed	0	0	5.19418e-07	Fibromyocyte
Observed	3160	0	1.06136e-06	Fibromyocyte
Observed	0	1.81393e-06	2.16874e-06	Fibromyocyte
Observed	0	3.70651e-06	4.43151e-06	Fibromyocyte
Observed	0	7.57374e-06	9.05517e-06	Fibromyocyte
Observed	0	1.54759e-05	1.8503e-05	Fibromyocyte
Observed	22	3.16228e-05	3.78082e-05	Fibromyocyte
Observed	1580	6.46167e-05	7.72558e-05	Fibromyocyte
Observed	1085	0.000132035	0.000157861	Fibromyocyte
Observed	1306	0.000269795	0.000322568	Fibromyocyte
Observed	1696	0.000551289	0.000659122	Fibromyocyte
Observed	1572	0.00112648	0.00134682	Fibromyocyte
Observed	1352	0.00230181	0.00275204	Fibromyocyte
Observed	1374	0.00470342	0.00562341	Fibromyocyte
Observed	1329	0.00961078	0.0114907	Fibromyocyte
Observed	1651	0.0196383	0.0234795	Fibromyocyte
Observed	2181	0.0401281	0.0479772	Fibromyocyte
Observed	2500	0.0819961	0.0980346	Fibromyocyte
Observed	2218	0.167547	0.20032	Fibromyocyte
Observed	1455	0.34236	0.409326	Fibromyocyte
Observed	784	0.699564	0.8364	Fibromyocyte
Observed	373	1.42946	1.70907	Fibromyocyte
Observed	165	2.9209	3.49223	Fibromyocyte
Observed	87	5.96846	7.13589	Fibromyocyte
Observed	72	12.1957	14.5812	Fibromyocyte
Observed	29	24.9202	29.7946	Fibromyocyte
Observed	5	50.921	60.8811	Fibromyocyte
sim.mean.zero	0	NA	NA	Fibromyocyte
sim.mean.zero	0	0	1.48735e-07	Fibromyocyte
sim.mean.zero	0	0	3.0392e-07	Fibromyocyte
sim.mean.zero	0	0	6.21017e-07	Fibromyocyte
sim.mean.zero	455	1.06136e-06	1.26896e-06	Fibromyocyte
sim.mean.zero	0	2.16874e-06	2.59294e-06	Fibromyocyte
sim.mean.zero	0	4.43151e-06	5.29832e-06	Fibromyocyte
sim.mean.zero	0	9.05517e-06	1.08264e-05	Fibromyocyte
sim.mean.zero	0	1.8503e-05	2.21222e-05	Fibromyocyte
sim.mean.zero	0	3.78082e-05	4.52035e-05	Fibromyocyte
sim.mean.zero	0	7.72558e-05	9.23671e-05	Fibromyocyte
sim.mean.zero	0	0.000157861	0.000188739	Fibromyocyte
sim.mean.zero	0	0.000322568	0.000385662	Fibromyocyte
sim.mean.zero	0	0.000659122	0.000788046	Fibromyocyte
sim.mean.zero	0	0.00134682	0.00161026	Fibromyocyte
sim.mean.zero	0	0.00275204	0.00329034	Fibromyocyte
sim.mean.zero	0	0.00562341	0.00672336	Fibromyocyte
sim.mean.zero	0	0.0114907	0.0137382	Fibromyocyte
sim.mean.zero	0	0.0234795	0.0280722	Fibromyocyte
sim.mean.zero	0	0.0479772	0.0573615	Fibromyocyte
sim.mean.zero	0	0.0980346	0.11721	Fibromyocyte
sim.mean.zero	0	0.20032	0.239503	Fibromyocyte
sim.mean.zero	0	0.409326	0.48939	Fibromyocyte
sim.mean.zero	0	0.8364	1	Fibromyocyte
sim.mean.zero	0	1.70907	2.04336	Fibromyocyte
sim.mean.zero	0	3.49223	4.17532	Fibromyocyte
sim.mean.zero	0	7.13589	8.53168	Fibromyocyte
sim.mean.zero	0	14.5812	17.4333	Fibromyocyte
sim.mean.zero	0	29.7946	35.6225	Fibromyocyte
sim.mean.zero	0	60.8811	72.7895	Fibromyocyte
sim.mean.c1	0	NA	NA	Fibromyocyte
sim.mean.c1	0	0	1.77828e-07	Fibromyocyte
sim.mean.c1	0	0	3.63366e-07	Fibromyocyte
sim.mean.c1	0	0	7.42488e-07	Fibromyocyte
sim.mean.c1	0	1.26896e-06	1.51717e-06	Fibromyocyte
sim.mean.c1	0	2.59294e-06	3.10013e-06	Fibromyocyte
sim.mean.c1	0	5.29832e-06	6.33467e-06	Fibromyocyte
sim.mean.c1	262	1.08264e-05	1.2944e-05	Fibromyocyte
sim.mean.c1	484	2.21222e-05	2.64493e-05	Fibromyocyte
sim.mean.c1	560	4.52035e-05	5.40454e-05	Fibromyocyte
sim.mean.c1	650	9.23671e-05	0.000110434	Fibromyocyte
sim.mean.c1	753	0.000188739	0.000225657	Fibromyocyte
sim.mean.c1	873	0.000385662	0.000461098	Fibromyocyte
sim.mean.c1	1011	0.000788046	0.000942189	Fibromyocyte
sim.mean.c1	1171	0.00161026	0.00192523	Fibromyocyte
sim.mean.c1	1352	0.00329034	0.00393394	Fibromyocyte
sim.mean.c1	1558	0.00672336	0.00803845	Fibromyocyte
sim.mean.c1	1781	0.0137382	0.0164254	Fibromyocyte
sim.mean.c1	2010	0.0280722	0.0335631	Fibromyocyte
sim.mean.c1	2204	0.0573615	0.0685815	Fibromyocyte
sim.mean.c1	2280	0.11721	0.140137	Fibromyocyte
sim.mean.c1	2099	0.239503	0.28635	Fibromyocyte
sim.mean.c1	1531	0.48939	0.585115	Fibromyocyte
sim.mean.c1	707	1	1.1956	Fibromyocyte
sim.mean.c1	138	2.04336	2.44304	Fibromyocyte
sim.mean.c1	5	4.17532	4.99201	Fibromyocyte
sim.mean.c1	0	8.53168	10.2005	Fibromyocyte
sim.mean.c1	0	17.4333	20.8433	Fibromyocyte
sim.mean.c1	0	35.6225	42.5903	Fibromyocyte
sim.mean.c1	0	72.7895	87.0272	Fibromyocyte
sim.mean.c2	0	NA	1.0405e-07	Fibromyocyte
sim.mean.c2	0	0	2.12611e-07	Fibromyocyte
sim.mean.c2	0	0	4.34441e-07	Fibromyocyte
sim.mean.c2	0	0	8.8772e-07	Fibromyocyte
sim.mean.c2	0	1.51717e-06	1.81393e-06	Fibromyocyte
sim.mean.c2	0	3.10013e-06	3.70651e-06	Fibromyocyte
sim.mean.c2	0	6.33467e-06	7.57374e-06	Fibromyocyte
sim.mean.c2	6	1.2944e-05	1.54759e-05	Fibromyocyte
sim.mean.c2	12	2.64493e-05	3.16228e-05	Fibromyocyte
sim.mean.c2	14	5.40454e-05	6.46167e-05	Fibromyocyte
sim.mean.c2	16	0.000110434	0.000132035	Fibromyocyte
sim.mean.c2	19	0.000225657	0.000269795	Fibromyocyte
sim.mean.c2	22	0.000461098	0.000551289	Fibromyocyte
sim.mean.c2	25	0.000942189	0.00112648	Fibromyocyte
sim.mean.c2	30	0.00192523	0.00230181	Fibromyocyte
sim.mean.c2	35	0.00393394	0.00470342	Fibromyocyte
sim.mean.c2	41	0.00803845	0.00961078	Fibromyocyte
sim.mean.c2	47	0.0164254	0.0196383	Fibromyocyte
sim.mean.c2	56	0.0335631	0.0401281	Fibromyocyte
sim.mean.c2	65	0.0685815	0.0819961	Fibromyocyte
sim.mean.c2	76	0.140137	0.167547	Fibromyocyte
sim.mean.c2	87	0.28635	0.34236	Fibromyocyte
sim.mean.c2	101	0.585115	0.699564	Fibromyocyte
sim.mean.c2	115	1.1956	1.42946	Fibromyocyte
sim.mean.c2	127	2.44304	2.9209	Fibromyocyte
sim.mean.c2	131	4.99201	5.96846	Fibromyocyte
sim.mean.c2	121	10.2005	12.1957	Fibromyocyte
sim.mean.c2	87	20.8433	24.9202	Fibromyocyte
sim.mean.c2	39	42.5903	50.921	Fibromyocyte
sim.mean.c2	7	87.0272	NA	Fibromyocyte
Observed	0	NA	NA	Macrophage
Observed	0	0	1.24402e-07	Macrophage
Observed	0	0	2.54198e-07	Macrophage
Observed	0	0	5.19418e-07	Macrophage
Observed	930	0	1.06136e-06	Macrophage
Observed	0	1.81393e-06	2.16874e-06	Macrophage
Observed	0	3.70651e-06	4.43151e-06	Macrophage
Observed	38	7.57374e-06	9.05517e-06	Macrophage
Observed	718	1.54759e-05	1.8503e-05	Macrophage
Observed	687	3.16228e-05	3.78082e-05	Macrophage
Observed	1404	6.46167e-05	7.72558e-05	Macrophage
Observed	1515	0.000132035	0.000157861	Macrophage
Observed	1771	0.000269795	0.000322568	Macrophage
Observed	1785	0.000551289	0.000659122	Macrophage
Observed	1711	0.00112648	0.00134682	Macrophage
Observed	1558	0.00230181	0.00275204	Macrophage
Observed	1487	0.00470342	0.00562341	Macrophage
Observed	1388	0.00961078	0.0114907	Macrophage
Observed	1636	0.0196383	0.0234795	Macrophage
Observed	2038	0.0401281	0.0479772	Macrophage
Observed	2368	0.0819961	0.0980346	Macrophage
Observed	2165	0.167547	0.20032	Macrophage
Observed	1428	0.34236	0.409326	Macrophage
Observed	728	0.699564	0.8364	Macrophage
Observed	324	1.42946	1.70907	Macrophage
Observed	133	2.9209	3.49223	Macrophage
Observed	84	5.96846	7.13589	Macrophage
Observed	73	12.1957	14.5812	Macrophage
Observed	20	24.9202	29.7946	Macrophage
Observed	8	50.921	60.8811	Macrophage
sim.mean.zero	0	NA	NA	Macrophage
sim.mean.zero	0	0	1.48735e-07	Macrophage
sim.mean.zero	0	0	3.0392e-07	Macrophage
sim.mean.zero	0	0	6.21017e-07	Macrophage
sim.mean.zero	260	1.06136e-06	1.26896e-06	Macrophage
sim.mean.zero	0	2.16874e-06	2.59294e-06	Macrophage
sim.mean.zero	0	4.43151e-06	5.29832e-06	Macrophage
sim.mean.zero	0	9.05517e-06	1.08264e-05	Macrophage
sim.mean.zero	0	1.8503e-05	2.21222e-05	Macrophage
sim.mean.zero	0	3.78082e-05	4.52035e-05	Macrophage
sim.mean.zero	0	7.72558e-05	9.23671e-05	Macrophage
sim.mean.zero	0	0.000157861	0.000188739	Macrophage
sim.mean.zero	0	0.000322568	0.000385662	Macrophage
sim.mean.zero	0	0.000659122	0.000788046	Macrophage
sim.mean.zero	0	0.00134682	0.00161026	Macrophage
sim.mean.zero	0	0.00275204	0.00329034	Macrophage
sim.mean.zero	0	0.00562341	0.00672336	Macrophage
sim.mean.zero	0	0.0114907	0.0137382	Macrophage
sim.mean.zero	0	0.0234795	0.0280722	Macrophage
sim.mean.zero	0	0.0479772	0.0573615	Macrophage
sim.mean.zero	0	0.0980346	0.11721	Macrophage
sim.mean.zero	0	0.20032	0.239503	Macrophage
sim.mean.zero	0	0.409326	0.48939	Macrophage
sim.mean.zero	0	0.8364	1	Macrophage
sim.mean.zero	0	1.70907	2.04336	Macrophage
sim.mean.zero	0	3.49223	4.17532	Macrophage
sim.mean.zero	0	7.13589	8.53168	Macrophage
sim.mean.zero	0	14.5812	17.4333	Macrophage
sim.mean.zero	0	29.7946	35.6225	Macrophage
sim.mean.zero	0	60.8811	72.7895	Macrophage
sim.mean.c1	0	NA	NA	Macrophage
sim.mean.c1	0	0	1.77828e-07	Macrophage
sim.mean.c1	0	0	3.63366e-07	Macrophage
sim.mean.c1	0	0	7.42488e-07	Macrophage
sim.mean.c1	0	1.26896e-06	1.51717e-06	Macrophage
sim.mean.c1	0	2.59294e-06	3.10013e-06	Macrophage
sim.mean.c1	0	5.29832e-06	6.33467e-06	Macrophage
sim.mean.c1	246	1.08264e-05	1.2944e-05	Macrophage
sim.mean.c1	460	2.21222e-05	2.64493e-05	Macrophage
sim.mean.c1	542	4.52035e-05	5.40454e-05	Macrophage
sim.mean.c1	639	9.23671e-05	0.000110434	Macrophage
sim.mean.c1	753	0.000188739	0.000225657	Macrophage
sim.mean.c1	887	0.000385662	0.000461098	Macrophage
sim.mean.c1	1045	0.000788046	0.000942189	Macrophage
sim.mean.c1	1230	0.00161026	0.00192523	Macrophage
sim.mean.c1	1444	0.00329034	0.00393394	Macrophage
sim.mean.c1	1689	0.00672336	0.00803845	Macrophage
sim.mean.c1	1956	0.0137382	0.0164254	Macrophage
sim.mean.c1	2227	0.0280722	0.0335631	Macrophage
sim.mean.c1	2445	0.0573615	0.0685815	Macrophage
sim.mean.c1	2491	0.11721	0.140137	Macrophage
sim.mean.c1	2188	0.239503	0.28635	Macrophage
sim.mean.c1	1428	0.48939	0.585115	Macrophage
sim.mean.c1	526	1	1.1956	Macrophage
sim.mean.c1	67	2.04336	2.44304	Macrophage
sim.mean.c1	1	4.17532	4.99201	Macrophage
sim.mean.c1	0	8.53168	10.2005	Macrophage
sim.mean.c1	0	17.4333	20.8433	Macrophage
sim.mean.c1	0	35.6225	42.5903	Macrophage
sim.mean.c1	0	72.7895	87.0272	Macrophage
sim.mean.c2	0	NA	1.0405e-07	Macrophage
sim.mean.c2	0	0	2.12611e-07	Macrophage
sim.mean.c2	0	0	4.34441e-07	Macrophage
sim.mean.c2	0	0	8.8772e-07	Macrophage
sim.mean.c2	0	1.51717e-06	1.81393e-06	Macrophage
sim.mean.c2	0	3.10013e-06	3.70651e-06	Macrophage
sim.mean.c2	0	6.33467e-06	7.57374e-06	Macrophage
sim.mean.c2	5	1.2944e-05	1.54759e-05	Macrophage
sim.mean.c2	9	2.64493e-05	3.16228e-05	Macrophage
sim.mean.c2	11	5.40454e-05	6.46167e-05	Macrophage
sim.mean.c2	12	0.000110434	0.000132035	Macrophage
sim.mean.c2	15	0.000225657	0.000269795	Macrophage
sim.mean.c2	17	0.000461098	0.000551289	Macrophage
sim.mean.c2	21	0.000942189	0.00112648	Macrophage
sim.mean.c2	24	0.00192523	0.00230181	Macrophage
sim.mean.c2	29	0.00393394	0.00470342	Macrophage
sim.mean.c2	34	0.00803845	0.00961078	Macrophage
sim.mean.c2	40	0.0164254	0.0196383	Macrophage
sim.mean.c2	47	0.0335631	0.0401281	Macrophage
sim.mean.c2	56	0.0685815	0.0819961	Macrophage
sim.mean.c2	66	0.140137	0.167547	Macrophage
sim.mean.c2	78	0.28635	0.34236	Macrophage
sim.mean.c2	90	0.585115	0.699564	Macrophage
sim.mean.c2	103	1.1956	1.42946	Macrophage
sim.mean.c2	115	2.44304	2.9209	Macrophage
sim.mean.c2	119	4.99201	5.96846	Macrophage
sim.mean.c2	108	10.2005	12.1957	Macrophage
sim.mean.c2	76	20.8433	24.9202	Macrophage
sim.mean.c2	31	42.5903	50.921	Macrophage
sim.mean.c2	5	87.0272	NA	Macrophage
Observed	0	NA	NA	Mast cell
Observed	0	0	1.24402e-07	Mast cell
Observed	0	0	2.54198e-07	Mast cell
Observed	0	0	5.19418e-07	Mast cell
Observed	6103	0	1.06136e-06	Mast cell
Observed	0	1.81393e-06	2.16874e-06	Mast cell
Observed	0	3.70651e-06	4.43151e-06	Mast cell
Observed	0	7.57374e-06	9.05517e-06	Mast cell
Observed	0	1.54759e-05	1.8503e-05	Mast cell
Observed	0	3.16228e-05	3.78082e-05	Mast cell
Observed	0	6.46167e-05	7.72558e-05	Mast cell
Observed	5	0.000132035	0.000157861	Mast cell
Observed	2263	0.000269795	0.000322568	Mast cell
Observed	1971	0.000551289	0.000659122	Mast cell
Observed	1437	0.00112648	0.00134682	Mast cell
Observed	1739	0.00230181	0.00275204	Mast cell
Observed	1462	0.00470342	0.00562341	Mast cell
Observed	1751	0.00961078	0.0114907	Mast cell
Observed	2039	0.0196383	0.0234795	Mast cell
Observed	2395	0.0401281	0.0479772	Mast cell
Observed	2141	0.0819961	0.0980346	Mast cell
Observed	1338	0.167547	0.20032	Mast cell
Observed	716	0.34236	0.409326	Mast cell
Observed	314	0.699564	0.8364	Mast cell
Observed	134	1.42946	1.70907	Mast cell
Observed	79	2.9209	3.49223	Mast cell
Observed	50	5.96846	7.13589	Mast cell
Observed	48	12.1957	14.5812	Mast cell
Observed	11	24.9202	29.7946	Mast cell
Observed	3	50.921	60.8811	Mast cell
sim.mean.zero	0	NA	NA	Mast cell
sim.mean.zero	0	0	1.48735e-07	Mast cell
sim.mean.zero	0	0	3.0392e-07	Mast cell
sim.mean.zero	0	0	6.21017e-07	Mast cell
sim.mean.zero	1083	1.06136e-06	1.26896e-06	Mast cell
sim.mean.zero	0	2.16874e-06	2.59294e-06	Mast cell
sim.mean.zero	0	4.43151e-06	5.29832e-06	Mast cell
sim.mean.zero	0	9.05517e-06	1.08264e-05	Mast cell
sim.mean.zero	0	1.8503e-05	2.21222e-05	Mast cell
sim.mean.zero	0	3.78082e-05	4.52035e-05	Mast cell
sim.mean.zero	0	7.72558e-05	9.23671e-05	Mast cell
sim.mean.zero	0	0.000157861	0.000188739	Mast cell
sim.mean.zero	0	0.000322568	0.000385662	Mast cell
sim.mean.zero	0	0.000659122	0.000788046	Mast cell
sim.mean.zero	0	0.00134682	0.00161026	Mast cell
sim.mean.zero	0	0.00275204	0.00329034	Mast cell
sim.mean.zero	0	0.00562341	0.00672336	Mast cell
sim.mean.zero	0	0.0114907	0.0137382	Mast cell
sim.mean.zero	0	0.0234795	0.0280722	Mast cell
sim.mean.zero	0	0.0479772	0.0573615	Mast cell
sim.mean.zero	0	0.0980346	0.11721	Mast cell
sim.mean.zero	0	0.20032	0.239503	Mast cell
sim.mean.zero	0	0.409326	0.48939	Mast cell
sim.mean.zero	0	0.8364	1	Mast cell
sim.mean.zero	0	1.70907	2.04336	Mast cell
sim.mean.zero	0	3.49223	4.17532	Mast cell
sim.mean.zero	0	7.13589	8.53168	Mast cell
sim.mean.zero	0	14.5812	17.4333	Mast cell
sim.mean.zero	0	29.7946	35.6225	Mast cell
sim.mean.zero	0	60.8811	72.7895	Mast cell
sim.mean.c1	0	NA	NA	Mast cell
sim.mean.c1	0	0	1.77828e-07	Mast cell
sim.mean.c1	0	0	3.63366e-07	Mast cell
sim.mean.c1	0	0	7.42488e-07	Mast cell
sim.mean.c1	0	1.26896e-06	1.51717e-06	Mast cell
sim.mean.c1	0	2.59294e-06	3.10013e-06	Mast cell
sim.mean.c1	0	5.29832e-06	6.33467e-06	Mast cell
sim.mean.c1	310	1.08264e-05	1.2944e-05	Mast cell
sim.mean.c1	570	2.21222e-05	2.64493e-05	Mast cell
sim.mean.c1	654	4.52035e-05	5.40454e-05	Mast cell
sim.mean.c1	752	9.23671e-05	0.000110434	Mast cell
sim.mean.c1	865	0.000188739	0.000225657	Mast cell
sim.mean.c1	994	0.000385662	0.000461098	Mast cell
sim.mean.c1	1141	0.000788046	0.000942189	Mast cell
sim.mean.c1	1309	0.00161026	0.00192523	Mast cell
sim.mean.c1	1494	0.00329034	0.00393394	Mast cell
sim.mean.c1	1697	0.00672336	0.00803845	Mast cell
sim.mean.c1	1899	0.0137382	0.0164254	Mast cell
sim.mean.c1	2070	0.0280722	0.0335631	Mast cell
sim.mean.c1	2130	0.0573615	0.0685815	Mast cell
sim.mean.c1	1959	0.11721	0.140137	Mast cell
sim.mean.c1	1435	0.239503	0.28635	Mast cell
sim.mean.c1	675	0.48939	0.585115	Mast cell
sim.mean.c1	136	1	1.1956	Mast cell
sim.mean.c1	6	2.04336	2.44304	Mast cell
sim.mean.c1	0	4.17532	4.99201	Mast cell
sim.mean.c1	0	8.53168	10.2005	Mast cell
sim.mean.c1	0	17.4333	20.8433	Mast cell
sim.mean.c1	0	35.6225	42.5903	Mast cell
sim.mean.c1	0	72.7895	87.0272	Mast cell
sim.mean.c2	0	NA	1.0405e-07	Mast cell
sim.mean.c2	0	0	2.12611e-07	Mast cell
sim.mean.c2	0	0	4.34441e-07	Mast cell
sim.mean.c2	0	0	8.8772e-07	Mast cell
sim.mean.c2	0	1.51717e-06	1.81393e-06	Mast cell
sim.mean.c2	0	3.10013e-06	3.70651e-06	Mast cell
sim.mean.c2	0	6.33467e-06	7.57374e-06	Mast cell
sim.mean.c2	11	1.2944e-05	1.54759e-05	Mast cell
sim.mean.c2	20	2.64493e-05	3.16228e-05	Mast cell
sim.mean.c2	22	5.40454e-05	6.46167e-05	Mast cell
sim.mean.c2	24	0.000110434	0.000132035	Mast cell
sim.mean.c2	28	0.000225657	0.000269795	Mast cell
sim.mean.c2	31	0.000461098	0.000551289	Mast cell
sim.mean.c2	34	0.000942189	0.00112648	Mast cell
sim.mean.c2	39	0.00192523	0.00230181	Mast cell
sim.mean.c2	44	0.00393394	0.00470342	Mast cell
sim.mean.c2	49	0.00803845	0.00961078	Mast cell
sim.mean.c2	54	0.0164254	0.0196383	Mast cell
sim.mean.c2	61	0.0335631	0.0401281	Mast cell
sim.mean.c2	69	0.0685815	0.0819961	Mast cell
sim.mean.c2	76	0.140137	0.167547	Mast cell
sim.mean.c2	85	0.28635	0.34236	Mast cell
sim.mean.c2	93	0.585115	0.699564	Mast cell
sim.mean.c2	100	1.1956	1.42946	Mast cell
sim.mean.c2	104	2.44304	2.9209	Mast cell
sim.mean.c2	99	4.99201	5.96846	Mast cell
sim.mean.c2	79	10.2005	12.1957	Mast cell
sim.mean.c2	46	20.8433	24.9202	Mast cell
sim.mean.c2	14	42.5903	50.921	Mast cell
sim.mean.c2	1	87.0272	NA	Mast cell
Observed	0	NA	NA	Monocyte
Observed	0	0	1.24402e-07	Monocyte
Observed	0	0	2.54198e-07	Monocyte
Observed	0	0	5.19418e-07	Monocyte
Observed	2711	0	1.06136e-06	Monocyte
Observed	0	1.81393e-06	2.16874e-06	Monocyte
Observed	0	3.70651e-06	4.43151e-06	Monocyte
Observed	0	7.57374e-06	9.05517e-06	Monocyte
Observed	0	1.54759e-05	1.8503e-05	Monocyte
Observed	87	3.16228e-05	3.78082e-05	Monocyte
Observed	1604	6.46167e-05	7.72558e-05	Monocyte
Observed	1844	0.000132035	0.000157861	Monocyte
Observed	1839	0.000269795	0.000322568	Monocyte
Observed	1821	0.000551289	0.000659122	Monocyte
Observed	1706	0.00112648	0.00134682	Monocyte
Observed	1583	0.00230181	0.00275204	Monocyte
Observed	1514	0.00470342	0.00562341	Monocyte
Observed	1566	0.00961078	0.0114907	Monocyte
Observed	1768	0.0196383	0.0234795	Monocyte
Observed	2124	0.0401281	0.0479772	Monocyte
Observed	2183	0.0819961	0.0980346	Monocyte
Observed	1750	0.167547	0.20032	Monocyte
Observed	962	0.34236	0.409326	Monocyte
Observed	473	0.699564	0.8364	Monocyte
Observed	225	1.42946	1.70907	Monocyte
Observed	88	2.9209	3.49223	Monocyte
Observed	75	5.96846	7.13589	Monocyte
Observed	56	12.1957	14.5812	Monocyte
Observed	16	24.9202	29.7946	Monocyte
Observed	2	50.921	60.8811	Monocyte
sim.mean.zero	0	NA	NA	Monocyte
sim.mean.zero	0	0	1.48735e-07	Monocyte
sim.mean.zero	0	0	3.0392e-07	Monocyte
sim.mean.zero	0	0	6.21017e-07	Monocyte
sim.mean.zero	346	1.06136e-06	1.26896e-06	Monocyte
sim.mean.zero	0	2.16874e-06	2.59294e-06	Monocyte
sim.mean.zero	0	4.43151e-06	5.29832e-06	Monocyte
sim.mean.zero	0	9.05517e-06	1.08264e-05	Monocyte
sim.mean.zero	0	1.8503e-05	2.21222e-05	Monocyte
sim.mean.zero	0	3.78082e-05	4.52035e-05	Monocyte
sim.mean.zero	0	7.72558e-05	9.23671e-05	Monocyte
sim.mean.zero	0	0.000157861	0.000188739	Monocyte
sim.mean.zero	0	0.000322568	0.000385662	Monocyte
sim.mean.zero	0	0.000659122	0.000788046	Monocyte
sim.mean.zero	0	0.00134682	0.00161026	Monocyte
sim.mean.zero	0	0.00275204	0.00329034	Monocyte
sim.mean.zero	0	0.00562341	0.00672336	Monocyte
sim.mean.zero	0	0.0114907	0.0137382	Monocyte
sim.mean.zero	0	0.0234795	0.0280722	Monocyte
sim.mean.zero	0	0.0479772	0.0573615	Monocyte
sim.mean.zero	0	0.0980346	0.11721	Monocyte
sim.mean.zero	0	0.20032	0.239503	Monocyte
sim.mean.zero	0	0.409326	0.48939	Monocyte
sim.mean.zero	0	0.8364	1	Monocyte
sim.mean.zero	0	1.70907	2.04336	Monocyte
sim.mean.zero	0	3.49223	4.17532	Monocyte
sim.mean.zero	0	7.13589	8.53168	Monocyte
sim.mean.zero	0	14.5812	17.4333	Monocyte
sim.mean.zero	0	29.7946	35.6225	Monocyte
sim.mean.zero	0	60.8811	72.7895	Monocyte
sim.mean.c1	0	NA	NA	Monocyte
sim.mean.c1	0	0	1.77828e-07	Monocyte
sim.mean.c1	0	0	3.63366e-07	Monocyte
sim.mean.c1	0	0	7.42488e-07	Monocyte
sim.mean.c1	0	1.26896e-06	1.51717e-06	Monocyte
sim.mean.c1	0	2.59294e-06	3.10013e-06	Monocyte
sim.mean.c1	0	5.29832e-06	6.33467e-06	Monocyte
sim.mean.c1	290	1.08264e-05	1.2944e-05	Monocyte
sim.mean.c1	535	2.21222e-05	2.64493e-05	Monocyte
sim.mean.c1	623	4.52035e-05	5.40454e-05	Monocyte
sim.mean.c1	723	9.23671e-05	0.000110434	Monocyte
sim.mean.c1	840	0.000188739	0.000225657	Monocyte
sim.mean.c1	976	0.000385662	0.000461098	Monocyte
sim.mean.c1	1133	0.000788046	0.000942189	Monocyte
sim.mean.c1	1312	0.00161026	0.00192523	Monocyte
sim.mean.c1	1517	0.00329034	0.00393394	Monocyte
sim.mean.c1	1743	0.00672336	0.00803845	Monocyte
sim.mean.c1	1979	0.0137382	0.0164254	Monocyte
sim.mean.c1	2194	0.0280722	0.0335631	Monocyte
sim.mean.c1	2315	0.0573615	0.0685815	Monocyte
sim.mean.c1	2213	0.11721	0.140137	Monocyte
sim.mean.c1	1732	0.239503	0.28635	Monocyte
sim.mean.c1	917	0.48939	0.585115	Monocyte
sim.mean.c1	230	1	1.1956	Monocyte
sim.mean.c1	14	2.04336	2.44304	Monocyte
sim.mean.c1	0	4.17532	4.99201	Monocyte
sim.mean.c1	0	8.53168	10.2005	Monocyte
sim.mean.c1	0	17.4333	20.8433	Monocyte
sim.mean.c1	0	35.6225	42.5903	Monocyte
sim.mean.c1	0	72.7895	87.0272	Monocyte
sim.mean.c2	0	NA	1.0405e-07	Monocyte
sim.mean.c2	0	0	2.12611e-07	Monocyte
sim.mean.c2	0	0	4.34441e-07	Monocyte
sim.mean.c2	0	0	8.8772e-07	Monocyte
sim.mean.c2	0	1.51717e-06	1.81393e-06	Monocyte
sim.mean.c2	0	3.10013e-06	3.70651e-06	Monocyte
sim.mean.c2	0	6.33467e-06	7.57374e-06	Monocyte
sim.mean.c2	6	1.2944e-05	1.54759e-05	Monocyte
sim.mean.c2	12	2.64493e-05	3.16228e-05	Monocyte
sim.mean.c2	14	5.40454e-05	6.46167e-05	Monocyte
sim.mean.c2	16	0.000110434	0.000132035	Monocyte
sim.mean.c2	20	0.000225657	0.000269795	Monocyte
sim.mean.c2	23	0.000461098	0.000551289	Monocyte
sim.mean.c2	27	0.000942189	0.00112648	Monocyte
sim.mean.c2	31	0.00192523	0.00230181	Monocyte
sim.mean.c2	38	0.00393394	0.00470342	Monocyte
sim.mean.c2	44	0.00803845	0.00961078	Monocyte
sim.mean.c2	52	0.0164254	0.0196383	Monocyte
sim.mean.c2	61	0.0335631	0.0401281	Monocyte
sim.mean.c2	72	0.0685815	0.0819961	Monocyte
sim.mean.c2	84	0.140137	0.167547	Monocyte
sim.mean.c2	98	0.28635	0.34236	Monocyte
sim.mean.c2	113	0.585115	0.699564	Monocyte
sim.mean.c2	128	1.1956	1.42946	Monocyte
sim.mean.c2	137	2.44304	2.9209	Monocyte
sim.mean.c2	134	4.99201	5.96846	Monocyte
sim.mean.c2	107	10.2005	12.1957	Monocyte
sim.mean.c2	60	20.8433	24.9202	Monocyte
sim.mean.c2	16	42.5903	50.921	Monocyte
sim.mean.c2	1	87.0272	NA	Monocyte
Observed	0	NA	NA	Neutrophil
Observed	0	0	1.24402e-07	Neutrophil
Observed	0	0	2.54198e-07	Neutrophil
Observed	0	0	5.19418e-07	Neutrophil
Observed	9500	0	1.06136e-06	Neutrophil
Observed	0	1.81393e-06	2.16874e-06	Neutrophil
Observed	0	3.70651e-06	4.43151e-06	Neutrophil
Observed	0	7.57374e-06	9.05517e-06	Neutrophil
Observed	0	1.54759e-05	1.8503e-05	Neutrophil
Observed	0	3.16228e-05	3.78082e-05	Neutrophil
Observed	0	6.46167e-05	7.72558e-05	Neutrophil
Observed	2420	0.000132035	0.000157861	Neutrophil
Observed	1316	0.000269795	0.000322568	Neutrophil
Observed	1580	0.000551289	0.000659122	Neutrophil
Observed	1655	0.00112648	0.00134682	Neutrophil
Observed	2151	0.00230181	0.00275204	Neutrophil
Observed	1750	0.00470342	0.00562341	Neutrophil
Observed	1578	0.00961078	0.0114907	Neutrophil
Observed	1296	0.0196383	0.0234795	Neutrophil
Observed	1081	0.0401281	0.0479772	Neutrophil
Observed	780	0.0819961	0.0980346	Neutrophil
Observed	432	0.167547	0.20032	Neutrophil
Observed	255	0.34236	0.409326	Neutrophil
Observed	119	0.699564	0.8364	Neutrophil
Observed	55	1.42946	1.70907	Neutrophil
Observed	17	2.9209	3.49223	Neutrophil
Observed	4	5.96846	7.13589	Neutrophil
Observed	8	12.1957	14.5812	Neutrophil
Observed	1	24.9202	29.7946	Neutrophil
Observed	2	50.921	60.8811	Neutrophil
sim.mean.zero	0	NA	NA	Neutrophil
sim.mean.zero	0	0	1.48735e-07	Neutrophil
sim.mean.zero	0	0	3.0392e-07	Neutrophil
sim.mean.zero	0	0	6.21017e-07	Neutrophil
sim.mean.zero	1872	1.06136e-06	1.26896e-06	Neutrophil
sim.mean.zero	0	2.16874e-06	2.59294e-06	Neutrophil
sim.mean.zero	0	4.43151e-06	5.29832e-06	Neutrophil
sim.mean.zero	0	9.05517e-06	1.08264e-05	Neutrophil
sim.mean.zero	0	1.8503e-05	2.21222e-05	Neutrophil
sim.mean.zero	0	3.78082e-05	4.52035e-05	Neutrophil
sim.mean.zero	0	7.72558e-05	9.23671e-05	Neutrophil
sim.mean.zero	0	0.000157861	0.000188739	Neutrophil
sim.mean.zero	0	0.000322568	0.000385662	Neutrophil
sim.mean.zero	0	0.000659122	0.000788046	Neutrophil
sim.mean.zero	0	0.00134682	0.00161026	Neutrophil
sim.mean.zero	0	0.00275204	0.00329034	Neutrophil
sim.mean.zero	0	0.00562341	0.00672336	Neutrophil
sim.mean.zero	0	0.0114907	0.0137382	Neutrophil
sim.mean.zero	0	0.0234795	0.0280722	Neutrophil
sim.mean.zero	0	0.0479772	0.0573615	Neutrophil
sim.mean.zero	0	0.0980346	0.11721	Neutrophil
sim.mean.zero	0	0.20032	0.239503	Neutrophil
sim.mean.zero	0	0.409326	0.48939	Neutrophil
sim.mean.zero	0	0.8364	1	Neutrophil
sim.mean.zero	0	1.70907	2.04336	Neutrophil
sim.mean.zero	0	3.49223	4.17532	Neutrophil
sim.mean.zero	0	7.13589	8.53168	Neutrophil
sim.mean.zero	0	14.5812	17.4333	Neutrophil
sim.mean.zero	0	29.7946	35.6225	Neutrophil
sim.mean.zero	0	60.8811	72.7895	Neutrophil
sim.mean.c1	0	NA	NA	Neutrophil
sim.mean.c1	0	0	1.77828e-07	Neutrophil
sim.mean.c1	0	0	3.63366e-07	Neutrophil
sim.mean.c1	0	0	7.42488e-07	Neutrophil
sim.mean.c1	0	1.26896e-06	1.51717e-06	Neutrophil
sim.mean.c1	0	2.59294e-06	3.10013e-06	Neutrophil
sim.mean.c1	0	5.29832e-06	6.33467e-06	Neutrophil
sim.mean.c1	426	1.08264e-05	1.2944e-05	Neutrophil
sim.mean.c1	767	2.21222e-05	2.64493e-05	Neutrophil
sim.mean.c1	864	4.52035e-05	5.40454e-05	Neutrophil
sim.mean.c1	973	9.23671e-05	0.000110434	Neutrophil
sim.mean.c1	1093	0.000188739	0.000225657	Neutrophil
sim.mean.c1	1227	0.000385662	0.000461098	Neutrophil
sim.mean.c1	1373	0.000788046	0.000942189	Neutrophil
sim.mean.c1	1526	0.00161026	0.00192523	Neutrophil
sim.mean.c1	1676	0.00329034	0.00393394	Neutrophil
sim.mean.c1	1790	0.00672336	0.00803845	Neutrophil
sim.mean.c1	1811	0.0137382	0.0164254	Neutrophil
sim.mean.c1	1642	0.0280722	0.0335631	Neutrophil
sim.mean.c1	1194	0.0573615	0.0685815	Neutrophil
sim.mean.c1	563	0.11721	0.140137	Neutrophil
sim.mean.c1	118	0.239503	0.28635	Neutrophil
sim.mean.c1	5	0.48939	0.585115	Neutrophil
sim.mean.c1	0	1	1.1956	Neutrophil
sim.mean.c1	0	2.04336	2.44304	Neutrophil
sim.mean.c1	0	4.17532	4.99201	Neutrophil
sim.mean.c1	0	8.53168	10.2005	Neutrophil
sim.mean.c1	0	17.4333	20.8433	Neutrophil
sim.mean.c1	0	35.6225	42.5903	Neutrophil
sim.mean.c1	0	72.7895	87.0272	Neutrophil
sim.mean.c2	0	NA	1.0405e-07	Neutrophil
sim.mean.c2	0	0	2.12611e-07	Neutrophil
sim.mean.c2	0	0	4.34441e-07	Neutrophil
sim.mean.c2	0	0	8.8772e-07	Neutrophil
sim.mean.c2	0	1.51717e-06	1.81393e-06	Neutrophil
sim.mean.c2	0	3.10013e-06	3.70651e-06	Neutrophil
sim.mean.c2	0	6.33467e-06	7.57374e-06	Neutrophil
sim.mean.c2	7	1.2944e-05	1.54759e-05	Neutrophil
sim.mean.c2	13	2.64493e-05	3.16228e-05	Neutrophil
sim.mean.c2	16	5.40454e-05	6.46167e-05	Neutrophil
sim.mean.c2	20	0.000110434	0.000132035	Neutrophil
sim.mean.c2	24	0.000225657	0.000269795	Neutrophil
sim.mean.c2	29	0.000461098	0.000551289	Neutrophil
sim.mean.c2	36	0.000942189	0.00112648	Neutrophil
sim.mean.c2	43	0.00192523	0.00230181	Neutrophil
sim.mean.c2	53	0.00393394	0.00470342	Neutrophil
sim.mean.c2	63	0.00803845	0.00961078	Neutrophil
sim.mean.c2	78	0.0164254	0.0196383	Neutrophil
sim.mean.c2	93	0.0335631	0.0401281	Neutrophil
sim.mean.c2	111	0.0685815	0.0819961	Neutrophil
sim.mean.c2	132	0.140137	0.167547	Neutrophil
sim.mean.c2	151	0.28635	0.34236	Neutrophil
sim.mean.c2	163	0.585115	0.699564	Neutrophil
sim.mean.c2	153	1.1956	1.42946	Neutrophil
sim.mean.c2	114	2.44304	2.9209	Neutrophil
sim.mean.c2	51	4.99201	5.96846	Neutrophil
sim.mean.c2	9	10.2005	12.1957	Neutrophil
sim.mean.c2	0	20.8433	24.9202	Neutrophil
sim.mean.c2	0	42.5903	50.921	Neutrophil
sim.mean.c2	0	87.0272	NA	Neutrophil
Observed	0	NA	NA	NK cell
Observed	0	0	1.24402e-07	NK cell
Observed	0	0	2.54198e-07	NK cell
Observed	0	0	5.19418e-07	NK cell
Observed	4258	0	1.06136e-06	NK cell
Observed	0	1.81393e-06	2.16874e-06	NK cell
Observed	0	3.70651e-06	4.43151e-06	NK cell
Observed	0	7.57374e-06	9.05517e-06	NK cell
Observed	0	1.54759e-05	1.8503e-05	NK cell
Observed	0	3.16228e-05	3.78082e-05	NK cell
Observed	1785	6.46167e-05	7.72558e-05	NK cell
Observed	1840	0.000132035	0.000157861	NK cell
Observed	1495	0.000269795	0.000322568	NK cell
Observed	2036	0.000551289	0.000659122	NK cell
Observed	1524	0.00112648	0.00134682	NK cell
Observed	1475	0.00230181	0.00275204	NK cell
Observed	1387	0.00470342	0.00562341	NK cell
Observed	1672	0.00961078	0.0114907	NK cell
Observed	2066	0.0196383	0.0234795	NK cell
Observed	2354	0.0401281	0.0479772	NK cell
Observed	1918	0.0819961	0.0980346	NK cell
Observed	1145	0.167547	0.20032	NK cell
Observed	562	0.34236	0.409326	NK cell
Observed	249	0.699564	0.8364	NK cell
Observed	87	1.42946	1.70907	NK cell
Observed	59	2.9209	3.49223	NK cell
Observed	54	5.96846	7.13589	NK cell
Observed	27	12.1957	14.5812	NK cell
Observed	5	24.9202	29.7946	NK cell
Observed	1	50.921	60.8811	NK cell
sim.mean.zero	0	NA	NA	NK cell
sim.mean.zero	0	0	1.48735e-07	NK cell
sim.mean.zero	0	0	3.0392e-07	NK cell
sim.mean.zero	0	0	6.21017e-07	NK cell
sim.mean.zero	680	1.06136e-06	1.26896e-06	NK cell
sim.mean.zero	0	2.16874e-06	2.59294e-06	NK cell
sim.mean.zero	0	4.43151e-06	5.29832e-06	NK cell
sim.mean.zero	0	9.05517e-06	1.08264e-05	NK cell
sim.mean.zero	0	1.8503e-05	2.21222e-05	NK cell
sim.mean.zero	0	3.78082e-05	4.52035e-05	NK cell
sim.mean.zero	0	7.72558e-05	9.23671e-05	NK cell
sim.mean.zero	0	0.000157861	0.000188739	NK cell
sim.mean.zero	0	0.000322568	0.000385662	NK cell
sim.mean.zero	0	0.000659122	0.000788046	NK cell
sim.mean.zero	0	0.00134682	0.00161026	NK cell
sim.mean.zero	0	0.00275204	0.00329034	NK cell
sim.mean.zero	0	0.00562341	0.00672336	NK cell
sim.mean.zero	0	0.0114907	0.0137382	NK cell
sim.mean.zero	0	0.0234795	0.0280722	NK cell
sim.mean.zero	0	0.0479772	0.0573615	NK cell
sim.mean.zero	0	0.0980346	0.11721	NK cell
sim.mean.zero	0	0.20032	0.239503	NK cell
sim.mean.zero	0	0.409326	0.48939	NK cell
sim.mean.zero	0	0.8364	1	NK cell
sim.mean.zero	0	1.70907	2.04336	NK cell
sim.mean.zero	0	3.49223	4.17532	NK cell
sim.mean.zero	0	7.13589	8.53168	NK cell
sim.mean.zero	0	14.5812	17.4333	NK cell
sim.mean.zero	0	29.7946	35.6225	NK cell
sim.mean.zero	0	60.8811	72.7895	NK cell
sim.mean.c1	0	NA	NA	NK cell
sim.mean.c1	0	0	1.77828e-07	NK cell
sim.mean.c1	0	0	3.63366e-07	NK cell
sim.mean.c1	0	0	7.42488e-07	NK cell
sim.mean.c1	0	1.26896e-06	1.51717e-06	NK cell
sim.mean.c1	0	2.59294e-06	3.10013e-06	NK cell
sim.mean.c1	0	5.29832e-06	6.33467e-06	NK cell
sim.mean.c1	328	1.08264e-05	1.2944e-05	NK cell
sim.mean.c1	602	2.21222e-05	2.64493e-05	NK cell
sim.mean.c1	694	4.52035e-05	5.40454e-05	NK cell
sim.mean.c1	800	9.23671e-05	0.000110434	NK cell
sim.mean.c1	923	0.000188739	0.000225657	NK cell
sim.mean.c1	1062	0.000385662	0.000461098	NK cell
sim.mean.c1	1223	0.000788046	0.000942189	NK cell
sim.mean.c1	1404	0.00161026	0.00192523	NK cell
sim.mean.c1	1605	0.00329034	0.00393394	NK cell
sim.mean.c1	1820	0.00672336	0.00803845	NK cell
sim.mean.c1	2026	0.0137382	0.0164254	NK cell
sim.mean.c1	2177	0.0280722	0.0335631	NK cell
sim.mean.c1	2172	0.0573615	0.0685815	NK cell
sim.mean.c1	1870	0.11721	0.140137	NK cell
sim.mean.c1	1199	0.239503	0.28635	NK cell
sim.mean.c1	435	0.48939	0.585115	NK cell
sim.mean.c1	55	1	1.1956	NK cell
sim.mean.c1	1	2.04336	2.44304	NK cell
sim.mean.c1	0	4.17532	4.99201	NK cell
sim.mean.c1	0	8.53168	10.2005	NK cell
sim.mean.c1	0	17.4333	20.8433	NK cell
sim.mean.c1	0	35.6225	42.5903	NK cell
sim.mean.c1	0	72.7895	87.0272	NK cell
sim.mean.c2	0	NA	1.0405e-07	NK cell
sim.mean.c2	0	0	2.12611e-07	NK cell
sim.mean.c2	0	0	4.34441e-07	NK cell
sim.mean.c2	0	0	8.8772e-07	NK cell
sim.mean.c2	0	1.51717e-06	1.81393e-06	NK cell
sim.mean.c2	0	3.10013e-06	3.70651e-06	NK cell
sim.mean.c2	0	6.33467e-06	7.57374e-06	NK cell
sim.mean.c2	11	1.2944e-05	1.54759e-05	NK cell
sim.mean.c2	21	2.64493e-05	3.16228e-05	NK cell
sim.mean.c2	23	5.40454e-05	6.46167e-05	NK cell
sim.mean.c2	25	0.000110434	0.000132035	NK cell
sim.mean.c2	29	0.000225657	0.000269795	NK cell
sim.mean.c2	32	0.000461098	0.000551289	NK cell
sim.mean.c2	36	0.000942189	0.00112648	NK cell
sim.mean.c2	41	0.00192523	0.00230181	NK cell
sim.mean.c2	45	0.00393394	0.00470342	NK cell
sim.mean.c2	51	0.00803845	0.00961078	NK cell
sim.mean.c2	56	0.0164254	0.0196383	NK cell
sim.mean.c2	64	0.0335631	0.0401281	NK cell
sim.mean.c2	71	0.0685815	0.0819961	NK cell
sim.mean.c2	79	0.140137	0.167547	NK cell
sim.mean.c2	88	0.28635	0.34236	NK cell
sim.mean.c2	95	0.585115	0.699564	NK cell
sim.mean.c2	101	1.1956	1.42946	NK cell
sim.mean.c2	102	2.44304	2.9209	NK cell
sim.mean.c2	91	4.99201	5.96846	NK cell
sim.mean.c2	64	10.2005	12.1957	NK cell
sim.mean.c2	30	20.8433	24.9202	NK cell
sim.mean.c2	5	42.5903	50.921	NK cell
sim.mean.c2	0	87.0272	NA	NK cell
Observed	0	NA	NA	Plasma cell
Observed	0	0	1.24402e-07	Plasma cell
Observed	0	0	2.54198e-07	Plasma cell
Observed	0	0	5.19418e-07	Plasma cell
Observed	6150	0	1.06136e-06	Plasma cell
Observed	0	1.81393e-06	2.16874e-06	Plasma cell
Observed	0	3.70651e-06	4.43151e-06	Plasma cell
Observed	0	7.57374e-06	9.05517e-06	Plasma cell
Observed	0	1.54759e-05	1.8503e-05	Plasma cell
Observed	0	3.16228e-05	3.78082e-05	Plasma cell
Observed	0	6.46167e-05	7.72558e-05	Plasma cell
Observed	28	0.000132035	0.000157861	Plasma cell
Observed	2063	0.000269795	0.000322568	Plasma cell
Observed	1230	0.000551289	0.000659122	Plasma cell
Observed	1861	0.00112648	0.00134682	Plasma cell
Observed	1860	0.00230181	0.00275204	Plasma cell
Observed	1611	0.00470342	0.00562341	Plasma cell
Observed	1829	0.00961078	0.0114907	Plasma cell
Observed	2153	0.0196383	0.0234795	Plasma cell
Observed	2389	0.0401281	0.0479772	Plasma cell
Observed	1935	0.0819961	0.0980346	Plasma cell
Observed	1367	0.167547	0.20032	Plasma cell
Observed	732	0.34236	0.409326	Plasma cell
Observed	387	0.699564	0.8364	Plasma cell
Observed	178	1.42946	1.70907	Plasma cell
Observed	88	2.9209	3.49223	Plasma cell
Observed	58	5.96846	7.13589	Plasma cell
Observed	53	12.1957	14.5812	Plasma cell
Observed	12	24.9202	29.7946	Plasma cell
Observed	5	50.921	60.8811	Plasma cell
sim.mean.zero	0	NA	NA	Plasma cell
sim.mean.zero	0	0	1.48735e-07	Plasma cell
sim.mean.zero	0	0	3.0392e-07	Plasma cell
sim.mean.zero	0	0	6.21017e-07	Plasma cell
sim.mean.zero	1087	1.06136e-06	1.26896e-06	Plasma cell
sim.mean.zero	0	2.16874e-06	2.59294e-06	Plasma cell
sim.mean.zero	0	4.43151e-06	5.29832e-06	Plasma cell
sim.mean.zero	0	9.05517e-06	1.08264e-05	Plasma cell
sim.mean.zero	0	1.8503e-05	2.21222e-05	Plasma cell
sim.mean.zero	0	3.78082e-05	4.52035e-05	Plasma cell
sim.mean.zero	0	7.72558e-05	9.23671e-05	Plasma cell
sim.mean.zero	0	0.000157861	0.000188739	Plasma cell
sim.mean.zero	0	0.000322568	0.000385662	Plasma cell
sim.mean.zero	0	0.000659122	0.000788046	Plasma cell
sim.mean.zero	0	0.00134682	0.00161026	Plasma cell
sim.mean.zero	0	0.00275204	0.00329034	Plasma cell
sim.mean.zero	0	0.00562341	0.00672336	Plasma cell
sim.mean.zero	0	0.0114907	0.0137382	Plasma cell
sim.mean.zero	0	0.0234795	0.0280722	Plasma cell
sim.mean.zero	0	0.0479772	0.0573615	Plasma cell
sim.mean.zero	0	0.0980346	0.11721	Plasma cell
sim.mean.zero	0	0.20032	0.239503	Plasma cell
sim.mean.zero	0	0.409326	0.48939	Plasma cell
sim.mean.zero	0	0.8364	1	Plasma cell
sim.mean.zero	0	1.70907	2.04336	Plasma cell
sim.mean.zero	0	3.49223	4.17532	Plasma cell
sim.mean.zero	0	7.13589	8.53168	Plasma cell
sim.mean.zero	0	14.5812	17.4333	Plasma cell
sim.mean.zero	0	29.7946	35.6225	Plasma cell
sim.mean.zero	0	60.8811	72.7895	Plasma cell
sim.mean.c1	0	NA	NA	Plasma cell
sim.mean.c1	0	0	1.77828e-07	Plasma cell
sim.mean.c1	0	0	3.63366e-07	Plasma cell
sim.mean.c1	0	0	7.42488e-07	Plasma cell
sim.mean.c1	0	1.26896e-06	1.51717e-06	Plasma cell
sim.mean.c1	0	2.59294e-06	3.10013e-06	Plasma cell
sim.mean.c1	0	5.29832e-06	6.33467e-06	Plasma cell
sim.mean.c1	296	1.08264e-05	1.2944e-05	Plasma cell
sim.mean.c1	545	2.21222e-05	2.64493e-05	Plasma cell
sim.mean.c1	628	4.52035e-05	5.40454e-05	Plasma cell
sim.mean.c1	724	9.23671e-05	0.000110434	Plasma cell
sim.mean.c1	836	0.000188739	0.000225657	Plasma cell
sim.mean.c1	963	0.000385662	0.000461098	Plasma cell
sim.mean.c1	1110	0.000788046	0.000942189	Plasma cell
sim.mean.c1	1276	0.00161026	0.00192523	Plasma cell
sim.mean.c1	1465	0.00329034	0.00393394	Plasma cell
sim.mean.c1	1670	0.00672336	0.00803845	Plasma cell
sim.mean.c1	1882	0.0137382	0.0164254	Plasma cell
sim.mean.c1	2071	0.0280722	0.0335631	Plasma cell
sim.mean.c1	2167	0.0573615	0.0685815	Plasma cell
sim.mean.c1	2054	0.11721	0.140137	Plasma cell
sim.mean.c1	1591	0.239503	0.28635	Plasma cell
sim.mean.c1	832	0.48939	0.585115	Plasma cell
sim.mean.c1	205	1	1.1956	Plasma cell
sim.mean.c1	12	2.04336	2.44304	Plasma cell
sim.mean.c1	0	4.17532	4.99201	Plasma cell
sim.mean.c1	0	8.53168	10.2005	Plasma cell
sim.mean.c1	0	17.4333	20.8433	Plasma cell
sim.mean.c1	0	35.6225	42.5903	Plasma cell
sim.mean.c1	0	72.7895	87.0272	Plasma cell
sim.mean.c2	0	NA	1.0405e-07	Plasma cell
sim.mean.c2	0	0	2.12611e-07	Plasma cell
sim.mean.c2	0	0	4.34441e-07	Plasma cell
sim.mean.c2	0	0	8.8772e-07	Plasma cell
sim.mean.c2	0	1.51717e-06	1.81393e-06	Plasma cell
sim.mean.c2	0	3.10013e-06	3.70651e-06	Plasma cell
sim.mean.c2	0	6.33467e-06	7.57374e-06	Plasma cell
sim.mean.c2	13	1.2944e-05	1.54759e-05	Plasma cell
sim.mean.c2	23	2.64493e-05	3.16228e-05	Plasma cell
sim.mean.c2	24	5.40454e-05	6.46167e-05	Plasma cell
sim.mean.c2	26	0.000110434	0.000132035	Plasma cell
sim.mean.c2	27	0.000225657	0.000269795	Plasma cell
sim.mean.c2	29	0.000461098	0.000551289	Plasma cell
sim.mean.c2	30	0.000942189	0.00112648	Plasma cell
sim.mean.c2	32	0.00192523	0.00230181	Plasma cell
sim.mean.c2	35	0.00393394	0.00470342	Plasma cell
sim.mean.c2	36	0.00803845	0.00961078	Plasma cell
sim.mean.c2	38	0.0164254	0.0196383	Plasma cell
sim.mean.c2	41	0.0335631	0.0401281	Plasma cell
sim.mean.c2	43	0.0685815	0.0819961	Plasma cell
sim.mean.c2	46	0.140137	0.167547	Plasma cell
sim.mean.c2	48	0.28635	0.34236	Plasma cell
sim.mean.c2	51	0.585115	0.699564	Plasma cell
sim.mean.c2	54	1.1956	1.42946	Plasma cell
sim.mean.c2	57	2.44304	2.9209	Plasma cell
sim.mean.c2	59	4.99201	5.96846	Plasma cell
sim.mean.c2	61	10.2005	12.1957	Plasma cell
sim.mean.c2	60	20.8433	24.9202	Plasma cell
sim.mean.c2	56	42.5903	50.921	Plasma cell
sim.mean.c2	43	87.0272	NA	Plasma cell
Observed	0	NA	NA	Smooth Muscle Cell
Observed	0	0	1.24402e-07	Smooth Muscle Cell
Observed	0	0	2.54198e-07	Smooth Muscle Cell
Observed	0	0	5.19418e-07	Smooth Muscle Cell
Observed	2607	0	1.06136e-06	Smooth Muscle Cell
Observed	0	1.81393e-06	2.16874e-06	Smooth Muscle Cell
Observed	0	3.70651e-06	4.43151e-06	Smooth Muscle Cell
Observed	0	7.57374e-06	9.05517e-06	Smooth Muscle Cell
Observed	6	1.54759e-05	1.8503e-05	Smooth Muscle Cell
Observed	1364	3.16228e-05	3.78082e-05	Smooth Muscle Cell
Observed	990	6.46167e-05	7.72558e-05	Smooth Muscle Cell
Observed	1238	0.000132035	0.000157861	Smooth Muscle Cell
Observed	1524	0.000269795	0.000322568	Smooth Muscle Cell
Observed	1581	0.000551289	0.000659122	Smooth Muscle Cell
Observed	1421	0.00112648	0.00134682	Smooth Muscle Cell
Observed	1354	0.00230181	0.00275204	Smooth Muscle Cell
Observed	1378	0.00470342	0.00562341	Smooth Muscle Cell
Observed	1484	0.00961078	0.0114907	Smooth Muscle Cell
Observed	1838	0.0196383	0.0234795	Smooth Muscle Cell
Observed	2374	0.0401281	0.0479772	Smooth Muscle Cell
Observed	2487	0.0819961	0.0980346	Smooth Muscle Cell
Observed	2058	0.167547	0.20032	Smooth Muscle Cell
Observed	1156	0.34236	0.409326	Smooth Muscle Cell
Observed	600	0.699564	0.8364	Smooth Muscle Cell
Observed	263	1.42946	1.70907	Smooth Muscle Cell
Observed	124	2.9209	3.49223	Smooth Muscle Cell
Observed	69	5.96846	7.13589	Smooth Muscle Cell
Observed	53	12.1957	14.5812	Smooth Muscle Cell
Observed	26	24.9202	29.7946	Smooth Muscle Cell
Observed	4	50.921	60.8811	Smooth Muscle Cell
sim.mean.zero	0	NA	NA	Smooth Muscle Cell
sim.mean.zero	0	0	1.48735e-07	Smooth Muscle Cell
sim.mean.zero	0	0	3.0392e-07	Smooth Muscle Cell
sim.mean.zero	0	0	6.21017e-07	Smooth Muscle Cell
sim.mean.zero	353	1.06136e-06	1.26896e-06	Smooth Muscle Cell
sim.mean.zero	0	2.16874e-06	2.59294e-06	Smooth Muscle Cell
sim.mean.zero	0	4.43151e-06	5.29832e-06	Smooth Muscle Cell
sim.mean.zero	0	9.05517e-06	1.08264e-05	Smooth Muscle Cell
sim.mean.zero	0	1.8503e-05	2.21222e-05	Smooth Muscle Cell
sim.mean.zero	0	3.78082e-05	4.52035e-05	Smooth Muscle Cell
sim.mean.zero	0	7.72558e-05	9.23671e-05	Smooth Muscle Cell
sim.mean.zero	0	0.000157861	0.000188739	Smooth Muscle Cell
sim.mean.zero	0	0.000322568	0.000385662	Smooth Muscle Cell
sim.mean.zero	0	0.000659122	0.000788046	Smooth Muscle Cell
sim.mean.zero	0	0.00134682	0.00161026	Smooth Muscle Cell
sim.mean.zero	0	0.00275204	0.00329034	Smooth Muscle Cell
sim.mean.zero	0	0.00562341	0.00672336	Smooth Muscle Cell
sim.mean.zero	0	0.0114907	0.0137382	Smooth Muscle Cell
sim.mean.zero	0	0.0234795	0.0280722	Smooth Muscle Cell
sim.mean.zero	0	0.0479772	0.0573615	Smooth Muscle Cell
sim.mean.zero	0	0.0980346	0.11721	Smooth Muscle Cell
sim.mean.zero	0	0.20032	0.239503	Smooth Muscle Cell
sim.mean.zero	0	0.409326	0.48939	Smooth Muscle Cell
sim.mean.zero	0	0.8364	1	Smooth Muscle Cell
sim.mean.zero	0	1.70907	2.04336	Smooth Muscle Cell
sim.mean.zero	0	3.49223	4.17532	Smooth Muscle Cell
sim.mean.zero	0	7.13589	8.53168	Smooth Muscle Cell
sim.mean.zero	0	14.5812	17.4333	Smooth Muscle Cell
sim.mean.zero	0	29.7946	35.6225	Smooth Muscle Cell
sim.mean.zero	0	60.8811	72.7895	Smooth Muscle Cell
sim.mean.c1	0	NA	NA	Smooth Muscle Cell
sim.mean.c1	0	0	1.77828e-07	Smooth Muscle Cell
sim.mean.c1	0	0	3.63366e-07	Smooth Muscle Cell
sim.mean.c1	0	0	7.42488e-07	Smooth Muscle Cell
sim.mean.c1	0	1.26896e-06	1.51717e-06	Smooth Muscle Cell
sim.mean.c1	0	2.59294e-06	3.10013e-06	Smooth Muscle Cell
sim.mean.c1	0	5.29832e-06	6.33467e-06	Smooth Muscle Cell
sim.mean.c1	272	1.08264e-05	1.2944e-05	Smooth Muscle Cell
sim.mean.c1	502	2.21222e-05	2.64493e-05	Smooth Muscle Cell
sim.mean.c1	584	4.52035e-05	5.40454e-05	Smooth Muscle Cell
sim.mean.c1	680	9.23671e-05	0.000110434	Smooth Muscle Cell
sim.mean.c1	792	0.000188739	0.000225657	Smooth Muscle Cell
sim.mean.c1	921	0.000385662	0.000461098	Smooth Muscle Cell
sim.mean.c1	1072	0.000788046	0.000942189	Smooth Muscle Cell
sim.mean.c1	1244	0.00161026	0.00192523	Smooth Muscle Cell
sim.mean.c1	1443	0.00329034	0.00393394	Smooth Muscle Cell
sim.mean.c1	1664	0.00672336	0.00803845	Smooth Muscle Cell
sim.mean.c1	1904	0.0137382	0.0164254	Smooth Muscle Cell
sim.mean.c1	2136	0.0280722	0.0335631	Smooth Muscle Cell
sim.mean.c1	2308	0.0573615	0.0685815	Smooth Muscle Cell
sim.mean.c1	2308	0.11721	0.140137	Smooth Muscle Cell
sim.mean.c1	1976	0.239503	0.28635	Smooth Muscle Cell
sim.mean.c1	1242	0.48939	0.585115	Smooth Muscle Cell
sim.mean.c1	430	1	1.1956	Smooth Muscle Cell
sim.mean.c1	50	2.04336	2.44304	Smooth Muscle Cell
sim.mean.c1	0	4.17532	4.99201	Smooth Muscle Cell
sim.mean.c1	0	8.53168	10.2005	Smooth Muscle Cell
sim.mean.c1	0	17.4333	20.8433	Smooth Muscle Cell
sim.mean.c1	0	35.6225	42.5903	Smooth Muscle Cell
sim.mean.c1	0	72.7895	87.0272	Smooth Muscle Cell
sim.mean.c2	0	NA	1.0405e-07	Smooth Muscle Cell
sim.mean.c2	0	0	2.12611e-07	Smooth Muscle Cell
sim.mean.c2	0	0	4.34441e-07	Smooth Muscle Cell
sim.mean.c2	0	0	8.8772e-07	Smooth Muscle Cell
sim.mean.c2	0	1.51717e-06	1.81393e-06	Smooth Muscle Cell
sim.mean.c2	0	3.10013e-06	3.70651e-06	Smooth Muscle Cell
sim.mean.c2	0	6.33467e-06	7.57374e-06	Smooth Muscle Cell
sim.mean.c2	7	1.2944e-05	1.54759e-05	Smooth Muscle Cell
sim.mean.c2	13	2.64493e-05	3.16228e-05	Smooth Muscle Cell
sim.mean.c2	15	5.40454e-05	6.46167e-05	Smooth Muscle Cell
sim.mean.c2	18	0.000110434	0.000132035	Smooth Muscle Cell
sim.mean.c2	20	0.000225657	0.000269795	Smooth Muscle Cell
sim.mean.c2	24	0.000461098	0.000551289	Smooth Muscle Cell
sim.mean.c2	28	0.000942189	0.00112648	Smooth Muscle Cell
sim.mean.c2	32	0.00192523	0.00230181	Smooth Muscle Cell
sim.mean.c2	38	0.00393394	0.00470342	Smooth Muscle Cell
sim.mean.c2	44	0.00803845	0.00961078	Smooth Muscle Cell
sim.mean.c2	50	0.0164254	0.0196383	Smooth Muscle Cell
sim.mean.c2	59	0.0335631	0.0401281	Smooth Muscle Cell
sim.mean.c2	69	0.0685815	0.0819961	Smooth Muscle Cell
sim.mean.c2	79	0.140137	0.167547	Smooth Muscle Cell
sim.mean.c2	92	0.28635	0.34236	Smooth Muscle Cell
sim.mean.c2	105	0.585115	0.699564	Smooth Muscle Cell
sim.mean.c2	117	1.1956	1.42946	Smooth Muscle Cell
sim.mean.c2	126	2.44304	2.9209	Smooth Muscle Cell
sim.mean.c2	126	4.99201	5.96846	Smooth Muscle Cell
sim.mean.c2	107	10.2005	12.1957	Smooth Muscle Cell
sim.mean.c2	66	20.8433	24.9202	Smooth Muscle Cell
sim.mean.c2	23	42.5903	50.921	Smooth Muscle Cell
sim.mean.c2	2	87.0272	NA	Smooth Muscle Cell
Observed	0	NA	NA	T cell
Observed	0	0	1.24402e-07	T cell
Observed	0	0	2.54198e-07	T cell
Observed	0	0	5.19418e-07	T cell
Observed	1301	0	1.06136e-06	T cell
Observed	0	1.81393e-06	2.16874e-06	T cell
Observed	0	3.70651e-06	4.43151e-06	T cell
Observed	0	7.57374e-06	9.05517e-06	T cell
Observed	979	1.54759e-05	1.8503e-05	T cell
Observed	1275	3.16228e-05	3.78082e-05	T cell
Observed	1741	6.46167e-05	7.72558e-05	T cell
Observed	1703	0.000132035	0.000157861	T cell
Observed	1824	0.000269795	0.000322568	T cell
Observed	1679	0.000551289	0.000659122	T cell
Observed	1641	0.00112648	0.00134682	T cell
Observed	1523	0.00230181	0.00275204	T cell
Observed	1442	0.00470342	0.00562341	T cell
Observed	1659	0.00961078	0.0114907	T cell
Observed	1970	0.0196383	0.0234795	T cell
Observed	2284	0.0401281	0.0479772	T cell
Observed	1932	0.0819961	0.0980346	T cell
Observed	1189	0.167547	0.20032	T cell
Observed	598	0.34236	0.409326	T cell
Observed	279	0.699564	0.8364	T cell
Observed	98	1.42946	1.70907	T cell
Observed	52	2.9209	3.49223	T cell
Observed	48	5.96846	7.13589	T cell
Observed	48	12.1957	14.5812	T cell
Observed	12	24.9202	29.7946	T cell
Observed	1	50.921	60.8811	T cell
sim.mean.zero	0	NA	NA	T cell
sim.mean.zero	0	0	1.48735e-07	T cell
sim.mean.zero	0	0	3.0392e-07	T cell
sim.mean.zero	0	0	6.21017e-07	T cell
sim.mean.zero	260	1.06136e-06	1.26896e-06	T cell
sim.mean.zero	0	2.16874e-06	2.59294e-06	T cell
sim.mean.zero	0	4.43151e-06	5.29832e-06	T cell
sim.mean.zero	0	9.05517e-06	1.08264e-05	T cell
sim.mean.zero	0	1.8503e-05	2.21222e-05	T cell
sim.mean.zero	0	3.78082e-05	4.52035e-05	T cell
sim.mean.zero	0	7.72558e-05	9.23671e-05	T cell
sim.mean.zero	0	0.000157861	0.000188739	T cell
sim.mean.zero	0	0.000322568	0.000385662	T cell
sim.mean.zero	0	0.000659122	0.000788046	T cell
sim.mean.zero	0	0.00134682	0.00161026	T cell
sim.mean.zero	0	0.00275204	0.00329034	T cell
sim.mean.zero	0	0.00562341	0.00672336	T cell
sim.mean.zero	0	0.0114907	0.0137382	T cell
sim.mean.zero	0	0.0234795	0.0280722	T cell
sim.mean.zero	0	0.0479772	0.0573615	T cell
sim.mean.zero	0	0.0980346	0.11721	T cell
sim.mean.zero	0	0.20032	0.239503	T cell
sim.mean.zero	0	0.409326	0.48939	T cell
sim.mean.zero	0	0.8364	1	T cell
sim.mean.zero	0	1.70907	2.04336	T cell
sim.mean.zero	0	3.49223	4.17532	T cell
sim.mean.zero	0	7.13589	8.53168	T cell
sim.mean.zero	0	14.5812	17.4333	T cell
sim.mean.zero	0	29.7946	35.6225	T cell
sim.mean.zero	0	60.8811	72.7895	T cell
sim.mean.c1	0	NA	NA	T cell
sim.mean.c1	0	0	1.77828e-07	T cell
sim.mean.c1	0	0	3.63366e-07	T cell
sim.mean.c1	0	0	7.42488e-07	T cell
sim.mean.c1	0	1.26896e-06	1.51717e-06	T cell
sim.mean.c1	0	2.59294e-06	3.10013e-06	T cell
sim.mean.c1	0	5.29832e-06	6.33467e-06	T cell
sim.mean.c1	314	1.08264e-05	1.2944e-05	T cell
sim.mean.c1	582	2.21222e-05	2.64493e-05	T cell
sim.mean.c1	682	4.52035e-05	5.40454e-05	T cell
sim.mean.c1	797	9.23671e-05	0.000110434	T cell
sim.mean.c1	933	0.000188739	0.000225657	T cell
sim.mean.c1	1091	0.000385662	0.000461098	T cell
sim.mean.c1	1273	0.000788046	0.000942189	T cell
sim.mean.c1	1483	0.00161026	0.00192523	T cell
sim.mean.c1	1720	0.00329034	0.00393394	T cell
sim.mean.c1	1973	0.00672336	0.00803845	T cell
sim.mean.c1	2220	0.0137382	0.0164254	T cell
sim.mean.c1	2396	0.0280722	0.0335631	T cell
sim.mean.c1	2377	0.0573615	0.0685815	T cell
sim.mean.c1	1995	0.11721	0.140137	T cell
sim.mean.c1	1198	0.239503	0.28635	T cell
sim.mean.c1	380	0.48939	0.585115	T cell
sim.mean.c1	37	1	1.1956	T cell
sim.mean.c1	0	2.04336	2.44304	T cell
sim.mean.c1	0	4.17532	4.99201	T cell
sim.mean.c1	0	8.53168	10.2005	T cell
sim.mean.c1	0	17.4333	20.8433	T cell
sim.mean.c1	0	35.6225	42.5903	T cell
sim.mean.c1	0	72.7895	87.0272	T cell
sim.mean.c2	0	NA	1.0405e-07	T cell
sim.mean.c2	0	0	2.12611e-07	T cell
sim.mean.c2	0	0	4.34441e-07	T cell
sim.mean.c2	0	0	8.8772e-07	T cell
sim.mean.c2	0	1.51717e-06	1.81393e-06	T cell
sim.mean.c2	0	3.10013e-06	3.70651e-06	T cell
sim.mean.c2	0	6.33467e-06	7.57374e-06	T cell
sim.mean.c2	7	1.2944e-05	1.54759e-05	T cell
sim.mean.c2	15	2.64493e-05	3.16228e-05	T cell
sim.mean.c2	16	5.40454e-05	6.46167e-05	T cell
sim.mean.c2	19	0.000110434	0.000132035	T cell
sim.mean.c2	21	0.000225657	0.000269795	T cell
sim.mean.c2	25	0.000461098	0.000551289	T cell
sim.mean.c2	28	0.000942189	0.00112648	T cell
sim.mean.c2	32	0.00192523	0.00230181	T cell
sim.mean.c2	38	0.00393394	0.00470342	T cell
sim.mean.c2	43	0.00803845	0.00961078	T cell
sim.mean.c2	49	0.0164254	0.0196383	T cell
sim.mean.c2	56	0.0335631	0.0401281	T cell
sim.mean.c2	65	0.0685815	0.0819961	T cell
sim.mean.c2	74	0.140137	0.167547	T cell
sim.mean.c2	84	0.28635	0.34236	T cell
sim.mean.c2	93	0.585115	0.699564	T cell
sim.mean.c2	103	1.1956	1.42946	T cell
sim.mean.c2	107	2.44304	2.9209	T cell
sim.mean.c2	99	4.99201	5.96846	T cell
sim.mean.c2	76	10.2005	12.1957	T cell
sim.mean.c2	37	20.8433	24.9202	T cell
sim.mean.c2	9	42.5903	50.921	T cell
sim.mean.c2	0	87.0272	NA	T cell

## Sheet: FigS6
Fig.S6A
	unsorted_carotid	unsorted_coronary	CD45+_carotid	CD45+_coronary	CD45+_femoral	Only T-cells_coronary
B cell	0.025267	0.0445069	0.0224912	0.0900679	0.140003	0.00265675
Dendritic cell	0.031702	0.0144669	0.0412609	0.0222085	0.0117564	0.000752745
EC	0.0811316	0.155221	0.00369215	0	0.00262823	0.000664187
Fibroblast	0.0615192	0.211386	0.00161808	0	0.00172389	0.000752745
Fibromyocyte	0.0616769	0.0597396	0.00108852	0	0.00166737	0
Macrophage	0.222238	0.139988	0.118296	0.09562	0.0330366	0.00482643
Mast cell	0.0163824	0.00297847	0.00788444	0.00185071	0.0115303	0.000442791
Monocyte	0.0540877	0.0211897	0.0868024	0.134485	0.0115868	0.00354233
NK cell	0.0225352	0.0148923	0.0923921	0.0542875	0.0663558	0.0395855
Neutrophil	0.00764734	8.50991e-05	0.0171957	0.00370142	0.0498234	0.000354233
Plasma cell	0.0104456	0.0435708	0.00792857	0.00863664	0.00449343	8.85583e-05
Smooth Muscle Cell	0.110251	0.208833	0.00204466	0.00123381	0.00683906	0.000708466
T cell	0.295116	0.0831419	0.597305	0.587909	0.658556	0.945625
Fig.S6B
	carotid	coronary	femoral
B cell	0.445831	0.0710873	0.483081
Dendritic cell	0.912008	0.0307078	0.0572845
EC	0.83838	0.15384	0.00777982
Fibroblast	0.745859	0.24809	0.00605099
Fibromyocyte	0.907903	0.084957	0.00714026
Macrophage	0.918754	0.0503893	0.0308565
Mast cell	0.846206	0.0161889	0.137605
Monocyte	0.928433	0.0409064	0.0306611
NK cell	0.7196	0.09256	0.18784
Neutrophil	0.540331	0.00387797	0.455791
Plasma cell	0.72343	0.21256	0.0640097
Smooth Muscle Cell	0.831753	0.153245	0.0150022
T cell	0.620416	0.189723	0.189861
Fig.6SC
	Alsaigh	Bashore	Chowdhury	Dib	Emoto	Fernandez	Jaiswal	Pan	Pauli	Slysz	Slysz_femoral	Wirka
B cell	0.139932	0.152511	0.0058508	0.0642613	0.014237	0.0255485	0.0138469	0.00302292	0.00126767	0.0454412	0.483081	0.0509995
Dendritic cell	0.0568714	0.430047	0.00234095	0.201873	0.00495731	0.0406224	0.0318094	0.0363536	0.00247866	0.111953	0.0572845	0.0234095
EC	0.249289	0.446963	0.00125481	0.000167308	0	0.0189895	0	0.103898	0.0172327	0.00184039	0.00777982	0.152585
Fibroblast	0.177959	0.480012	0.00168634	9.91965e-05	0	0.00962206	0	0.0702311	0.00674536	0.00119036	0.00605099	0.246404
Fibromyocyte	0.0971802	0.683287	0	0	0	0.00859252	0	0.109403	0.00907661	0.000363064	0.00714026	0.084957
Macrophage	0.162096	0.492543	0.00287713	0.0816946	0.00409133	0.0220668	0.0182658	0.0467731	0.00506797	0.0902468	0.0308565	0.0434209
Mast cell	0.153794	0.424283	0.00337268	0.0684654	0.0010118	0.0158516	0.0134907	0.0806071	0.00674536	0.082968	0.137605	0.0118044
Monocyte	0.154801	0.32067	0.00598265	0.15869	0.0163027	0.0688005	0.0214628	0.00770266	0.00396351	0.192342	0.0306611	0.018621
NK cell	0.05648	0.15096	0.07152	0.25928	0.00704	0.10384	0.0716	0.00416	0.00552	0.06776	0.18784	0.014
Neutrophil	0.0103413	0.220269	0.00206825	0.0041365	0.00155119	0.00827301	0.000775595	0.00465357	0.00284385	0.289038	0.455791	0.000258532
Plasma cell	0.113527	0.372786	0.000805153	0.0636071	0.00563607	0.0845411	0.0140902	0.0100644	0.0100644	0.0547504	0.0640097	0.206119
Smooth Muscle Cell	0.225776	0.409522	0.000991879	0.000185977	0.000123985	0.00464943	0	0.174943	0.0128944	0.00378154	0.0150022	0.152129
T cell	0.113136	0.168417	0.173998	0.115915	0.00776457	0.0456586	0.0263246	0.00549142	0.00253387	0.14294	0.189861	0.00796011

## Sheet: FigS7
Fig.S7
	sample	celltype	count	total_count	total_count_p1	origin	sorting	dataset	percentage	percentage_w_pc	geo_mean	CLR
1	1_2_3_Slysz_femoral	B.cell	64	2035	2036.3	femoral	CD45+	Slysz	0.0314496	0.0314787	0.00303824	2.33803
2	1_2_3_Slysz_femoral	Dendritic.cell	131	2035	2036.3	femoral	CD45+	Slysz	0.0643735	0.0643815	0.00303824	3.05355
3	1_2_3_Slysz_femoral	Macrophage	167	2035	2036.3	femoral	CD45+	Slysz	0.0820639	0.0820606	0.00303824	3.29618
4	1_2_3_Slysz_femoral	Monocyte	176	2035	2036.3	femoral	CD45+	Slysz	0.0864865	0.0864804	0.00303824	3.34864
5	1_2_3_Slysz_femoral	NK.cell	157	2035	2036.3	femoral	CD45+	Slysz	0.0771499	0.0771497	0.00303824	3.23447
6	1_2_3_Slysz_femoral	T.cell	1335	2035	2036.3	femoral	CD45+	Slysz	0.65602	0.65565	0.00303824	5.37435
7	1_2_Slysz	B.cell	123	6937	6938.3	carotid	CD45+	Slysz	0.017731	0.0177421	0.006396	1.02027
8	1_2_Slysz	Dendritic.cell	574	6937	6938.3	carotid	CD45+	Slysz	0.0827447	0.0827436	0.006396	2.56007
9	1_2_Slysz	Macrophage	850	6937	6938.3	carotid	CD45+	Slysz	0.122531	0.122523	0.006396	2.95263
10	1_2_Slysz	Monocyte	1500	6937	6938.3	carotid	CD45+	Slysz	0.216232	0.216206	0.006396	3.52056
11	1_2_Slysz	NK.cell	476	6937	6938.3	carotid	CD45+	Slysz	0.0686176	0.0686191	0.006396	2.3729
12	1_2_Slysz	Neutrophil	155	6937	6938.3	carotid	CD45+	Slysz	0.022344	0.0223542	0.006396	1.25134
13	1_2_Slysz	T.cell	3147	6937	6938.3	carotid	CD45+	Slysz	0.453654	0.453584	0.006396	4.26151
14	1_Alsaigh	Dendritic.cell	186	10096	10097.3	carotid	unsorted	Alsaigh	0.0184231	0.0184307	0.020414	-0.102205
15	1_Alsaigh	EC	800	10096	10097.3	carotid	unsorted	Alsaigh	0.0792393	0.079239	0.020414	1.35625
16	1_Alsaigh	Fibroblast	181	10096	10097.3	carotid	unsorted	Alsaigh	0.0179279	0.0179355	0.020414	-0.12944
17	1_Alsaigh	Fibromyocyte	133	10096	10097.3	carotid	unsorted	Alsaigh	0.0131735	0.0131817	0.020414	-0.437388
18	1_Alsaigh	Macrophage	3475	10096	10097.3	carotid	unsorted	Alsaigh	0.344196	0.344161	0.020414	2.82489
19	1_Alsaigh	Monocyte	1090	10096	10097.3	carotid	unsorted	Alsaigh	0.107964	0.10796	0.020414	1.66554
20	1_Alsaigh	NK.cell	327	10096	10097.3	carotid	unsorted	Alsaigh	0.0323891	0.0323948	0.020414	0.461777
21	1_Alsaigh	Smooth.Muscle.Cell	1010	10096	10097.3	carotid	unsorted	Alsaigh	0.10004	0.100037	0.020414	1.58932
22	1_Alsaigh	T.cell	2768	10096	10097.3	carotid	unsorted	Alsaigh	0.274168	0.274143	0.020414	2.59743
23	1_Chowdhury	NK.cell	357	3911	3912.3	coronary	Only T-cells	Chowdhury	0.091281	0.0912762	0.00020221	6.11234
24	1_Chowdhury	T.cell	3549	3911	3912.3	coronary	Only T-cells	Chowdhury	0.907441	0.907165	0.00020221	8.40877
25	1_Dib	B.cell	184	3766	3767.3	carotid	CD45+	Dib	0.0488582	0.0488679	0.00240155	3.013
26	1_Dib	Dendritic.cell	133	3766	3767.3	carotid	CD45+	Dib	0.035316	0.0353303	0.00240155	2.68863
27	1_Dib	Macrophage	281	3766	3767.3	carotid	CD45+	Dib	0.074615	0.0746158	0.00240155	3.43624
28	1_Dib	Monocyte	177	3766	3767.3	carotid	CD45+	Dib	0.0469995	0.0470098	0.00240155	2.97424
29	1_Dib	NK.cell	536	3766	3767.3	carotid	CD45+	Dib	0.142326	0.142304	0.00240155	4.08185
30	1_Dib	T.cell	2439	3766	3767.3	carotid	CD45+	Dib	0.647637	0.64744	0.00240155	5.59691
31	1_Emoto_ACS	B.cell	123	957	958.3	coronary	CD45+	Emoto	0.128527	0.128457	0.00719275	2.88252
32	1_Emoto_ACS	Dendritic.cell	17	957	958.3	coronary	CD45+	Emoto	0.0177638	0.0178441	0.00719275	0.908599
33	1_Emoto_ACS	Macrophage	63	957	958.3	coronary	CD45+	Emoto	0.0658307	0.0658458	0.00719275	2.21424
34	1_Emoto_ACS	Monocyte	210	957	958.3	coronary	CD45+	Emoto	0.219436	0.219242	0.00719275	3.4171
35	1_Emoto_ACS	NK.cell	54	957	958.3	coronary	CD45+	Emoto	0.0564263	0.0564541	0.00719275	2.06035
36	1_Emoto_ACS	T.cell	476	957	958.3	coronary	CD45+	Emoto	0.497388	0.496817	0.00719275	4.23515
37	1_Fernandez	B.cell	10	213	214.3	carotid	CD45+	Fernandez	0.0469484	0.0471302	0.0161119	1.07335
38	1_Fernandez	Dendritic.cell	3	213	214.3	carotid	CD45+	Fernandez	0.0140845	0.0144657	0.0161119	-0.107779
39	1_Fernandez	EC	11	213	214.3	carotid	CD45+	Fernandez	0.0516432	0.0517965	0.0161119	1.16776
40	1_Fernandez	Fibroblast	3	213	214.3	carotid	CD45+	Fernandez	0.0140845	0.0144657	0.0161119	-0.107779
41	1_Fernandez	Macrophage	3	213	214.3	carotid	CD45+	Fernandez	0.0140845	0.0144657	0.0161119	-0.107779
42	1_Fernandez	NK.cell	40	213	214.3	carotid	CD45+	Fernandez	0.187793	0.187121	0.0161119	2.45219
43	1_Fernandez	Smooth.Muscle.Cell	12	213	214.3	carotid	CD45+	Fernandez	0.056338	0.0564629	0.0161119	1.25402
44	1_Fernandez	T.cell	126	213	214.3	carotid	CD45+	Fernandez	0.591549	0.588427	0.0161119	3.59789
45	1_Jaiswal	B.cell	92	3909	3910.3	carotid	CD45+	Jaiswal	0.0235354	0.0235532	0.00294378	2.07957
46	1_Jaiswal	Dendritic.cell	162	3909	3910.3	carotid	CD45+	Jaiswal	0.0414428	0.0414546	0.00294378	2.6449
47	1_Jaiswal	Macrophage	503	3909	3910.3	carotid	CD45+	Jaiswal	0.128677	0.12866	0.00294378	3.77748
48	1_Jaiswal	Monocyte	260	3909	3910.3	carotid	CD45+	Jaiswal	0.0665132	0.0665166	0.00294378	3.11776
49	1_Jaiswal	NK.cell	578	3909	3910.3	carotid	CD45+	Jaiswal	0.147864	0.14784	0.00294378	3.91644
50	1_Jaiswal	T.cell	2280	3909	3910.3	carotid	CD45+	Jaiswal	0.583269	0.583101	0.00294378	5.28867
51	1_Pan	EC	71	2614	2615.3	carotid	unsorted	Pan	0.0271614	0.0271862	0.00628441	1.46464
52	1_Pan	Fibroblast	104	2614	2615.3	carotid	unsorted	Pan	0.0397858	0.0398042	0.00628441	1.8459
53	1_Pan	Fibromyocyte	521	2614	2615.3	carotid	unsorted	Pan	0.199311	0.199251	0.00628441	3.45649
54	1_Pan	Macrophage	204	2614	2615.3	carotid	unsorted	Pan	0.0780413	0.0780408	0.00628441	2.51916
55	1_Pan	Mast.cell	61	2614	2615.3	carotid	unsorted	Pan	0.0233359	0.0233625	0.00628441	1.31306
56	1_Pan	Smooth.Muscle.Cell	1597	2614	2615.3	carotid	unsorted	Pan	0.610941	0.610676	0.00628441	4.57649
57	1_Pan	T.cell	32	2614	2615.3	carotid	unsorted	Pan	0.0122418	0.0122739	0.00628441	0.669405
58	1_Wirka	B.cell	23	530	531.3	coronary	unsorted	Wirka	0.0433962	0.0434783	0.0181707	0.872451
59	1_Wirka	Dendritic.cell	24	530	531.3	coronary	unsorted	Wirka	0.045283	0.0453604	0.0181707	0.914831
60	1_Wirka	EC	20	530	531.3	coronary	unsorted	Wirka	0.0377358	0.0378317	0.0181707	0.733339
61	1_Wirka	Fibroblast	36	530	531.3	coronary	unsorted	Wirka	0.0679245	0.0679465	0.0181707	1.31891
62	1_Wirka	Macrophage	134	530	531.3	coronary	unsorted	Wirka	0.25283	0.2524	0.0181707	2.6312
63	1_Wirka	Plasma.cell	217	530	531.3	coronary	unsorted	Wirka	0.409434	0.40862	0.0181707	3.11298
64	1_Wirka	Smooth.Muscle.Cell	38	530	531.3	coronary	unsorted	Wirka	0.0716981	0.0717109	0.0181707	1.37283
65	1_Wirka	T.cell	27	530	531.3	coronary	unsorted	Wirka	0.0509434	0.051007	0.0181707	1.03215
66	2_Alsaigh	B.cell	1306	14148	14149.3	carotid	unsorted	Alsaigh	0.0923099	0.0923085	0.0209496	1.48302
67	2_Alsaigh	Dendritic.cell	168	14148	14149.3	carotid	unsorted	Alsaigh	0.0118745	0.0118804	0.0209496	-0.567227
68	2_Alsaigh	EC	1457	14148	14149.3	carotid	unsorted	Alsaigh	0.102983	0.10298	0.0209496	1.59242
69	2_Alsaigh	Fibroblast	890	14148	14149.3	carotid	unsorted	Alsaigh	0.0629064	0.0629077	0.0209496	1.09955
70	2_Alsaigh	Fibromyocyte	209	14148	14149.3	carotid	unsorted	Alsaigh	0.0147724	0.0147781	0.0209496	-0.348973
71	2_Alsaigh	Macrophage	1280	14148	14149.3	carotid	unsorted	Alsaigh	0.0904722	0.0904709	0.0209496	1.46291
72	2_Alsaigh	Monocyte	424	14148	14149.3	carotid	unsorted	Alsaigh	0.0299689	0.0299732	0.0209496	0.358183
73	2_Alsaigh	NK.cell	233	14148	14149.3	carotid	unsorted	Alsaigh	0.0164688	0.0164743	0.0209496	-0.240318
74	2_Alsaigh	Plasma.cell	217	14148	14149.3	carotid	unsorted	Alsaigh	0.0153379	0.0153435	0.0209496	-0.311428
75	2_Alsaigh	Smooth.Muscle.Cell	928	14148	14149.3	carotid	unsorted	Alsaigh	0.0655923	0.0655934	0.0209496	1.14135
76	2_Alsaigh	T.cell	6906	14148	14149.3	carotid	unsorted	Alsaigh	0.488126	0.488088	0.0209496	3.14837
77	2_Chowdhury	NK.cell	169	5233	5234.3	coronary	Only T-cells	Chowdhury	0.0322951	0.0323061	0.000601398	3.98376
78	2_Chowdhury	T.cell	5000	5233	5234.3	coronary	Only T-cells	Chowdhury	0.955475	0.955257	0.000601398	7.37048
79	2_Dib	B.cell	101	4211	4212.3	carotid	CD45+	Dib	0.0239848	0.0240011	0.00237761	2.31201
80	2_Dib	Dendritic.cell	199	4211	4212.3	carotid	CD45+	Dib	0.0472572	0.0472663	0.00237761	2.9897
81	2_Dib	Macrophage	618	4211	4212.3	carotid	CD45+	Dib	0.146758	0.146737	0.00237761	4.12255
82	2_Dib	Monocyte	499	4211	4212.3	carotid	CD45+	Dib	0.118499	0.118486	0.00237761	3.9087
83	2_Dib	NK.cell	760	4211	4212.3	carotid	CD45+	Dib	0.18048	0.180448	0.00237761	4.32935
84	2_Dib	T.cell	2008	4211	4212.3	carotid	CD45+	Dib	0.476846	0.476723	0.00237761	5.30084
85	2_Emoto_SAP	B.cell	23	664	665.3	coronary	CD45+	Emoto	0.0346386	0.0347212	0.00417996	2.11705
86	2_Emoto_SAP	Dendritic.cell	19	664	665.3	coronary	CD45+	Emoto	0.0286145	0.0287089	0.00417996	1.9269
87	2_Emoto_SAP	Macrophage	92	664	665.3	coronary	CD45+	Emoto	0.138554	0.138434	0.00417996	3.50009
88	2_Emoto_SAP	Monocyte	8	664	665.3	coronary	CD45+	Emoto	0.0120482	0.012175	0.00417996	1.06908
89	2_Emoto_SAP	NK.cell	34	664	665.3	coronary	CD45+	Emoto	0.0512048	0.0512551	0.00417996	2.50651
90	2_Emoto_SAP	Plasma.cell	10	664	665.3	coronary	CD45+	Emoto	0.0150602	0.0151811	0.00417996	1.28975
91	2_Emoto_SAP	T.cell	477	664	665.3	coronary	CD45+	Emoto	0.718373	0.71712	0.00417996	5.14494
92	2_Fernandez	B.cell	64	1673	1674.3	carotid	CD45+	Fernandez	0.0382546	0.0382847	0.010093	1.3332
93	2_Fernandez	Dendritic.cell	43	1673	1674.3	carotid	CD45+	Fernandez	0.0257023	0.0257421	0.010093	0.936283
94	2_Fernandez	EC	27	1673	1674.3	carotid	CD45+	Fernandez	0.0161387	0.0161859	0.010093	0.472293
95	2_Fernandez	Macrophage	43	1673	1674.3	carotid	CD45+	Fernandez	0.0257023	0.0257421	0.010093	0.936283
96	2_Fernandez	Monocyte	61	1673	1674.3	carotid	CD45+	Fernandez	0.0364614	0.0364929	0.010093	1.28527
97	2_Fernandez	NK.cell	346	1673	1674.3	carotid	CD45+	Fernandez	0.206814	0.206713	0.010093	3.01949
98	2_Fernandez	Plasma.cell	51	1673	1674.3	carotid	CD45+	Fernandez	0.0304842	0.0305202	0.010093	1.10654
99	2_Fernandez	T.cell	1024	1673	1674.3	carotid	CD45+	Fernandez	0.612074	0.611659	0.010093	4.10433
100	2_Jaiswal	B.cell	50	1647	1648.3	carotid	CD45+	Jaiswal	0.0303582	0.030395	0.00452566	1.90451
101	2_Jaiswal	Dendritic.cell	69	1647	1648.3	carotid	CD45+	Jaiswal	0.0418944	0.041922	0.00452566	2.22605
102	2_Jaiswal	Macrophage	189	1647	1648.3	carotid	CD45+	Jaiswal	0.114754	0.114724	0.00452566	3.23277
103	2_Jaiswal	Monocyte	27	1647	1648.3	carotid	CD45+	Jaiswal	0.0163934	0.0164412	0.00452566	1.29003
104	2_Jaiswal	NK.cell	317	1647	1648.3	carotid	CD45+	Jaiswal	0.192471	0.19238	0.00452566	3.74971
105	2_Jaiswal	Plasma.cell	31	1647	1648.3	carotid	CD45+	Jaiswal	0.0188221	0.0188679	0.00452566	1.4277
106	2_Jaiswal	T.cell	951	1647	1648.3	carotid	CD45+	Jaiswal	0.577413	0.577019	0.00452566	4.84811
107	2_Pan	Dendritic.cell	144	3477	3478.3	carotid	unsorted	Pan	0.041415	0.0414283	0.0153066	0.995679
108	2_Pan	EC	701	3477	3478.3	carotid	unsorted	Pan	0.201611	0.201564	0.0153066	2.57782
109	2_Pan	Fibroblast	331	3477	3478.3	carotid	unsorted	Pan	0.095197	0.0951902	0.0153066	1.82759
110	2_Pan	Fibromyocyte	139	3477	3478.3	carotid	unsorted	Pan	0.039977	0.0399908	0.0153066	0.960364
111	2_Pan	Macrophage	948	3477	3478.3	carotid	unsorted	Pan	0.272649	0.272576	0.0153066	2.87963
112	2_Pan	Mast.cell	132	3477	3478.3	carotid	unsorted	Pan	0.0379638	0.0379783	0.0153066	0.908731
113	2_Pan	Monocyte	48	3477	3478.3	carotid	unsorted	Pan	0.013805	0.0138286	0.0153066	-0.101546
114	2_Pan	Smooth.Muscle.Cell	694	3477	3478.3	carotid	unsorted	Pan	0.199597	0.199552	0.0153066	2.56779
115	2_Pan	T.cell	296	3477	3478.3	carotid	unsorted	Pan	0.0851309	0.0851278	0.0153066	1.71587
116	2_Roche	EC	3	78	79.3	carotid	unsorted	Pauli	0.0384615	0.0390921	0.0245687	0.464448
117	2_Roche	Fibroblast	1	78	79.3	carotid	unsorted	Pauli	0.0128205	0.0138714	0.0245687	-0.571644
118	2_Roche	Fibromyocyte	4	78	79.3	carotid	unsorted	Pauli	0.0512821	0.0517024	0.0245687	0.744033
119	2_Roche	Macrophage	12	78	79.3	carotid	unsorted	Pauli	0.153846	0.152585	0.0245687	1.82625
120	2_Roche	Mast.cell	5	78	79.3	carotid	unsorted	Pauli	0.0641026	0.0643127	0.0245687	0.962286
121	2_Roche	Monocyte	5	78	79.3	carotid	unsorted	Pauli	0.0641026	0.0643127	0.0245687	0.962286
122	2_Roche	NK.cell	12	78	79.3	carotid	unsorted	Pauli	0.153846	0.152585	0.0245687	1.82625
123	2_Roche	Plasma.cell	1	78	79.3	carotid	unsorted	Pauli	0.0128205	0.0138714	0.0245687	-0.571644
124	2_Roche	Smooth.Muscle.Cell	3	78	79.3	carotid	unsorted	Pauli	0.0384615	0.0390921	0.0245687	0.464448
125	2_Roche	T.cell	32	78	79.3	carotid	unsorted	Pauli	0.410256	0.404792	0.0245687	2.8019
126	2_Wirka	B.cell	17	262	263.3	coronary	unsorted	Wirka	0.0648855	0.0649449	0.0200919	1.17322
127	2_Wirka	Dendritic.cell	7	262	263.3	coronary	unsorted	Wirka	0.0267176	0.0269654	0.0200919	0.294238
128	2_Wirka	EC	30	262	263.3	coronary	unsorted	Wirka	0.114504	0.114318	0.0200919	1.73867
129	2_Wirka	Fibroblast	33	262	263.3	coronary	unsorted	Wirka	0.125954	0.125712	0.0200919	1.83368
130	2_Wirka	Fibromyocyte	5	262	263.3	coronary	unsorted	Wirka	0.019084	0.0193695	0.0200919	-0.0366164
131	2_Wirka	Macrophage	30	262	263.3	coronary	unsorted	Wirka	0.114504	0.114318	0.0200919	1.73867
132	2_Wirka	Monocyte	4	262	263.3	coronary	unsorted	Wirka	0.0152672	0.0155716	0.0200919	-0.25487
133	2_Wirka	Plasma.cell	89	262	263.3	coronary	unsorted	Wirka	0.339695	0.338397	0.0200919	2.8239
134	2_Wirka	Smooth.Muscle.Cell	37	262	263.3	coronary	unsorted	Wirka	0.141221	0.140904	0.0200919	1.94776
135	2_Wirka	T.cell	10	262	263.3	coronary	unsorted	Wirka	0.0381679	0.0383593	0.0200919	0.646678
136	3A_Fernandez	B.cell	7	238	239.3	carotid	CD45+	Fernandez	0.0294118	0.0296699	0.0309294	-0.0415759
137	3A_Fernandez	Dendritic.cell	14	238	239.3	carotid	CD45+	Fernandez	0.0588235	0.0589219	0.0309294	0.644504
138	3A_Fernandez	EC	9	238	239.3	carotid	CD45+	Fernandez	0.0378151	0.0380276	0.0309294	0.206604
139	3A_Fernandez	Fibroblast	12	238	239.3	carotid	CD45+	Fernandez	0.0504202	0.0505641	0.0309294	0.491535
140	3A_Fernandez	Fibromyocyte	3	238	239.3	carotid	CD45+	Fernandez	0.012605	0.0129545	0.0309294	-0.870269
141	3A_Fernandez	Macrophage	28	238	239.3	carotid	CD45+	Fernandez	0.117647	0.117426	0.0309294	1.3341
142	3A_Fernandez	Monocyte	13	238	239.3	carotid	CD45+	Fernandez	0.0546218	0.054743	0.0309294	0.570942
143	3A_Fernandez	NK.cell	15	238	239.3	carotid	CD45+	Fernandez	0.0630252	0.0631007	0.0309294	0.713024
144	3A_Fernandez	Plasma.cell	4	238	239.3	carotid	CD45+	Fernandez	0.0168067	0.0171333	0.0309294	-0.590684
145	3A_Fernandez	Smooth.Muscle.Cell	10	238	239.3	carotid	CD45+	Fernandez	0.0420168	0.0422064	0.0309294	0.310865
146	3A_Fernandez	T.cell	121	238	239.3	carotid	CD45+	Fernandez	0.508403	0.506059	0.0309294	2.79495
147	3_Alsaigh	B.cell	125	10404	10405.3	carotid	unsorted	Alsaigh	0.0120146	0.0120227	0.0302923	-0.924094
148	3_Alsaigh	EC	723	10404	10405.3	carotid	unsorted	Alsaigh	0.0694925	0.0694934	0.0302923	0.83034
149	3_Alsaigh	Fibroblast	723	10404	10405.3	carotid	unsorted	Alsaigh	0.0694925	0.0694934	0.0302923	0.83034
150	3_Alsaigh	Fibromyocyte	461	10404	10405.3	carotid	unsorted	Alsaigh	0.0443099	0.044314	0.0302923	0.380408
151	3_Alsaigh	Macrophage	1386	10404	10405.3	carotid	unsorted	Alsaigh	0.133218	0.133211	0.0302923	1.48104
152	3_Alsaigh	Mast.cell	251	10404	10405.3	carotid	unsorted	Alsaigh	0.0241253	0.0241319	0.0302923	-0.227356
153	3_Alsaigh	Monocyte	556	10404	10405.3	carotid	unsorted	Alsaigh	0.053441	0.0534439	0.0302923	0.567741
154	3_Alsaigh	NK.cell	146	10404	10405.3	carotid	unsorted	Alsaigh	0.0140331	0.0140409	0.0302923	-0.768916
155	3_Alsaigh	Smooth.Muscle.Cell	1704	10404	10405.3	carotid	unsorted	Alsaigh	0.163783	0.163772	0.0302923	1.68759
156	3_Alsaigh	T.cell	4212	10404	10405.3	carotid	unsorted	Alsaigh	0.404844	0.404803	0.0302923	2.59251
157	3_Chowdhury	Fibroblast	13	1121	1122.3	coronary	Only T-cells	Chowdhury	0.0115968	0.0116725	0.000740026	2.7583
158	3_Chowdhury	NK.cell	105	1121	1122.3	coronary	Only T-cells	Chowdhury	0.0936664	0.093647	0.000740026	4.8406
159	3_Chowdhury	T.cell	998	1121	1122.3	coronary	Only T-cells	Chowdhury	0.890277	0.889334	0.000740026	7.09154
160	3_Dib	Dendritic.cell	225	3123	3124.3	carotid	CD45+	Dib	0.0720461	0.0720481	0.00395802	2.90159
161	3_Dib	Macrophage	620	3123	3124.3	carotid	CD45+	Dib	0.198527	0.198476	0.00395802	3.91493
162	3_Dib	Mast.cell	90	3123	3124.3	carotid	CD45+	Dib	0.0288184	0.0288385	0.00395802	1.98597
163	3_Dib	Monocyte	328	3123	3124.3	carotid	CD45+	Dib	0.105027	0.105016	0.00395802	3.27836
164	3_Dib	NK.cell	181	3123	3124.3	carotid	CD45+	Dib	0.0579571	0.057965	0.00395802	2.68409
165	3_Dib	Plasma.cell	63	3123	3124.3	carotid	CD45+	Dib	0.0201729	0.0201965	0.00395802	1.62977
166	3_Dib	T.cell	1596	3123	3124.3	carotid	CD45+	Dib	0.511047	0.510866	0.00395802	4.86036
167	3_Fernandez	Dendritic.cell	17	771	772.3	carotid	CD45+	Fernandez	0.0220493	0.0221417	0.0188673	0.16003
168	3_Fernandez	EC	65	771	772.3	carotid	CD45+	Fernandez	0.0843061	0.0842937	0.0188673	1.49688
169	3_Fernandez	Fibroblast	53	771	772.3	carotid	CD45+	Fernandez	0.0687419	0.0687557	0.0188673	1.29313
170	3_Fernandez	Fibromyocyte	47	771	772.3	carotid	CD45+	Fernandez	0.0609598	0.0609867	0.0188673	1.17322
171	3_Fernandez	Macrophage	23	771	772.3	carotid	CD45+	Fernandez	0.0298314	0.0299107	0.0188673	0.460784
172	3_Fernandez	Mast.cell	9	771	772.3	carotid	CD45+	Fernandez	0.0116732	0.011783	0.0188673	-0.470774
173	3_Fernandez	Monocyte	20	771	772.3	carotid	CD45+	Fernandez	0.0259403	0.0260262	0.0188673	0.321671
174	3_Fernandez	NK.cell	27	771	772.3	carotid	CD45+	Fernandez	0.0350195	0.03509	0.0188673	0.620485
175	3_Fernandez	Smooth.Muscle.Cell	19	771	772.3	carotid	CD45+	Fernandez	0.0246433	0.0247313	0.0188673	0.27064
176	3_Fernandez	T.cell	486	771	772.3	carotid	CD45+	Fernandez	0.63035	0.629419	0.0188673	3.50737
177	3_Pan	Dendritic.cell	109	2763	2764.3	carotid	unsorted	Pan	0.0394499	0.0394675	0.0249683	0.457872
178	3_Pan	EC	470	2763	2764.3	carotid	unsorted	Pan	0.170105	0.170061	0.0249683	1.91855
179	3_Pan	Fibroblast	273	2763	2764.3	carotid	unsorted	Pan	0.0988056	0.0987954	0.0249683	1.37545
180	3_Pan	Fibromyocyte	244	2763	2764.3	carotid	unsorted	Pan	0.0883098	0.0883045	0.0249683	1.26319
181	3_Pan	Macrophage	620	2763	2764.3	carotid	unsorted	Pan	0.224394	0.224324	0.0249683	2.19549
182	3_Pan	Mast.cell	46	2763	2764.3	carotid	unsorted	Pan	0.0166486	0.0166769	0.0249683	-0.40358
183	3_Pan	Monocyte	45	2763	2764.3	carotid	unsorted	Pan	0.0162866	0.0163152	0.0249683	-0.42551
184	3_Pan	NK.cell	51	2763	2764.3	carotid	unsorted	Pan	0.0184582	0.0184857	0.0249683	-0.300608
185	3_Pan	Smooth.Muscle.Cell	531	2763	2764.3	carotid	unsorted	Pan	0.192182	0.192128	0.0249683	2.04056
186	3_Pan	T.cell	346	2763	2764.3	carotid	unsorted	Pan	0.125226	0.125203	0.0249683	1.61234
187	3_Roche	EC	7	106	107.3	carotid	unsorted	Pauli	0.0660377	0.0661696	0.0414613	0.46746
188	3_Roche	Fibromyocyte	3	106	107.3	carotid	unsorted	Pauli	0.0283019	0.028891	0.0414613	-0.361233
189	3_Roche	Macrophage	21	106	107.3	carotid	unsorted	Pauli	0.198113	0.196645	0.0414613	1.55664
190	3_Roche	Mast.cell	5	106	107.3	carotid	unsorted	Pauli	0.0471698	0.0475303	0.0414613	0.136606
191	3_Roche	Monocyte	5	106	107.3	carotid	unsorted	Pauli	0.0471698	0.0475303	0.0414613	0.136606
192	3_Roche	NK.cell	13	106	107.3	carotid	unsorted	Pauli	0.122642	0.122088	0.0414613	1.07998
193	3_Roche	Neutrophil	6	106	107.3	carotid	unsorted	Pauli	0.0566038	0.05685	0.0414613	0.315654
194	3_Roche	Smooth.Muscle.Cell	5	106	107.3	carotid	unsorted	Pauli	0.0471698	0.0475303	0.0414613	0.136606
195	3_Roche	T.cell	37	106	107.3	carotid	unsorted	Pauli	0.349057	0.34576	0.0414613	2.12098
196	3_Slysz	NK.cell	107	8900	8901.3	carotid	CD45+	Slysz	0.0120225	0.012032	0.00197373	1.80764
197	3_Slysz	Neutrophil	171	8900	8901.3	carotid	CD45+	Slysz	0.0192135	0.0192219	0.00197373	2.27613
198	3_Slysz	T.cell	8417	8900	8901.3	carotid	CD45+	Slysz	0.94573	0.945603	0.00197373	6.1719
199	3_Wirka	EC	138	1487	1488.3	coronary	unsorted	Wirka	0.0928043	0.0927904	0.0123972	2.01287
200	3_Wirka	Fibroblast	468	1487	1488.3	coronary	unsorted	Wirka	0.314728	0.31452	0.0123972	3.23358
201	3_Wirka	Fibromyocyte	63	1487	1488.3	coronary	unsorted	Wirka	0.0423672	0.0423974	0.0123972	1.22962
202	3_Wirka	Macrophage	84	1487	1488.3	coronary	unsorted	Wirka	0.0564896	0.0565074	0.0123972	1.5169
203	3_Wirka	Monocyte	51	1487	1488.3	coronary	unsorted	Wirka	0.0342972	0.0343345	0.0123972	1.01868
204	3_Wirka	NK.cell	59	1487	1488.3	coronary	unsorted	Wirka	0.0396772	0.0397097	0.0123972	1.16413
205	3_Wirka	Smooth.Muscle.Cell	411	1487	1488.3	coronary	unsorted	Wirka	0.276395	0.276221	0.0123972	3.10373
206	3_Wirka	T.cell	203	1487	1488.3	coronary	unsorted	Wirka	0.136516	0.136464	0.0123972	2.39859
207	4_Bashore	EC	66	2570	2571.3	carotid	unsorted	Bashore	0.0256809	0.0257068	0.00971971	0.972601
208	4_Bashore	Fibroblast	365	2570	2571.3	carotid	unsorted	Bashore	0.142023	0.14199	0.00971971	2.6816
209	4_Bashore	Fibromyocyte	1004	2570	2571.3	carotid	unsorted	Bashore	0.390661	0.390503	0.00971971	3.69328
210	4_Bashore	Macrophage	299	2570	2571.3	carotid	unsorted	Bashore	0.116342	0.116322	0.00971971	2.48221
211	4_Bashore	Smooth.Muscle.Cell	591	2570	2571.3	carotid	unsorted	Bashore	0.229961	0.229884	0.00971971	3.16342
212	4_Bashore	T.cell	171	2570	2571.3	carotid	unsorted	Bashore	0.066537	0.0665422	0.00971971	1.92368
213	4_Chowdhury	T.cell	1562	1564	1565.3	coronary	Only T-cells	Chowdhury	0.998721	0.997956	0.000169709	8.67938
214	4_Dib	B.cell	146	3896	3897.3	carotid	CD45+	Dib	0.0374743	0.0374875	0.00504803	2.00501
215	4_Dib	Dendritic.cell	231	3896	3897.3	carotid	CD45+	Dib	0.0592916	0.0592975	0.00504803	2.46357
216	4_Dib	Macrophage	506	3896	3897.3	carotid	CD45+	Dib	0.129877	0.129859	0.00504803	3.24745
217	4_Dib	Monocyte	322	3896	3897.3	carotid	CD45+	Dib	0.0826489	0.082647	0.00504803	2.79558
218	4_Dib	NK.cell	628	3896	3897.3	carotid	CD45+	Dib	0.161191	0.161163	0.00504803	3.46342
219	4_Dib	Plasma.cell	82	3896	3897.3	carotid	CD45+	Dib	0.0210472	0.0210659	0.00504803	1.42866
220	4_Dib	T.cell	1950	3896	3897.3	carotid	CD45+	Dib	0.500513	0.500372	0.00504803	4.59635
221	4_Fernandez	B.cell	14	957	958.3	carotid	CD45+	Fernandez	0.014629	0.0147136	0.0188182	-0.246053
222	4_Fernandez	Dendritic.cell	44	957	958.3	carotid	CD45+	Fernandez	0.045977	0.046019	0.0188182	0.894232
223	4_Fernandez	EC	15	957	958.3	carotid	CD45+	Fernandez	0.015674	0.0157571	0.0188182	-0.177533
224	4_Fernandez	Fibroblast	18	957	958.3	carotid	CD45+	Fernandez	0.0188088	0.0188876	0.0188182	0.00368428
225	4_Fernandez	Fibromyocyte	11	957	958.3	carotid	CD45+	Fernandez	0.0114943	0.011583	0.0188182	-0.485283
226	4_Fernandez	Macrophage	142	957	958.3	carotid	CD45+	Fernandez	0.14838	0.148283	0.0188182	2.0643
227	4_Fernandez	Monocyte	33	957	958.3	carotid	CD45+	Fernandez	0.0344828	0.0345403	0.0188182	0.607306
228	4_Fernandez	NK.cell	31	957	958.3	carotid	CD45+	Fernandez	0.0323929	0.0324533	0.0188182	0.54498
229	4_Fernandez	Plasma.cell	24	957	958.3	carotid	CD45+	Fernandez	0.0250784	0.0251487	0.0188182	0.289984
230	4_Fernandez	Smooth.Muscle.Cell	17	957	958.3	carotid	CD45+	Fernandez	0.0177638	0.0178441	0.0188182	-0.0531492
231	4_Fernandez	T.cell	605	957	958.3	carotid	CD45+	Fernandez	0.632184	0.631431	0.0188182	3.51317
232	4_Roche	EC	3	86	87.3	carotid	unsorted	Pauli	0.0348837	0.0355097	0.0232439	0.423766
233	4_Roche	Fibroblast	1	86	87.3	carotid	unsorted	Pauli	0.0116279	0.0126002	0.0232439	-0.612326
234	4_Roche	Fibromyocyte	3	86	87.3	carotid	unsorted	Pauli	0.0348837	0.0355097	0.0232439	0.423766
235	4_Roche	Macrophage	14	86	87.3	carotid	unsorted	Pauli	0.162791	0.161512	0.0232439	1.93854
236	4_Roche	Mast.cell	5	86	87.3	carotid	unsorted	Pauli	0.0581395	0.0584192	0.0232439	0.921605
237	4_Roche	Monocyte	6	86	87.3	carotid	unsorted	Pauli	0.0697674	0.069874	0.0232439	1.10065
238	4_Roche	NK.cell	13	86	87.3	carotid	unsorted	Pauli	0.151163	0.150057	0.0232439	1.86498
239	4_Roche	Plasma.cell	1	86	87.3	carotid	unsorted	Pauli	0.0116279	0.0126002	0.0232439	-0.612326
240	4_Roche	Smooth.Muscle.Cell	4	86	87.3	carotid	unsorted	Pauli	0.0465116	0.0469645	0.0232439	0.703351
241	4_Roche	T.cell	36	86	87.3	carotid	unsorted	Pauli	0.418605	0.413517	0.0232439	2.87866
242	4_Slysz	B.cell	323	11422	11423.3	carotid	CD45+	Slysz	0.0282788	0.0282843	0.0148674	0.643136
243	4_Slysz	Dendritic.cell	227	11422	11423.3	carotid	CD45+	Slysz	0.0198739	0.0198804	0.0148674	0.290564
244	4_Slysz	Macrophage	2501	11422	11423.3	carotid	CD45+	Slysz	0.218963	0.218947	0.0148674	2.68966
245	4_Slysz	Mast.cell	149	11422	11423.3	carotid	CD45+	Slysz	0.013045	0.0130523	0.0148674	-0.130209
246	4_Slysz	Monocyte	1009	11422	11423.3	carotid	CD45+	Slysz	0.0883383	0.088337	0.0148674	1.78199
247	4_Slysz	NK.cell	264	11422	11423.3	carotid	CD45+	Slysz	0.0231133	0.0231194	0.0148674	0.441502
248	4_Slysz	Neutrophil	792	11422	11423.3	carotid	CD45+	Slysz	0.0693399	0.0693407	0.0148674	1.53986
249	4_Slysz	T.cell	5980	11422	11423.3	carotid	CD45+	Slysz	0.523551	0.5235	0.0148674	3.56137
250	4_Slysz_femoral	B.cell	374	2638	2639.3	femoral	CD45+	Slysz	0.141774	0.141742	0.0124622	2.43131
251	4_Slysz_femoral	Dendritic.cell	38	2638	2639.3	femoral	CD45+	Slysz	0.0144049	0.0144356	0.0124622	0.146999
252	4_Slysz_femoral	Macrophage	114	2638	2639.3	femoral	CD45+	Slysz	0.0432146	0.0432312	0.0124622	1.24386
253	4_Slysz_femoral	Monocyte	30	2638	2639.3	femoral	CD45+	Slysz	0.0113723	0.0114045	0.0124622	-0.0886905
254	4_Slysz_femoral	NK.cell	273	2638	2639.3	femoral	CD45+	Slysz	0.103487	0.103474	0.0124622	2.11662
255	4_Slysz_femoral	T.cell	1746	2638	2639.3	femoral	CD45+	Slysz	0.661865	0.661577	0.0124622	3.97192
256	4_Wirka	EC	142	1400	1401.3	coronary	unsorted	Wirka	0.101429	0.101406	0.010805	2.23912
257	4_Wirka	Fibroblast	468	1400	1401.3	coronary	unsorted	Wirka	0.334286	0.334047	0.010805	3.43127
258	4_Wirka	Fibromyocyte	37	1400	1401.3	coronary	unsorted	Wirka	0.0264286	0.0264754	0.010805	0.896206
259	4_Wirka	Macrophage	71	1400	1401.3	coronary	unsorted	Wirka	0.0507143	0.0507386	0.010805	1.54668
260	4_Wirka	Monocyte	31	1400	1401.3	coronary	unsorted	Wirka	0.0221429	0.0221937	0.010805	0.719797
261	4_Wirka	NK.cell	60	1400	1401.3	coronary	unsorted	Wirka	0.0428571	0.0428887	0.010805	1.3786
262	4_Wirka	Smooth.Muscle.Cell	373	1400	1401.3	coronary	unsorted	Wirka	0.266429	0.266253	0.010805	3.20444
263	4_Wirka	T.cell	209	1400	1401.3	coronary	unsorted	Wirka	0.149286	0.149219	0.010805	2.6254
264	5_Bashore	Dendritic.cell	183	1951	1952.3	carotid	unsorted	Bashore	0.0937981	0.0937868	0.0341108	1.01141
265	5_Bashore	EC	179	1951	1952.3	carotid	unsorted	Bashore	0.0917478	0.091738	0.0341108	0.989323
266	5_Bashore	Fibroblast	72	1951	1952.3	carotid	unsorted	Bashore	0.0369042	0.0369308	0.0341108	0.0794327
267	5_Bashore	Fibromyocyte	362	1951	1952.3	carotid	unsorted	Bashore	0.185546	0.185474	0.0341108	1.6933
268	5_Bashore	Macrophage	308	1951	1952.3	carotid	unsorted	Bashore	0.157868	0.157814	0.0341108	1.5318
269	5_Bashore	Mast.cell	38	1951	1952.3	carotid	unsorted	Bashore	0.0194772	0.0195154	0.0341108	-0.558407
270	5_Bashore	Monocyte	47	1951	1952.3	carotid	unsorted	Bashore	0.0240902	0.0241254	0.0341108	-0.346348
271	5_Bashore	NK.cell	130	1951	1952.3	carotid	unsorted	Bashore	0.0666325	0.0666393	0.0341108	0.669682
272	5_Bashore	Smooth.Muscle.Cell	83	1951	1952.3	carotid	unsorted	Bashore	0.0425423	0.0425652	0.0341108	0.221423
273	5_Bashore	T.cell	521	1951	1952.3	carotid	unsorted	Bashore	0.267043	0.266916	0.0341108	2.05732
274	5_Chowdhury	Monocyte	46	3629	3630.3	coronary	Only T-cells	Chowdhury	0.0126757	0.0126987	0.00121257	2.34876
275	5_Chowdhury	NK.cell	174	3629	3630.3	coronary	Only T-cells	Chowdhury	0.0479471	0.0479575	0.00121257	3.67758
276	5_Chowdhury	T.cell	3369	3629	3630.3	coronary	Only T-cells	Chowdhury	0.928355	0.92805	0.00121257	6.64035
277	5_Dib	B.cell	125	5126	5127.3	carotid	CD45+	Dib	0.0243855	0.0243988	0.00346498	1.95183
278	5_Dib	Dendritic.cell	363	5126	5127.3	carotid	CD45+	Dib	0.0708155	0.070817	0.00346498	3.01739
279	5_Dib	Macrophage	730	5126	5127.3	carotid	CD45+	Dib	0.142411	0.142395	0.00346498	3.71589
280	5_Dib	Monocyte	531	5126	5127.3	carotid	CD45+	Dib	0.10359	0.103583	0.00346498	3.39766
281	5_Dib	NK.cell	400	5126	5127.3	carotid	CD45+	Dib	0.0780336	0.0780333	0.00346498	3.11443
282	5_Dib	T.cell	2919	5126	5127.3	carotid	CD45+	Dib	0.56945	0.569325	0.00346498	5.10174
283	5_Fernandez	B.cell	36	1532	1533.3	carotid	CD45+	Fernandez	0.0234987	0.023544	0.00524904	1.50082
284	5_Fernandez	Macrophage	42	1532	1533.3	carotid	CD45+	Fernandez	0.0274151	0.0274571	0.00524904	1.65458
285	5_Fernandez	Monocyte	23	1532	1533.3	carotid	CD45+	Fernandez	0.0150131	0.0150655	0.00524904	1.05436
286	5_Fernandez	NK.cell	120	1532	1533.3	carotid	CD45+	Fernandez	0.078329	0.0783278	0.00524904	2.70286
287	5_Fernandez	T.cell	1279	1532	1533.3	carotid	CD45+	Fernandez	0.834856	0.834214	0.00524904	5.06844
288	5_Roche	EC	52	307	308.3	carotid	unsorted	Pauli	0.169381	0.168991	0.0177953	2.25091
289	5_Roche	Fibroblast	24	307	308.3	carotid	unsorted	Pauli	0.0781759	0.0781706	0.0177953	1.47996
290	5_Roche	Fibromyocyte	32	307	308.3	carotid	unsorted	Pauli	0.104235	0.104119	0.0177953	1.7666
291	5_Roche	Macrophage	52	307	308.3	carotid	unsorted	Pauli	0.169381	0.168991	0.0177953	2.25091
292	5_Roche	Monocyte	13	307	308.3	carotid	unsorted	Pauli	0.0423453	0.0424911	0.0177953	0.870361
293	5_Roche	Smooth.Muscle.Cell	110	307	308.3	carotid	unsorted	Pauli	0.358306	0.35712	0.0177953	2.99914
294	5_Roche	T.cell	17	307	308.3	carotid	unsorted	Pauli	0.0553746	0.0554655	0.0177953	1.13683
295	5_Slysz_femoral	B.cell	31	500	501.3	femoral	CD45+	Slysz	0.062	0.0620387	0.0191286	1.17657
296	5_Slysz_femoral	Dendritic.cell	8	500	501.3	femoral	CD45+	Slysz	0.016	0.016158	0.0191286	-0.168769
297	5_Slysz_femoral	Fibroblast	6	500	501.3	femoral	CD45+	Slysz	0.012	0.0121684	0.0191286	-0.452344
298	5_Slysz_femoral	Macrophage	119	500	501.3	femoral	CD45+	Slysz	0.238	0.237582	0.0191286	2.51933
299	5_Slysz_femoral	Mast.cell	17	500	501.3	femoral	CD45+	Slysz	0.034	0.0341113	0.0191286	0.578445
300	5_Slysz_femoral	Monocyte	15	500	501.3	femoral	CD45+	Slysz	0.03	0.0301217	0.0191286	0.454062
301	5_Slysz_femoral	NK.cell	29	500	501.3	femoral	CD45+	Slysz	0.058	0.0580491	0.0191286	1.11011
302	5_Slysz_femoral	Smooth.Muscle.Cell	7	500	501.3	femoral	CD45+	Slysz	0.014	0.0141632	0.0191286	-0.300538
303	5_Slysz_femoral	T.cell	258	500	501.3	femoral	CD45+	Slysz	0.516	0.514861	0.0191286	3.29271
304	5_Wirka	B.cell	76	1847	1848.3	coronary	unsorted	Wirka	0.0411478	0.041173	0.012564	1.18695
305	5_Wirka	Dendritic.cell	21	1847	1848.3	coronary	unsorted	Wirka	0.0113698	0.0114159	0.012564	-0.0958275
306	5_Wirka	EC	420	1847	1848.3	coronary	unsorted	Wirka	0.227396	0.22729	0.012564	2.89539
307	5_Wirka	Fibroblast	450	1847	1848.3	coronary	unsorted	Wirka	0.243638	0.243521	0.012564	2.96437
308	5_Wirka	Fibromyocyte	54	1847	1848.3	coronary	unsorted	Wirka	0.0292366	0.0292701	0.012564	0.845734
309	5_Wirka	Macrophage	279	1847	1848.3	coronary	unsorted	Wirka	0.151056	0.151004	0.012564	2.48647
310	5_Wirka	Monocyte	54	1847	1848.3	coronary	unsorted	Wirka	0.0292366	0.0292701	0.012564	0.845734
311	5_Wirka	Plasma.cell	69	1847	1848.3	coronary	unsorted	Wirka	0.0373579	0.0373857	0.012564	1.09045
312	5_Wirka	Smooth.Muscle.Cell	320	1847	1848.3	coronary	unsorted	Wirka	0.173254	0.173186	0.012564	2.62353
313	5_Wirka	T.cell	104	1847	1848.3	coronary	unsorted	Wirka	0.0563075	0.056322	0.012564	1.50025
314	6_Bashore	Dendritic.cell	584	6167	6168.3	carotid	unsorted	Bashore	0.0946976	0.0946938	0.0369634	0.940721
315	6_Bashore	EC	899	6167	6168.3	carotid	unsorted	Bashore	0.145776	0.145761	0.0369634	1.37204
316	6_Bashore	Fibroblast	511	6167	6168.3	carotid	unsorted	Bashore	0.0828604	0.0828591	0.0369634	0.807214
317	6_Bashore	Fibromyocyte	196	6167	6168.3	carotid	unsorted	Bashore	0.0317821	0.0317916	0.0369634	-0.150727
318	6_Bashore	Macrophage	1888	6167	6168.3	carotid	unsorted	Bashore	0.306146	0.306097	0.0369634	2.11397
319	6_Bashore	Monocyte	442	6167	6168.3	carotid	unsorted	Bashore	0.0716718	0.0716729	0.0369634	0.662185
320	6_Bashore	Plasma.cell	81	6167	6168.3	carotid	unsorted	Bashore	0.0131344	0.0131479	0.0369634	-1.03367
321	6_Bashore	Smooth.Muscle.Cell	450	6167	6168.3	carotid	unsorted	Bashore	0.072969	0.0729699	0.0369634	0.680118
322	6_Bashore	T.cell	948	6167	6168.3	carotid	unsorted	Bashore	0.153721	0.153705	0.0369634	1.42511
323	6_Chowdhury	T.cell	3266	3337	3338.3	coronary	Only T-cells	Chowdhury	0.978723	0.978372	0.000583993	7.42376
324	6_Dib	B.cell	84	5071	5072.3	carotid	CD45+	Dib	0.0165648	0.0165802	0.00274103	1.79988
325	6_Dib	Dendritic.cell	315	5071	5072.3	carotid	CD45+	Dib	0.0621179	0.0621217	0.00274103	3.12076
326	6_Dib	Macrophage	340	5071	5072.3	carotid	CD45+	Dib	0.0670479	0.0670505	0.00274103	3.19711
327	6_Dib	Monocyte	265	5071	5072.3	carotid	CD45+	Dib	0.0522579	0.0522643	0.00274103	2.94798
328	6_Dib	NK.cell	736	5071	5072.3	carotid	CD45+	Dib	0.145139	0.145122	0.00274103	3.96924
329	6_Dib	T.cell	3315	5071	5072.3	carotid	CD45+	Dib	0.653717	0.653569	0.00274103	5.47412
330	6_Fernandez	B.cell	127	4590	4591.3	carotid	CD45+	Fernandez	0.0276688	0.0276828	0.019307	0.360343
331	6_Fernandez	Dendritic.cell	163	4590	4591.3	carotid	CD45+	Fernandez	0.035512	0.0355237	0.019307	0.609732
332	6_Fernandez	EC	98	4590	4591.3	carotid	CD45+	Fernandez	0.0213508	0.0213665	0.019307	0.101356
333	6_Fernandez	Macrophage	555	4590	4591.3	carotid	CD45+	Fernandez	0.120915	0.120903	0.019307	1.83452
334	6_Fernandez	Monocyte	768	4590	4591.3	carotid	CD45+	Fernandez	0.16732	0.167295	0.019307	2.15929
335	6_Fernandez	NK.cell	719	4590	4591.3	carotid	CD45+	Fernandez	0.156645	0.156622	0.019307	2.09337
336	6_Fernandez	Plasma.cell	127	4590	4591.3	carotid	CD45+	Fernandez	0.0276688	0.0276828	0.019307	0.360343
337	6_Fernandez	T.cell	1963	4590	4591.3	carotid	CD45+	Fernandez	0.427669	0.42757	0.019307	3.09765
338	6_Roche	EC	23	165	166.3	carotid	unsorted	Pauli	0.139394	0.138906	0.0298882	1.53633
339	6_Roche	Fibroblast	18	165	166.3	carotid	unsorted	Pauli	0.109091	0.108839	0.0298882	1.29241
340	6_Roche	Fibromyocyte	6	165	166.3	carotid	unsorted	Pauli	0.0363636	0.0366807	0.0298882	0.204787
341	6_Roche	Macrophage	33	165	166.3	carotid	unsorted	Pauli	0.2	0.199038	0.0298882	1.89603
342	6_Roche	Monocyte	16	165	166.3	carotid	unsorted	Pauli	0.0969697	0.096813	0.0298882	1.17532
343	6_Roche	NK.cell	3	165	166.3	carotid	unsorted	Pauli	0.0181818	0.018641	0.0298882	-0.4721
344	6_Roche	Plasma.cell	3	165	166.3	carotid	unsorted	Pauli	0.0181818	0.018641	0.0298882	-0.4721
345	6_Roche	Smooth.Muscle.Cell	14	165	166.3	carotid	unsorted	Pauli	0.0848485	0.0847865	0.0298882	1.04267
346	6_Roche	T.cell	46	165	166.3	carotid	unsorted	Pauli	0.278788	0.27721	0.0298882	2.22731
347	6_Slysz_femoral	B.cell	379	8813	8814.3	femoral	CD45+	Slysz	0.0430047	0.0430097	0.00851014	1.62017
348	6_Slysz_femoral	Macrophage	205	8813	8814.3	femoral	CD45+	Slysz	0.0232611	0.023269	0.00851014	1.00586
349	6_Slysz_femoral	Mast.cell	184	8813	8814.3	femoral	CD45+	Slysz	0.0208782	0.0208865	0.00851014	0.897846
350	6_Slysz_femoral	NK.cell	444	8813	8814.3	femoral	CD45+	Slysz	0.0503801	0.050384	0.00851014	1.77842
351	6_Slysz_femoral	Neutrophil	271	8813	8814.3	femoral	CD45+	Slysz	0.03075	0.0307568	0.00851014	1.28485
352	6_Slysz_femoral	T.cell	7146	8813	8814.3	femoral	CD45+	Slysz	0.810848	0.810739	0.00851014	4.55669
353	6_Wirka	B.cell	232	2385	2386.3	coronary	unsorted	Wirka	0.0972746	0.0972635	0.0229194	1.44544
354	6_Wirka	Dendritic.cell	33	2385	2386.3	coronary	unsorted	Wirka	0.0138365	0.0138708	0.0229194	-0.502195
355	6_Wirka	EC	513	2385	2386.3	coronary	unsorted	Wirka	0.215094	0.215019	0.0229194	2.23874
356	6_Wirka	Fibroblast	464	2385	2386.3	coronary	unsorted	Wirka	0.194549	0.194485	0.0229194	2.13837
357	6_Wirka	Fibromyocyte	66	2385	2386.3	coronary	unsorted	Wirka	0.027673	0.0276998	0.0229194	0.18944
358	6_Wirka	Macrophage	287	2385	2386.3	coronary	unsorted	Wirka	0.120335	0.120312	0.0229194	1.6581
359	6_Wirka	Monocyte	61	2385	2386.3	coronary	unsorted	Wirka	0.0255765	0.0256045	0.0229194	0.110783
360	6_Wirka	NK.cell	34	2385	2386.3	coronary	unsorted	Wirka	0.0142558	0.0142899	0.0229194	-0.472431
361	6_Wirka	Plasma.cell	49	2385	2386.3	coronary	unsorted	Wirka	0.0205451	0.0205758	0.0229194	-0.10787
362	6_Wirka	Smooth.Muscle.Cell	384	2385	2386.3	coronary	unsorted	Wirka	0.161006	0.16096	0.0229194	1.94917
363	6_Wirka	T.cell	261	2385	2386.3	coronary	unsorted	Wirka	0.109434	0.109416	0.0229194	1.56317
364	7_Bashore	Dendritic.cell	195	4207	4208.3	carotid	unsorted	Bashore	0.0463513	0.0463608	0.0243966	0.642011
365	7_Bashore	EC	317	4207	4208.3	carotid	unsorted	Bashore	0.0753506	0.0753511	0.0243966	1.12772
366	7_Bashore	Fibroblast	88	4207	4208.3	carotid	unsorted	Bashore	0.0209175	0.0209348	0.0243966	-0.153028
367	7_Bashore	Fibromyocyte	145	4207	4208.3	carotid	unsorted	Bashore	0.0344664	0.0344795	0.0243966	0.345922
368	7_Bashore	Macrophage	1480	4207	4208.3	carotid	unsorted	Bashore	0.351795	0.35171	0.0243966	2.66836
369	7_Bashore	Monocyte	603	4207	4208.3	carotid	unsorted	Bashore	0.143333	0.143312	0.0243966	1.77058
370	7_Bashore	NK.cell	117	4207	4208.3	carotid	unsorted	Bashore	0.0278108	0.027826	0.0243966	0.131527
371	7_Bashore	Smooth.Muscle.Cell	354	4207	4208.3	carotid	unsorted	Bashore	0.0841455	0.0841432	0.0243966	1.23808
372	7_Bashore	T.cell	860	4207	4208.3	carotid	unsorted	Bashore	0.204421	0.204382	0.0243966	2.12555
373	7_Chowdhury	Macrophage	4	145	146.3	coronary	Only T-cells	Chowdhury	0.0275862	0.0280246	0.00304726	2.21884
374	7_Chowdhury	NK.cell	4	145	146.3	coronary	Only T-cells	Chowdhury	0.0275862	0.0280246	0.00304726	2.21884
375	7_Chowdhury	T.cell	135	145	146.3	coronary	Only T-cells	Chowdhury	0.931034	0.923445	0.00304726	5.71387
376	7_Roche	B.cell	2	168	169.3	carotid	unsorted	Pauli	0.0119048	0.012404	0.0354893	-1.05121
377	7_Roche	Dendritic.cell	8	168	169.3	carotid	unsorted	Pauli	0.047619	0.0478441	0.0354893	0.298716
378	7_Roche	EC	43	168	169.3	carotid	unsorted	Pauli	0.255952	0.254578	0.0354893	1.97037
379	7_Roche	Fibroblast	3	168	169.3	carotid	unsorted	Pauli	0.0178571	0.0183107	0.0354893	-0.661746
380	7_Roche	Macrophage	15	168	169.3	carotid	unsorted	Pauli	0.0892857	0.0891908	0.0354893	0.921546
381	7_Roche	Monocyte	4	168	169.3	carotid	unsorted	Pauli	0.0238095	0.0242174	0.0354893	-0.382161
382	7_Roche	NK.cell	11	168	169.3	carotid	unsorted	Pauli	0.0654762	0.0655641	0.0354893	0.613797
383	7_Roche	Plasma.cell	9	168	169.3	carotid	unsorted	Pauli	0.0535714	0.0537507	0.0354893	0.415126
384	7_Roche	Smooth.Muscle.Cell	12	168	169.3	carotid	unsorted	Pauli	0.0714286	0.0714708	0.0354893	0.700057
385	7_Roche	T.cell	58	168	169.3	carotid	unsorted	Pauli	0.345238	0.343178	0.0354893	2.26902
386	7_Slysz_femoral	B.cell	269	6808	6809.3	femoral	CD45+	Slysz	0.0395123	0.0395195	0.0101989	1.35452
387	7_Slysz_femoral	Dendritic.cell	120	6808	6809.3	femoral	CD45+	Slysz	0.0176263	0.0176376	0.0101989	0.54776
388	7_Slysz_femoral	Macrophage	231	6808	6809.3	femoral	CD45+	Slysz	0.0339307	0.0339389	0.0101989	1.20229
389	7_Slysz_femoral	NK.cell	1083	6808	6809.3	femoral	CD45+	Slysz	0.159078	0.159062	0.0101989	2.74702
390	7_Slysz_femoral	Neutrophil	258	6808	6809.3	femoral	CD45+	Slysz	0.0378966	0.037904	0.0101989	1.31278
391	7_Slysz_femoral	T.cell	4697	6808	6809.3	femoral	CD45+	Slysz	0.689924	0.689807	0.0101989	4.21414
392	7_Wirka	B.cell	163	2089	2090.3	coronary	unsorted	Wirka	0.0780278	0.0780271	0.0180967	1.46133
393	7_Wirka	Dendritic.cell	26	2089	2090.3	coronary	unsorted	Wirka	0.0124461	0.0124862	0.0180967	-0.371101
394	7_Wirka	EC	459	2089	2090.3	coronary	unsorted	Wirka	0.219722	0.219634	0.0180967	2.49623
395	7_Wirka	Fibroblast	472	2089	2090.3	coronary	unsorted	Wirka	0.225945	0.225853	0.0180967	2.52415
396	7_Wirka	Fibromyocyte	58	2089	2090.3	coronary	unsorted	Wirka	0.0277645	0.0277951	0.0180967	0.429129
397	7_Wirka	Macrophage	306	2089	2090.3	coronary	unsorted	Wirka	0.146482	0.146438	0.0180967	2.09088
398	7_Wirka	Monocyte	37	2089	2090.3	coronary	unsorted	Wirka	0.0177118	0.0177486	0.0180967	-0.0194197
399	7_Wirka	Plasma.cell	62	2089	2090.3	coronary	unsorted	Wirka	0.0296793	0.0297087	0.0180967	0.495709
400	7_Wirka	Smooth.Muscle.Cell	327	2089	2090.3	coronary	unsorted	Wirka	0.156534	0.156485	0.0180967	2.15723
401	7_Wirka	T.cell	163	2089	2090.3	coronary	unsorted	Wirka	0.0780278	0.0780271	0.0180967	1.46133
402	8_Bashore	B.cell	992	5631	5632.3	carotid	unsorted	Bashore	0.176168	0.176145	0.0279412	1.8412
403	8_Bashore	Dendritic.cell	120	5631	5632.3	carotid	unsorted	Bashore	0.0213106	0.0213234	0.0279412	-0.270295
404	8_Bashore	EC	79	5631	5632.3	carotid	unsorted	Bashore	0.0140295	0.014044	0.0279412	-0.687907
405	8_Bashore	Fibroblast	153	5631	5632.3	carotid	unsorted	Bashore	0.027171	0.0271825	0.0279412	-0.0275286
406	8_Bashore	Fibromyocyte	168	5631	5632.3	carotid	unsorted	Bashore	0.0298348	0.0298457	0.0279412	0.0659391
407	8_Bashore	Macrophage	554	5631	5632.3	carotid	unsorted	Bashore	0.0983839	0.098379	0.0279412	1.25873
408	8_Bashore	Mast.cell	167	5631	5632.3	carotid	unsorted	Bashore	0.0296573	0.0296682	0.0279412	0.0599725
409	8_Bashore	Monocyte	179	5631	5632.3	carotid	unsorted	Bashore	0.0317883	0.0317987	0.0279412	0.129324
410	8_Bashore	NK.cell	409	5631	5632.3	carotid	unsorted	Bashore	0.0726336	0.0726346	0.0279412	0.95534
411	8_Bashore	Smooth.Muscle.Cell	252	5631	5632.3	carotid	unsorted	Bashore	0.0447523	0.0447597	0.0279412	0.471206
412	8_Bashore	T.cell	2544	5631	5632.3	carotid	unsorted	Bashore	0.451785	0.451698	0.0279412	2.78291
413	8_Chowdhury	B.cell	5	318	319.3	coronary	Only T-cells	Chowdhury	0.0157233	0.0159724	0.00242855	1.88357
414	8_Chowdhury	Macrophage	24	318	319.3	coronary	Only T-cells	Chowdhury	0.0754717	0.0754776	0.00242855	3.43654
415	8_Chowdhury	T.cell	282	318	319.3	coronary	Only T-cells	Chowdhury	0.886792	0.883495	0.00242855	5.89659
416	8_Roche	B.cell	2	34	35.3	carotid	unsorted	Pauli	0.0588235	0.0594901	0.0262382	0.818591
417	8_Roche	Dendritic.cell	1	34	35.3	carotid	unsorted	Pauli	0.0294118	0.0311615	0.0262382	0.171964
418	8_Roche	EC	1	34	35.3	carotid	unsorted	Pauli	0.0294118	0.0311615	0.0262382	0.171964
419	8_Roche	Macrophage	5	34	35.3	carotid	unsorted	Pauli	0.147059	0.144476	0.0262382	1.70589
420	8_Roche	NK.cell	1	34	35.3	carotid	unsorted	Pauli	0.0294118	0.0311615	0.0262382	0.171964
421	8_Roche	Neutrophil	2	34	35.3	carotid	unsorted	Pauli	0.0588235	0.0594901	0.0262382	0.818591
422	8_Roche	Plasma.cell	1	34	35.3	carotid	unsorted	Pauli	0.0294118	0.0311615	0.0262382	0.171964
423	8_Roche	Smooth.Muscle.Cell	10	34	35.3	carotid	unsorted	Pauli	0.294118	0.286119	0.0262382	2.38919
424	8_Roche	T.cell	11	34	35.3	carotid	unsorted	Pauli	0.323529	0.314448	0.0262382	2.4836
425	8_Slysz_femoral	B.cell	3766	9704	9705.3	femoral	CD45+	Slysz	0.388087	0.388046	0.00591267	4.18403
426	8_Slysz_femoral	Macrophage	127	9704	9705.3	femoral	CD45+	Slysz	0.0130874	0.0130959	0.00591267	0.795204
427	8_Slysz_femoral	NK.cell	207	9704	9705.3	femoral	CD45+	Slysz	0.0213314	0.0213389	0.00591267	1.28343
428	8_Slysz_femoral	Neutrophil	1122	9704	9705.3	femoral	CD45+	Slysz	0.115622	0.115617	0.00591267	2.97319
429	8_Slysz_femoral	T.cell	4267	9704	9705.3	femoral	CD45+	Slysz	0.439716	0.439667	0.00591267	4.30892
430	8_Wirka	Dendritic.cell	57	1751	1752.3	coronary	unsorted	Wirka	0.0325528	0.0325857	0.00796794	1.40845
431	8_Wirka	EC	102	1751	1752.3	coronary	unsorted	Wirka	0.0582524	0.0582663	0.00796794	1.9896
432	8_Wirka	Fibroblast	93	1751	1752.3	coronary	unsorted	Wirka	0.0531125	0.0531302	0.00796794	1.89732
433	8_Wirka	Fibromyocyte	415	1751	1752.3	coronary	unsorted	Wirka	0.237007	0.236889	0.00796794	3.39216
434	8_Wirka	Macrophage	454	1751	1752.3	coronary	unsorted	Wirka	0.25928	0.259145	0.00796794	3.48196
435	8_Wirka	Mast.cell	31	1751	1752.3	coronary	unsorted	Wirka	0.0177042	0.0177481	0.00796794	0.800852
436	8_Wirka	Plasma.cell	25	1751	1752.3	coronary	unsorted	Wirka	0.0142776	0.014324	0.00796794	0.586512
437	8_Wirka	Smooth.Muscle.Cell	564	1751	1752.3	coronary	unsorted	Wirka	0.322102	0.32192	0.00796794	3.69888
438	9_Bashore	B.cell	89	5082	5083.3	carotid	unsorted	Bashore	0.0175128	0.017528	0.042173	-0.877982
439	9_Bashore	Dendritic.cell	795	5082	5083.3	carotid	unsorted	Bashore	0.156434	0.156414	0.042173	1.31073
440	9_Bashore	EC	411	5082	5083.3	carotid	unsorted	Bashore	0.0808737	0.0808727	0.042173	0.651096
441	9_Bashore	Fibroblast	142	5082	5083.3	carotid	unsorted	Bashore	0.0279418	0.0279543	0.042173	-0.41121
442	9_Bashore	Fibromyocyte	136	5082	5083.3	carotid	unsorted	Bashore	0.0267611	0.0267739	0.042173	-0.454351
443	9_Bashore	Macrophage	1711	5082	5083.3	carotid	unsorted	Bashore	0.336678	0.336612	0.042173	2.07715
444	9_Bashore	Mast.cell	246	5082	5083.3	carotid	unsorted	Bashore	0.0484061	0.0484134	0.042173	0.137997
445	9_Bashore	Monocyte	531	5082	5083.3	carotid	unsorted	Bashore	0.104486	0.104479	0.042173	0.907209
446	9_Bashore	Plasma.cell	308	5082	5083.3	carotid	unsorted	Bashore	0.0606061	0.0606102	0.042173	0.362684
447	9_Bashore	Smooth.Muscle.Cell	122	5082	5083.3	carotid	unsorted	Bashore	0.0240063	0.0240198	0.042173	-0.5629
448	9_Bashore	T.cell	530	5082	5083.3	carotid	unsorted	Bashore	0.10429	0.104283	0.042173	0.905325
449	9_Chowdhury	NK.cell	10	243	244.3	coronary	Only T-cells	Chowdhury	0.0411523	0.0413426	0.00133881	3.43011
450	9_Chowdhury	T.cell	231	243	244.3	coronary	Only T-cells	Chowdhury	0.950617	0.945968	0.00133881	6.56043
451	9_Roche	B.cell	6	325	326.3	carotid	unsorted	Pauli	0.0184615	0.0186945	0.039681	-0.752646
452	9_Roche	Dendritic.cell	5	325	326.3	carotid	unsorted	Pauli	0.0153846	0.0156298	0.039681	-0.931694
453	9_Roche	EC	74	325	326.3	carotid	unsorted	Pauli	0.227692	0.227092	0.039681	1.74448
454	9_Roche	Fibroblast	20	325	326.3	carotid	unsorted	Pauli	0.0615385	0.0615998	0.039681	0.439785
455	9_Roche	Fibromyocyte	26	325	326.3	carotid	unsorted	Pauli	0.08	0.0799877	0.039681	0.701001
456	9_Roche	Macrophage	40	325	326.3	carotid	unsorted	Pauli	0.123077	0.122893	0.039681	1.13044
457	9_Roche	Monocyte	4	325	326.3	carotid	unsorted	Pauli	0.0123077	0.0125651	0.039681	-1.14995
458	9_Roche	NK.cell	14	325	326.3	carotid	unsorted	Pauli	0.0430769	0.0432118	0.039681	0.0852401
459	9_Roche	Plasma.cell	8	325	326.3	carotid	unsorted	Pauli	0.0246154	0.0248238	0.039681	-0.469071
460	9_Roche	Smooth.Muscle.Cell	50	325	326.3	carotid	unsorted	Pauli	0.153846	0.15354	0.039681	1.35309
461	9_Roche	T.cell	74	325	326.3	carotid	unsorted	Pauli	0.227692	0.227092	0.039681	1.74448
462	9_Slysz_femoral	B.cell	71	4887	4888.3	femoral	CD45+	Slysz	0.0145283	0.0145449	0.0173892	-0.178607
463	9_Slysz_femoral	Dendritic.cell	70	4887	4888.3	femoral	CD45+	Slysz	0.0143237	0.0143404	0.0173892	-0.192771
464	9_Slysz_femoral	Macrophage	206	4887	4888.3	femoral	CD45+	Slysz	0.0421526	0.0421619	0.0173892	0.885668
465	9_Slysz_femoral	Mast.cell	88	4887	4888.3	femoral	CD45+	Slysz	0.018007	0.0180226	0.0173892	0.0357786
466	9_Slysz_femoral	NK.cell	155	4887	4888.3	femoral	CD45+	Slysz	0.0317168	0.0317288	0.0173892	0.601376
467	9_Slysz_femoral	Neutrophil	99	4887	4888.3	femoral	CD45+	Slysz	0.0202578	0.0202729	0.0173892	0.153435
468	9_Slysz_femoral	Smooth.Muscle.Cell	191	4887	4888.3	femoral	CD45+	Slysz	0.0390833	0.0390933	0.0173892	0.810103
469	9_Slysz_femoral	T.cell	3854	4887	4888.3	femoral	CD45+	Slysz	0.788623	0.788434	0.0173892	3.8142
470	10_Bashore	Dendritic.cell	110	4030	4031.3	carotid	unsorted	Bashore	0.0272953	0.0273113	0.0313958	-0.139374
471	10_Bashore	EC	272	4030	4031.3	carotid	unsorted	Bashore	0.0674938	0.0674968	0.0313958	0.765407
472	10_Bashore	Fibroblast	182	4030	4031.3	carotid	unsorted	Bashore	0.0451613	0.0451715	0.0313958	0.363793
473	10_Bashore	Fibromyocyte	391	4030	4031.3	carotid	unsorted	Bashore	0.0970223	0.0970159	0.0313958	1.1282
474	10_Bashore	Macrophage	841	4030	4031.3	carotid	unsorted	Bashore	0.208685	0.208642	0.0313958	1.89395
475	10_Bashore	Mast.cell	49	4030	4031.3	carotid	unsorted	Bashore	0.0121588	0.0121797	0.0313958	-0.946904
476	10_Bashore	Monocyte	230	4030	4031.3	carotid	unsorted	Bashore	0.057072	0.0570784	0.0313958	0.597751
477	10_Bashore	NK.cell	54	4030	4031.3	carotid	unsorted	Bashore	0.0133995	0.01342	0.0313958	-0.849929
478	10_Bashore	Smooth.Muscle.Cell	355	4030	4031.3	carotid	unsorted	Bashore	0.0880893	0.0880857	0.0313958	1.03164
479	10_Bashore	T.cell	1497	4030	4031.3	carotid	unsorted	Bashore	0.371464	0.371369	0.0313958	2.47052
480	10_Chowdhury	EC	8	641	642.3	coronary	Only T-cells	Chowdhury	0.0124805	0.0126109	0.00357522	1.26054
481	10_Chowdhury	Macrophage	9	641	642.3	coronary	Only T-cells	Chowdhury	0.0140406	0.0141678	0.00357522	1.37695
482	10_Chowdhury	Monocyte	17	641	642.3	coronary	Only T-cells	Chowdhury	0.0265211	0.0266231	0.00357522	2.00775
483	10_Chowdhury	NK.cell	23	641	642.3	coronary	Only T-cells	Chowdhury	0.0358814	0.0359645	0.00357522	2.30851
484	10_Chowdhury	T.cell	573	641	642.3	coronary	Only T-cells	Chowdhury	0.893916	0.892262	0.00357522	5.51973
485	11_Bashore	B.cell	46	4215	4216.3	carotid	unsorted	Bashore	0.0109134	0.0109338	0.0370023	-1.21912
486	11_Bashore	Dendritic.cell	149	4215	4216.3	carotid	unsorted	Bashore	0.0353499	0.0353628	0.0370023	-0.0453205
487	11_Bashore	EC	221	4215	4216.3	carotid	unsorted	Bashore	0.0524318	0.0524393	0.0370023	0.348677
488	11_Bashore	Fibroblast	283	4215	4216.3	carotid	unsorted	Bashore	0.0671412	0.0671442	0.0370023	0.595862
489	11_Bashore	Fibromyocyte	147	4215	4216.3	carotid	unsorted	Bashore	0.0348754	0.0348884	0.0370023	-0.0588251
490	11_Bashore	Macrophage	1016	4215	4216.3	carotid	unsorted	Bashore	0.241044	0.240993	0.0370023	1.87379
491	11_Bashore	Mast.cell	119	4215	4216.3	carotid	unsorted	Bashore	0.0282325	0.0282475	0.0370023	-0.269974
492	11_Bashore	Monocyte	346	4215	4216.3	carotid	unsorted	Bashore	0.0820878	0.0820862	0.0370023	0.79679
493	11_Bashore	NK.cell	125	4215	4216.3	carotid	unsorted	Bashore	0.029656	0.0296706	0.0370023	-0.220824
494	11_Bashore	Smooth.Muscle.Cell	188	4215	4216.3	carotid	unsorted	Bashore	0.0446026	0.0446126	0.0370023	0.187036
495	11_Bashore	T.cell	1525	4215	4216.3	carotid	unsorted	Bashore	0.361803	0.361715	0.0370023	2.27988
496	11_Chowdhury	Macrophage	10	514	515.3	coronary	Only T-cells	Chowdhury	0.0194553	0.0196002	0.00164193	2.47967
497	11_Chowdhury	NK.cell	20	514	515.3	coronary	Only T-cells	Chowdhury	0.0389105	0.0390064	0.00164193	3.16785
498	11_Chowdhury	T.cell	476	514	515.3	coronary	Only T-cells	Chowdhury	0.92607	0.923928	0.00164193	6.33276
499	12_Bashore	Dendritic.cell	41	4016	4017.3	carotid	unsorted	Bashore	0.0102092	0.0102308	0.0242468	-0.862889
500	12_Bashore	EC	353	4016	4017.3	carotid	unsorted	Bashore	0.0878984	0.0878949	0.0242468	1.28785
501	12_Bashore	Fibroblast	247	4016	4017.3	carotid	unsorted	Bashore	0.061504	0.061509	0.0242468	0.930896
502	12_Bashore	Fibromyocyte	827	4016	4017.3	carotid	unsorted	Bashore	0.205926	0.205885	0.0242468	2.13903
503	12_Bashore	Macrophage	978	4016	4017.3	carotid	unsorted	Bashore	0.243526	0.243472	0.0242468	2.30672
504	12_Bashore	Mast.cell	68	4016	4017.3	carotid	unsorted	Bashore	0.0169323	0.0169517	0.0242468	-0.35792
505	12_Bashore	Monocyte	222	4016	4017.3	carotid	unsorted	Bashore	0.0552789	0.0552859	0.0242468	0.824231
506	12_Bashore	Smooth.Muscle.Cell	1082	4016	4017.3	carotid	unsorted	Bashore	0.269422	0.26936	0.0242468	2.40776
507	12_Bashore	T.cell	152	4016	4017.3	carotid	unsorted	Bashore	0.0378486	0.0378613	0.0242468	0.445641
508	12_Chowdhury	T.cell	1915	1928	1929.3	coronary	Only T-cells	Chowdhury	0.993257	0.99264	0.000421767	7.76367
509	13_Bashore	B.cell	58	3359	3360.3	carotid	unsorted	Bashore	0.017267	0.0172901	0.0258238	-0.40116
510	13_Bashore	Dendritic.cell	55	3359	3360.3	carotid	unsorted	Bashore	0.0163739	0.0163973	0.0258238	-0.454176
511	13_Bashore	EC	54	3359	3360.3	carotid	unsorted	Bashore	0.0160762	0.0160998	0.0258238	-0.472492
512	13_Bashore	Fibroblast	50	3359	3360.3	carotid	unsorted	Bashore	0.0148854	0.0149094	0.0258238	-0.549305
513	13_Bashore	Fibromyocyte	49	3359	3360.3	carotid	unsorted	Bashore	0.0145877	0.0146118	0.0258238	-0.569467
514	13_Bashore	Macrophage	280	3359	3360.3	carotid	unsorted	Bashore	0.0833581	0.0833557	0.0258238	1.17182
515	13_Bashore	Monocyte	82	3359	3360.3	carotid	unsorted	Bashore	0.024412	0.0244323	0.0258238	-0.0553878
516	13_Bashore	NK.cell	228	3359	3360.3	carotid	unsorted	Bashore	0.0678773	0.0678808	0.0258238	0.966458
517	13_Bashore	Plasma.cell	116	3359	3360.3	carotid	unsorted	Bashore	0.0345341	0.0345505	0.0258238	0.291126
518	13_Bashore	Smooth.Muscle.Cell	73	3359	3360.3	carotid	unsorted	Bashore	0.0217327	0.021754	0.0258238	-0.171497
519	13_Bashore	T.cell	2270	3359	3360.3	carotid	unsorted	Bashore	0.675796	0.675565	0.0258238	3.26425
520	14_Bashore	Dendritic.cell	157	3735	3736.3	carotid	unsorted	Bashore	0.0420348	0.0420469	0.0234323	0.584671
521	14_Bashore	EC	141	3735	3736.3	carotid	unsorted	Bashore	0.037751	0.0377646	0.0234323	0.477257
522	14_Bashore	Fibroblast	170	3735	3736.3	carotid	unsorted	Bashore	0.0455154	0.0455263	0.0234323	0.664175
523	14_Bashore	Fibromyocyte	290	3735	3736.3	carotid	unsorted	Bashore	0.0776439	0.0776437	0.0234323	1.19801
524	14_Bashore	Macrophage	1834	3735	3736.3	carotid	unsorted	Bashore	0.491031	0.490887	0.0234323	3.0421
525	14_Bashore	Mast.cell	75	3735	3736.3	carotid	unsorted	Bashore	0.0200803	0.0201001	0.0234323	-0.153391
526	14_Bashore	Monocyte	335	3735	3736.3	carotid	unsorted	Bashore	0.0896921	0.0896877	0.0234323	1.34222
527	14_Bashore	Smooth.Muscle.Cell	504	3735	3736.3	carotid	unsorted	Bashore	0.13494	0.13492	0.0234323	1.75056
528	14_Bashore	T.cell	179	3735	3736.3	carotid	unsorted	Bashore	0.047925	0.0479351	0.0234323	0.715732
529	15_Bashore	B.cell	70	4945	4946.3	carotid	unsorted	Bashore	0.0141557	0.0141722	0.0371352	-0.963283
530	15_Bashore	Dendritic.cell	71	4945	4946.3	carotid	unsorted	Bashore	0.0143579	0.0143744	0.0371352	-0.949119
531	15_Bashore	EC	408	4945	4946.3	carotid	unsorted	Bashore	0.0825076	0.0825061	0.0371352	0.798306
532	15_Bashore	Fibroblast	161	4945	4946.3	carotid	unsorted	Bashore	0.0325581	0.0325698	0.0371352	-0.131181
533	15_Bashore	Fibromyocyte	298	4945	4946.3	carotid	unsorted	Bashore	0.0602629	0.0602673	0.0371352	0.484223
534	15_Bashore	Macrophage	773	4945	4946.3	carotid	unsorted	Bashore	0.15632	0.156299	0.0371352	1.4372
535	15_Bashore	Mast.cell	88	4945	4946.3	carotid	unsorted	Bashore	0.0177958	0.0178113	0.0371352	-0.734734
536	15_Bashore	Monocyte	313	4945	4946.3	carotid	unsorted	Bashore	0.0632963	0.0632998	0.0371352	0.533316
537	15_Bashore	NK.cell	142	4945	4946.3	carotid	unsorted	Bashore	0.0287159	0.0287285	0.0371352	-0.256675
538	15_Bashore	Neutrophil	448	4945	4946.3	carotid	unsorted	Bashore	0.0905966	0.090593	0.0371352	0.89181
539	15_Bashore	Smooth.Muscle.Cell	261	4945	4946.3	carotid	unsorted	Bashore	0.0527806	0.0527869	0.0371352	0.351697
540	15_Bashore	T.cell	1908	4945	4946.3	carotid	unsorted	Bashore	0.385844	0.385763	0.0371352	2.34066
541	16_Bashore	Dendritic.cell	80	5443	5444.3	carotid	unsorted	Bashore	0.0146978	0.0147126	0.026007	-0.56966
542	16_Bashore	EC	372	5443	5444.3	carotid	unsorted	Bashore	0.0683447	0.0683467	0.026007	0.966227
543	16_Bashore	Fibroblast	541	5443	5444.3	carotid	unsorted	Bashore	0.0993937	0.0993884	0.026007	1.34067
544	16_Bashore	Fibromyocyte	270	5443	5444.3	carotid	unsorted	Bashore	0.049605	0.0496115	0.026007	0.645857
545	16_Bashore	Macrophage	1917	5443	5444.3	carotid	unsorted	Bashore	0.352195	0.35213	0.026007	2.60563
546	16_Bashore	Mast.cell	63	5443	5444.3	carotid	unsorted	Bashore	0.0115745	0.0115901	0.026007	-0.808215
547	16_Bashore	Monocyte	87	5443	5444.3	carotid	unsorted	Bashore	0.0159838	0.0159984	0.026007	-0.485879
548	16_Bashore	NK.cell	84	5443	5444.3	carotid	unsorted	Bashore	0.0154327	0.0154473	0.026007	-0.520929
549	16_Bashore	Smooth.Muscle.Cell	330	5443	5444.3	carotid	unsorted	Bashore	0.0606283	0.0606322	0.026007	0.84646
550	16_Bashore	T.cell	1634	5443	5444.3	carotid	unsorted	Bashore	0.300202	0.300149	0.026007	2.44591
551	17_Bashore	Dendritic.cell	112	5960	5961.3	carotid	unsorted	Bashore	0.0187919	0.0188046	0.0333629	-0.573342
552	17_Bashore	EC	309	5960	5961.3	carotid	unsorted	Bashore	0.0518456	0.0518511	0.0333629	0.440931
553	17_Bashore	Fibroblast	488	5960	5961.3	carotid	unsorted	Bashore	0.0818792	0.0818781	0.0333629	0.897787
554	17_Bashore	Fibromyocyte	714	5960	5961.3	carotid	unsorted	Bashore	0.119799	0.119789	0.0333629	1.27829
555	17_Bashore	Macrophage	1367	5960	5961.3	carotid	unsorted	Bashore	0.229362	0.229329	0.0333629	1.92771
556	17_Bashore	Mast.cell	77	5960	5961.3	carotid	unsorted	Bashore	0.0129195	0.0129334	0.0333629	-0.94763
557	17_Bashore	Monocyte	135	5960	5961.3	carotid	unsorted	Bashore	0.022651	0.0226628	0.0333629	-0.386718
558	17_Bashore	NK.cell	101	5960	5961.3	carotid	unsorted	Bashore	0.0169463	0.0169594	0.0333629	-0.676623
559	17_Bashore	Smooth.Muscle.Cell	1244	5960	5961.3	carotid	unsorted	Bashore	0.208725	0.208696	0.0333629	1.83343
560	17_Bashore	T.cell	1320	5960	5961.3	carotid	unsorted	Bashore	0.221477	0.221445	0.0333629	1.89273
561	18_Bashore	B.cell	98	4368	4369.3	carotid	unsorted	Bashore	0.0224359	0.0224521	0.0410289	-0.602892
562	18_Bashore	Dendritic.cell	99	4368	4369.3	carotid	unsorted	Bashore	0.0226648	0.022681	0.0410289	-0.592749
563	18_Bashore	EC	381	4368	4369.3	carotid	unsorted	Bashore	0.0872253	0.0872222	0.0410289	0.754183
564	18_Bashore	Fibroblast	101	4368	4369.3	carotid	unsorted	Bashore	0.0231227	0.0231387	0.0410289	-0.572769
565	18_Bashore	Fibromyocyte	147	4368	4369.3	carotid	unsorted	Bashore	0.0336538	0.0336667	0.0410289	-0.197766
566	18_Bashore	Macrophage	731	4368	4369.3	carotid	unsorted	Bashore	0.167353	0.167327	0.0410289	1.40567
567	18_Bashore	Mast.cell	48	4368	4369.3	carotid	unsorted	Bashore	0.010989	0.0110086	0.0410289	-1.3156
568	18_Bashore	Monocyte	134	4368	4369.3	carotid	unsorted	Bashore	0.0306777	0.0306914	0.0410289	-0.290293
569	18_Bashore	NK.cell	179	4368	4369.3	carotid	unsorted	Bashore	0.0409799	0.0409905	0.0410289	-0.000934561
570	18_Bashore	Neutrophil	86	4368	4369.3	carotid	unsorted	Bashore	0.0196886	0.0197057	0.0410289	-0.733369
571	18_Bashore	Plasma.cell	124	4368	4369.3	carotid	unsorted	Bashore	0.0283883	0.0284027	0.0410289	-0.367791
572	18_Bashore	Smooth.Muscle.Cell	194	4368	4369.3	carotid	unsorted	Bashore	0.0444139	0.0444236	0.0410289	0.0794946
573	18_Bashore	T.cell	2046	4368	4369.3	carotid	unsorted	Bashore	0.468407	0.46829	0.0410289	2.43481
574	19_Bashore	B.cell	54	4619	4620.3	carotid	unsorted	Bashore	0.0116908	0.0117092	0.0379413	-1.17567
575	19_Bashore	Dendritic.cell	137	4619	4620.3	carotid	unsorted	Bashore	0.0296601	0.0296734	0.0379413	-0.245789
576	19_Bashore	EC	393	4619	4620.3	carotid	unsorted	Bashore	0.0850834	0.0850811	0.0379413	0.807565
577	19_Bashore	Fibroblast	382	4619	4620.3	carotid	unsorted	Bashore	0.0827019	0.0827003	0.0379413	0.779183
578	19_Bashore	Fibromyocyte	270	4619	4620.3	carotid	unsorted	Bashore	0.0584542	0.0584594	0.0379413	0.432293
579	19_Bashore	Macrophage	1253	4619	4620.3	carotid	unsorted	Bashore	0.271271	0.271216	0.0379413	1.96688
580	19_Bashore	Monocyte	236	4619	4620.3	carotid	unsorted	Bashore	0.0510933	0.0511006	0.0379413	0.297756
581	19_Bashore	NK.cell	108	4619	4620.3	carotid	unsorted	Bashore	0.0233817	0.0233967	0.0379413	-0.483443
582	19_Bashore	Plasma.cell	47	4619	4620.3	carotid	unsorted	Bashore	0.0101754	0.0101941	0.0379413	-1.31423
583	19_Bashore	Smooth.Muscle.Cell	267	4619	4620.3	carotid	unsorted	Bashore	0.0578047	0.0578101	0.0379413	0.421124
584	19_Bashore	T.cell	1411	4619	4620.3	carotid	unsorted	Bashore	0.305477	0.305413	0.0379413	2.08563
585	20_Bashore	B.cell	28	2151	2152.3	carotid	unsorted	Bashore	0.0130172	0.0130558	0.0353085	-0.99489
586	20_Bashore	Dendritic.cell	59	2151	2152.3	carotid	unsorted	Bashore	0.0274291	0.027459	0.0353085	-0.251429
587	20_Bashore	EC	208	2151	2152.3	carotid	unsorted	Bashore	0.0966992	0.0966873	0.0353085	1.00736
588	20_Bashore	Fibroblast	186	2151	2152.3	carotid	unsorted	Bashore	0.0864714	0.0864656	0.0353085	0.895624
589	20_Bashore	Fibromyocyte	138	2151	2152.3	carotid	unsorted	Bashore	0.0641562	0.0641639	0.0353085	0.597318
590	20_Bashore	Macrophage	534	2151	2152.3	carotid	unsorted	Bashore	0.248257	0.248153	0.0353085	1.94992
591	20_Bashore	Mast.cell	41	2151	2152.3	carotid	unsorted	Bashore	0.0190609	0.0190959	0.0353085	-0.614652
592	20_Bashore	Monocyte	83	2151	2152.3	carotid	unsorted	Bashore	0.0385867	0.0386099	0.0353085	0.0893847
593	20_Bashore	NK.cell	54	2151	2152.3	carotid	unsorted	Bashore	0.0251046	0.0251359	0.0353085	-0.339826
594	20_Bashore	Neutrophil	34	2151	2152.3	carotid	unsorted	Bashore	0.0158066	0.0158435	0.0353085	-0.801363
595	20_Bashore	Smooth.Muscle.Cell	131	2151	2152.3	carotid	unsorted	Bashore	0.0609019	0.0609116	0.0353085	0.5453
596	20_Bashore	T.cell	654	2151	2152.3	carotid	unsorted	Bashore	0.304045	0.303907	0.0353085	2.1526
597	21_Bashore	Dendritic.cell	163	3214	3215.3	carotid	unsorted	Bashore	0.0507156	0.0507262	0.0292489	0.550601
598	21_Bashore	EC	280	3214	3215.3	carotid	unsorted	Bashore	0.0871189	0.0871147	0.0292489	1.09138
599	21_Bashore	Fibroblast	717	3214	3215.3	carotid	unsorted	Bashore	0.223086	0.223027	0.0292489	2.03145
600	21_Bashore	Fibromyocyte	94	3214	3215.3	carotid	unsorted	Bashore	0.029247	0.0292663	0.0292489	0.000595724
601	21_Bashore	Macrophage	896	3214	3215.3	carotid	unsorted	Bashore	0.27878	0.278699	0.0292489	2.25429
602	21_Bashore	Mast.cell	49	3214	3215.3	carotid	unsorted	Bashore	0.0152458	0.0152707	0.0292489	-0.649903
603	21_Bashore	Monocyte	262	3214	3215.3	carotid	unsorted	Bashore	0.0815184	0.0815165	0.0292489	1.02496
604	21_Bashore	NK.cell	69	3214	3215.3	carotid	unsorted	Bashore	0.0214686	0.021491	0.0292489	-0.308208
605	21_Bashore	Plasma.cell	52	3214	3215.3	carotid	unsorted	Bashore	0.0161792	0.0162038	0.0292489	-0.590597
606	21_Bashore	Smooth.Muscle.Cell	125	3214	3215.3	carotid	unsorted	Bashore	0.0388923	0.0389077	0.0292489	0.285351
607	21_Bashore	T.cell	501	3214	3215.3	carotid	unsorted	Bashore	0.155881	0.155849	0.0292489	1.67304
608	1_2_3_Slysz_femoral	B.cell	64	2035	2036.3	femoral	whole atlas	Slysz	0.0314496	0.0314787	0.00303824	2.33803
609	1_2_3_Slysz_femoral	Dendritic.cell	131	2035	2036.3	femoral	whole atlas	Slysz	0.0643735	0.0643815	0.00303824	3.05355
610	1_2_3_Slysz_femoral	Macrophage	167	2035	2036.3	femoral	whole atlas	Slysz	0.0820639	0.0820606	0.00303824	3.29618
611	1_2_3_Slysz_femoral	Monocyte	176	2035	2036.3	femoral	whole atlas	Slysz	0.0864865	0.0864804	0.00303824	3.34864
612	1_2_3_Slysz_femoral	NK.cell	157	2035	2036.3	femoral	whole atlas	Slysz	0.0771499	0.0771497	0.00303824	3.23447
613	1_2_3_Slysz_femoral	T.cell	1335	2035	2036.3	femoral	whole atlas	Slysz	0.65602	0.65565	0.00303824	5.37435
614	1_2_Slysz	B.cell	123	6937	6938.3	carotid	whole atlas	Slysz	0.017731	0.0177421	0.006396	1.02027
615	1_2_Slysz	Dendritic.cell	574	6937	6938.3	carotid	whole atlas	Slysz	0.0827447	0.0827436	0.006396	2.56007
616	1_2_Slysz	Macrophage	850	6937	6938.3	carotid	whole atlas	Slysz	0.122531	0.122523	0.006396	2.95263
617	1_2_Slysz	Monocyte	1500	6937	6938.3	carotid	whole atlas	Slysz	0.216232	0.216206	0.006396	3.52056
618	1_2_Slysz	NK.cell	476	6937	6938.3	carotid	whole atlas	Slysz	0.0686176	0.0686191	0.006396	2.3729
619	1_2_Slysz	Neutrophil	155	6937	6938.3	carotid	whole atlas	Slysz	0.022344	0.0223542	0.006396	1.25134
620	1_2_Slysz	T.cell	3147	6937	6938.3	carotid	whole atlas	Slysz	0.453654	0.453584	0.006396	4.26151
621	1_Alsaigh	Dendritic.cell	186	10096	10097.3	carotid	whole atlas	Alsaigh	0.0184231	0.0184307	0.020414	-0.102205
622	1_Alsaigh	EC	800	10096	10097.3	carotid	whole atlas	Alsaigh	0.0792393	0.079239	0.020414	1.35625
623	1_Alsaigh	Fibroblast	181	10096	10097.3	carotid	whole atlas	Alsaigh	0.0179279	0.0179355	0.020414	-0.12944
624	1_Alsaigh	Fibromyocyte	133	10096	10097.3	carotid	whole atlas	Alsaigh	0.0131735	0.0131817	0.020414	-0.437388
625	1_Alsaigh	Macrophage	3475	10096	10097.3	carotid	whole atlas	Alsaigh	0.344196	0.344161	0.020414	2.82489
626	1_Alsaigh	Monocyte	1090	10096	10097.3	carotid	whole atlas	Alsaigh	0.107964	0.10796	0.020414	1.66554
627	1_Alsaigh	NK.cell	327	10096	10097.3	carotid	whole atlas	Alsaigh	0.0323891	0.0323948	0.020414	0.461777
628	1_Alsaigh	Smooth.Muscle.Cell	1010	10096	10097.3	carotid	whole atlas	Alsaigh	0.10004	0.100037	0.020414	1.58932
629	1_Alsaigh	T.cell	2768	10096	10097.3	carotid	whole atlas	Alsaigh	0.274168	0.274143	0.020414	2.59743
630	1_Chowdhury	NK.cell	357	3911	3912.3	coronary	whole atlas	Chowdhury	0.091281	0.0912762	0.00020221	6.11234
631	1_Chowdhury	T.cell	3549	3911	3912.3	coronary	whole atlas	Chowdhury	0.907441	0.907165	0.00020221	8.40877
632	1_Dib	B.cell	184	3766	3767.3	carotid	whole atlas	Dib	0.0488582	0.0488679	0.00240155	3.013
633	1_Dib	Dendritic.cell	133	3766	3767.3	carotid	whole atlas	Dib	0.035316	0.0353303	0.00240155	2.68863
634	1_Dib	Macrophage	281	3766	3767.3	carotid	whole atlas	Dib	0.074615	0.0746158	0.00240155	3.43624
635	1_Dib	Monocyte	177	3766	3767.3	carotid	whole atlas	Dib	0.0469995	0.0470098	0.00240155	2.97424
636	1_Dib	NK.cell	536	3766	3767.3	carotid	whole atlas	Dib	0.142326	0.142304	0.00240155	4.08185
637	1_Dib	T.cell	2439	3766	3767.3	carotid	whole atlas	Dib	0.647637	0.64744	0.00240155	5.59691
638	1_Emoto_ACS	B.cell	123	957	958.3	coronary	whole atlas	Emoto	0.128527	0.128457	0.00719275	2.88252
639	1_Emoto_ACS	Dendritic.cell	17	957	958.3	coronary	whole atlas	Emoto	0.0177638	0.0178441	0.00719275	0.908599
640	1_Emoto_ACS	Macrophage	63	957	958.3	coronary	whole atlas	Emoto	0.0658307	0.0658458	0.00719275	2.21424
641	1_Emoto_ACS	Monocyte	210	957	958.3	coronary	whole atlas	Emoto	0.219436	0.219242	0.00719275	3.4171
642	1_Emoto_ACS	NK.cell	54	957	958.3	coronary	whole atlas	Emoto	0.0564263	0.0564541	0.00719275	2.06035
643	1_Emoto_ACS	T.cell	476	957	958.3	coronary	whole atlas	Emoto	0.497388	0.496817	0.00719275	4.23515
644	1_Fernandez	B.cell	10	213	214.3	carotid	whole atlas	Fernandez	0.0469484	0.0471302	0.0161119	1.07335
645	1_Fernandez	Dendritic.cell	3	213	214.3	carotid	whole atlas	Fernandez	0.0140845	0.0144657	0.0161119	-0.107779
646	1_Fernandez	EC	11	213	214.3	carotid	whole atlas	Fernandez	0.0516432	0.0517965	0.0161119	1.16776
647	1_Fernandez	Fibroblast	3	213	214.3	carotid	whole atlas	Fernandez	0.0140845	0.0144657	0.0161119	-0.107779
648	1_Fernandez	Macrophage	3	213	214.3	carotid	whole atlas	Fernandez	0.0140845	0.0144657	0.0161119	-0.107779
649	1_Fernandez	NK.cell	40	213	214.3	carotid	whole atlas	Fernandez	0.187793	0.187121	0.0161119	2.45219
650	1_Fernandez	Smooth.Muscle.Cell	12	213	214.3	carotid	whole atlas	Fernandez	0.056338	0.0564629	0.0161119	1.25402
651	1_Fernandez	T.cell	126	213	214.3	carotid	whole atlas	Fernandez	0.591549	0.588427	0.0161119	3.59789
652	1_Jaiswal	B.cell	92	3909	3910.3	carotid	whole atlas	Jaiswal	0.0235354	0.0235532	0.00294378	2.07957
653	1_Jaiswal	Dendritic.cell	162	3909	3910.3	carotid	whole atlas	Jaiswal	0.0414428	0.0414546	0.00294378	2.6449
654	1_Jaiswal	Macrophage	503	3909	3910.3	carotid	whole atlas	Jaiswal	0.128677	0.12866	0.00294378	3.77748
655	1_Jaiswal	Monocyte	260	3909	3910.3	carotid	whole atlas	Jaiswal	0.0665132	0.0665166	0.00294378	3.11776
656	1_Jaiswal	NK.cell	578	3909	3910.3	carotid	whole atlas	Jaiswal	0.147864	0.14784	0.00294378	3.91644
657	1_Jaiswal	T.cell	2280	3909	3910.3	carotid	whole atlas	Jaiswal	0.583269	0.583101	0.00294378	5.28867
658	1_Pan	EC	71	2614	2615.3	carotid	whole atlas	Pan	0.0271614	0.0271862	0.00628441	1.46464
659	1_Pan	Fibroblast	104	2614	2615.3	carotid	whole atlas	Pan	0.0397858	0.0398042	0.00628441	1.8459
660	1_Pan	Fibromyocyte	521	2614	2615.3	carotid	whole atlas	Pan	0.199311	0.199251	0.00628441	3.45649
661	1_Pan	Macrophage	204	2614	2615.3	carotid	whole atlas	Pan	0.0780413	0.0780408	0.00628441	2.51916
662	1_Pan	Mast.cell	61	2614	2615.3	carotid	whole atlas	Pan	0.0233359	0.0233625	0.00628441	1.31306
663	1_Pan	Smooth.Muscle.Cell	1597	2614	2615.3	carotid	whole atlas	Pan	0.610941	0.610676	0.00628441	4.57649
664	1_Pan	T.cell	32	2614	2615.3	carotid	whole atlas	Pan	0.0122418	0.0122739	0.00628441	0.669405
665	1_Wirka	B.cell	23	530	531.3	coronary	whole atlas	Wirka	0.0433962	0.0434783	0.0181707	0.872451
666	1_Wirka	Dendritic.cell	24	530	531.3	coronary	whole atlas	Wirka	0.045283	0.0453604	0.0181707	0.914831
667	1_Wirka	EC	20	530	531.3	coronary	whole atlas	Wirka	0.0377358	0.0378317	0.0181707	0.733339
668	1_Wirka	Fibroblast	36	530	531.3	coronary	whole atlas	Wirka	0.0679245	0.0679465	0.0181707	1.31891
669	1_Wirka	Macrophage	134	530	531.3	coronary	whole atlas	Wirka	0.25283	0.2524	0.0181707	2.6312
670	1_Wirka	Plasma.cell	217	530	531.3	coronary	whole atlas	Wirka	0.409434	0.40862	0.0181707	3.11298
671	1_Wirka	Smooth.Muscle.Cell	38	530	531.3	coronary	whole atlas	Wirka	0.0716981	0.0717109	0.0181707	1.37283
672	1_Wirka	T.cell	27	530	531.3	coronary	whole atlas	Wirka	0.0509434	0.051007	0.0181707	1.03215
673	2_Alsaigh	B.cell	1306	14148	14149.3	carotid	whole atlas	Alsaigh	0.0923099	0.0923085	0.0209496	1.48302
674	2_Alsaigh	Dendritic.cell	168	14148	14149.3	carotid	whole atlas	Alsaigh	0.0118745	0.0118804	0.0209496	-0.567227
675	2_Alsaigh	EC	1457	14148	14149.3	carotid	whole atlas	Alsaigh	0.102983	0.10298	0.0209496	1.59242
676	2_Alsaigh	Fibroblast	890	14148	14149.3	carotid	whole atlas	Alsaigh	0.0629064	0.0629077	0.0209496	1.09955
677	2_Alsaigh	Fibromyocyte	209	14148	14149.3	carotid	whole atlas	Alsaigh	0.0147724	0.0147781	0.0209496	-0.348973
678	2_Alsaigh	Macrophage	1280	14148	14149.3	carotid	whole atlas	Alsaigh	0.0904722	0.0904709	0.0209496	1.46291
679	2_Alsaigh	Monocyte	424	14148	14149.3	carotid	whole atlas	Alsaigh	0.0299689	0.0299732	0.0209496	0.358183
680	2_Alsaigh	NK.cell	233	14148	14149.3	carotid	whole atlas	Alsaigh	0.0164688	0.0164743	0.0209496	-0.240318
681	2_Alsaigh	Plasma.cell	217	14148	14149.3	carotid	whole atlas	Alsaigh	0.0153379	0.0153435	0.0209496	-0.311428
682	2_Alsaigh	Smooth.Muscle.Cell	928	14148	14149.3	carotid	whole atlas	Alsaigh	0.0655923	0.0655934	0.0209496	1.14135
683	2_Alsaigh	T.cell	6906	14148	14149.3	carotid	whole atlas	Alsaigh	0.488126	0.488088	0.0209496	3.14837
684	2_Chowdhury	NK.cell	169	5233	5234.3	coronary	whole atlas	Chowdhury	0.0322951	0.0323061	0.000601398	3.98376
685	2_Chowdhury	T.cell	5000	5233	5234.3	coronary	whole atlas	Chowdhury	0.955475	0.955257	0.000601398	7.37048
686	2_Dib	B.cell	101	4211	4212.3	carotid	whole atlas	Dib	0.0239848	0.0240011	0.00237761	2.31201
687	2_Dib	Dendritic.cell	199	4211	4212.3	carotid	whole atlas	Dib	0.0472572	0.0472663	0.00237761	2.9897
688	2_Dib	Macrophage	618	4211	4212.3	carotid	whole atlas	Dib	0.146758	0.146737	0.00237761	4.12255
689	2_Dib	Monocyte	499	4211	4212.3	carotid	whole atlas	Dib	0.118499	0.118486	0.00237761	3.9087
690	2_Dib	NK.cell	760	4211	4212.3	carotid	whole atlas	Dib	0.18048	0.180448	0.00237761	4.32935
691	2_Dib	T.cell	2008	4211	4212.3	carotid	whole atlas	Dib	0.476846	0.476723	0.00237761	5.30084
692	2_Emoto_SAP	B.cell	23	664	665.3	coronary	whole atlas	Emoto	0.0346386	0.0347212	0.00417996	2.11705
693	2_Emoto_SAP	Dendritic.cell	19	664	665.3	coronary	whole atlas	Emoto	0.0286145	0.0287089	0.00417996	1.9269
694	2_Emoto_SAP	Macrophage	92	664	665.3	coronary	whole atlas	Emoto	0.138554	0.138434	0.00417996	3.50009
695	2_Emoto_SAP	Monocyte	8	664	665.3	coronary	whole atlas	Emoto	0.0120482	0.012175	0.00417996	1.06908
696	2_Emoto_SAP	NK.cell	34	664	665.3	coronary	whole atlas	Emoto	0.0512048	0.0512551	0.00417996	2.50651
697	2_Emoto_SAP	Plasma.cell	10	664	665.3	coronary	whole atlas	Emoto	0.0150602	0.0151811	0.00417996	1.28975
698	2_Emoto_SAP	T.cell	477	664	665.3	coronary	whole atlas	Emoto	0.718373	0.71712	0.00417996	5.14494
699	2_Fernandez	B.cell	64	1673	1674.3	carotid	whole atlas	Fernandez	0.0382546	0.0382847	0.010093	1.3332
700	2_Fernandez	Dendritic.cell	43	1673	1674.3	carotid	whole atlas	Fernandez	0.0257023	0.0257421	0.010093	0.936283
701	2_Fernandez	EC	27	1673	1674.3	carotid	whole atlas	Fernandez	0.0161387	0.0161859	0.010093	0.472293
702	2_Fernandez	Macrophage	43	1673	1674.3	carotid	whole atlas	Fernandez	0.0257023	0.0257421	0.010093	0.936283
703	2_Fernandez	Monocyte	61	1673	1674.3	carotid	whole atlas	Fernandez	0.0364614	0.0364929	0.010093	1.28527
704	2_Fernandez	NK.cell	346	1673	1674.3	carotid	whole atlas	Fernandez	0.206814	0.206713	0.010093	3.01949
705	2_Fernandez	Plasma.cell	51	1673	1674.3	carotid	whole atlas	Fernandez	0.0304842	0.0305202	0.010093	1.10654
706	2_Fernandez	T.cell	1024	1673	1674.3	carotid	whole atlas	Fernandez	0.612074	0.611659	0.010093	4.10433
707	2_Jaiswal	B.cell	50	1647	1648.3	carotid	whole atlas	Jaiswal	0.0303582	0.030395	0.00452566	1.90451
708	2_Jaiswal	Dendritic.cell	69	1647	1648.3	carotid	whole atlas	Jaiswal	0.0418944	0.041922	0.00452566	2.22605
709	2_Jaiswal	Macrophage	189	1647	1648.3	carotid	whole atlas	Jaiswal	0.114754	0.114724	0.00452566	3.23277
710	2_Jaiswal	Monocyte	27	1647	1648.3	carotid	whole atlas	Jaiswal	0.0163934	0.0164412	0.00452566	1.29003
711	2_Jaiswal	NK.cell	317	1647	1648.3	carotid	whole atlas	Jaiswal	0.192471	0.19238	0.00452566	3.74971
712	2_Jaiswal	Plasma.cell	31	1647	1648.3	carotid	whole atlas	Jaiswal	0.0188221	0.0188679	0.00452566	1.4277
713	2_Jaiswal	T.cell	951	1647	1648.3	carotid	whole atlas	Jaiswal	0.577413	0.577019	0.00452566	4.84811
714	2_Pan	Dendritic.cell	144	3477	3478.3	carotid	whole atlas	Pan	0.041415	0.0414283	0.0153066	0.995679
715	2_Pan	EC	701	3477	3478.3	carotid	whole atlas	Pan	0.201611	0.201564	0.0153066	2.57782
716	2_Pan	Fibroblast	331	3477	3478.3	carotid	whole atlas	Pan	0.095197	0.0951902	0.0153066	1.82759
717	2_Pan	Fibromyocyte	139	3477	3478.3	carotid	whole atlas	Pan	0.039977	0.0399908	0.0153066	0.960364
718	2_Pan	Macrophage	948	3477	3478.3	carotid	whole atlas	Pan	0.272649	0.272576	0.0153066	2.87963
719	2_Pan	Mast.cell	132	3477	3478.3	carotid	whole atlas	Pan	0.0379638	0.0379783	0.0153066	0.908731
720	2_Pan	Monocyte	48	3477	3478.3	carotid	whole atlas	Pan	0.013805	0.0138286	0.0153066	-0.101546
721	2_Pan	Smooth.Muscle.Cell	694	3477	3478.3	carotid	whole atlas	Pan	0.199597	0.199552	0.0153066	2.56779
722	2_Pan	T.cell	296	3477	3478.3	carotid	whole atlas	Pan	0.0851309	0.0851278	0.0153066	1.71587
723	2_Roche	EC	3	78	79.3	carotid	whole atlas	Pauli	0.0384615	0.0390921	0.0245687	0.464448
724	2_Roche	Fibroblast	1	78	79.3	carotid	whole atlas	Pauli	0.0128205	0.0138714	0.0245687	-0.571644
725	2_Roche	Fibromyocyte	4	78	79.3	carotid	whole atlas	Pauli	0.0512821	0.0517024	0.0245687	0.744033
726	2_Roche	Macrophage	12	78	79.3	carotid	whole atlas	Pauli	0.153846	0.152585	0.0245687	1.82625
727	2_Roche	Mast.cell	5	78	79.3	carotid	whole atlas	Pauli	0.0641026	0.0643127	0.0245687	0.962286
728	2_Roche	Monocyte	5	78	79.3	carotid	whole atlas	Pauli	0.0641026	0.0643127	0.0245687	0.962286
729	2_Roche	NK.cell	12	78	79.3	carotid	whole atlas	Pauli	0.153846	0.152585	0.0245687	1.82625
730	2_Roche	Plasma.cell	1	78	79.3	carotid	whole atlas	Pauli	0.0128205	0.0138714	0.0245687	-0.571644
731	2_Roche	Smooth.Muscle.Cell	3	78	79.3	carotid	whole atlas	Pauli	0.0384615	0.0390921	0.0245687	0.464448
732	2_Roche	T.cell	32	78	79.3	carotid	whole atlas	Pauli	0.410256	0.404792	0.0245687	2.8019
733	2_Wirka	B.cell	17	262	263.3	coronary	whole atlas	Wirka	0.0648855	0.0649449	0.0200919	1.17322
734	2_Wirka	Dendritic.cell	7	262	263.3	coronary	whole atlas	Wirka	0.0267176	0.0269654	0.0200919	0.294238
735	2_Wirka	EC	30	262	263.3	coronary	whole atlas	Wirka	0.114504	0.114318	0.0200919	1.73867
736	2_Wirka	Fibroblast	33	262	263.3	coronary	whole atlas	Wirka	0.125954	0.125712	0.0200919	1.83368
737	2_Wirka	Fibromyocyte	5	262	263.3	coronary	whole atlas	Wirka	0.019084	0.0193695	0.0200919	-0.0366164
738	2_Wirka	Macrophage	30	262	263.3	coronary	whole atlas	Wirka	0.114504	0.114318	0.0200919	1.73867
739	2_Wirka	Monocyte	4	262	263.3	coronary	whole atlas	Wirka	0.0152672	0.0155716	0.0200919	-0.25487
740	2_Wirka	Plasma.cell	89	262	263.3	coronary	whole atlas	Wirka	0.339695	0.338397	0.0200919	2.8239
741	2_Wirka	Smooth.Muscle.Cell	37	262	263.3	coronary	whole atlas	Wirka	0.141221	0.140904	0.0200919	1.94776
742	2_Wirka	T.cell	10	262	263.3	coronary	whole atlas	Wirka	0.0381679	0.0383593	0.0200919	0.646678
743	3A_Fernandez	B.cell	7	238	239.3	carotid	whole atlas	Fernandez	0.0294118	0.0296699	0.0309294	-0.0415759
744	3A_Fernandez	Dendritic.cell	14	238	239.3	carotid	whole atlas	Fernandez	0.0588235	0.0589219	0.0309294	0.644504
745	3A_Fernandez	EC	9	238	239.3	carotid	whole atlas	Fernandez	0.0378151	0.0380276	0.0309294	0.206604
746	3A_Fernandez	Fibroblast	12	238	239.3	carotid	whole atlas	Fernandez	0.0504202	0.0505641	0.0309294	0.491535
747	3A_Fernandez	Fibromyocyte	3	238	239.3	carotid	whole atlas	Fernandez	0.012605	0.0129545	0.0309294	-0.870269
748	3A_Fernandez	Macrophage	28	238	239.3	carotid	whole atlas	Fernandez	0.117647	0.117426	0.0309294	1.3341
749	3A_Fernandez	Monocyte	13	238	239.3	carotid	whole atlas	Fernandez	0.0546218	0.054743	0.0309294	0.570942
750	3A_Fernandez	NK.cell	15	238	239.3	carotid	whole atlas	Fernandez	0.0630252	0.0631007	0.0309294	0.713024
751	3A_Fernandez	Plasma.cell	4	238	239.3	carotid	whole atlas	Fernandez	0.0168067	0.0171333	0.0309294	-0.590684
752	3A_Fernandez	Smooth.Muscle.Cell	10	238	239.3	carotid	whole atlas	Fernandez	0.0420168	0.0422064	0.0309294	0.310865
753	3A_Fernandez	T.cell	121	238	239.3	carotid	whole atlas	Fernandez	0.508403	0.506059	0.0309294	2.79495
754	3_Alsaigh	B.cell	125	10404	10405.3	carotid	whole atlas	Alsaigh	0.0120146	0.0120227	0.0302923	-0.924094
755	3_Alsaigh	EC	723	10404	10405.3	carotid	whole atlas	Alsaigh	0.0694925	0.0694934	0.0302923	0.83034
756	3_Alsaigh	Fibroblast	723	10404	10405.3	carotid	whole atlas	Alsaigh	0.0694925	0.0694934	0.0302923	0.83034
757	3_Alsaigh	Fibromyocyte	461	10404	10405.3	carotid	whole atlas	Alsaigh	0.0443099	0.044314	0.0302923	0.380408
758	3_Alsaigh	Macrophage	1386	10404	10405.3	carotid	whole atlas	Alsaigh	0.133218	0.133211	0.0302923	1.48104
759	3_Alsaigh	Mast.cell	251	10404	10405.3	carotid	whole atlas	Alsaigh	0.0241253	0.0241319	0.0302923	-0.227356
760	3_Alsaigh	Monocyte	556	10404	10405.3	carotid	whole atlas	Alsaigh	0.053441	0.0534439	0.0302923	0.567741
761	3_Alsaigh	NK.cell	146	10404	10405.3	carotid	whole atlas	Alsaigh	0.0140331	0.0140409	0.0302923	-0.768916
762	3_Alsaigh	Smooth.Muscle.Cell	1704	10404	10405.3	carotid	whole atlas	Alsaigh	0.163783	0.163772	0.0302923	1.68759
763	3_Alsaigh	T.cell	4212	10404	10405.3	carotid	whole atlas	Alsaigh	0.404844	0.404803	0.0302923	2.59251
764	3_Chowdhury	Fibroblast	13	1121	1122.3	coronary	whole atlas	Chowdhury	0.0115968	0.0116725	0.000740026	2.7583
765	3_Chowdhury	NK.cell	105	1121	1122.3	coronary	whole atlas	Chowdhury	0.0936664	0.093647	0.000740026	4.8406
766	3_Chowdhury	T.cell	998	1121	1122.3	coronary	whole atlas	Chowdhury	0.890277	0.889334	0.000740026	7.09154
767	3_Dib	Dendritic.cell	225	3123	3124.3	carotid	whole atlas	Dib	0.0720461	0.0720481	0.00395802	2.90159
768	3_Dib	Macrophage	620	3123	3124.3	carotid	whole atlas	Dib	0.198527	0.198476	0.00395802	3.91493
769	3_Dib	Mast.cell	90	3123	3124.3	carotid	whole atlas	Dib	0.0288184	0.0288385	0.00395802	1.98597
770	3_Dib	Monocyte	328	3123	3124.3	carotid	whole atlas	Dib	0.105027	0.105016	0.00395802	3.27836
771	3_Dib	NK.cell	181	3123	3124.3	carotid	whole atlas	Dib	0.0579571	0.057965	0.00395802	2.68409
772	3_Dib	Plasma.cell	63	3123	3124.3	carotid	whole atlas	Dib	0.0201729	0.0201965	0.00395802	1.62977
773	3_Dib	T.cell	1596	3123	3124.3	carotid	whole atlas	Dib	0.511047	0.510866	0.00395802	4.86036
774	3_Fernandez	Dendritic.cell	17	771	772.3	carotid	whole atlas	Fernandez	0.0220493	0.0221417	0.0188673	0.16003
775	3_Fernandez	EC	65	771	772.3	carotid	whole atlas	Fernandez	0.0843061	0.0842937	0.0188673	1.49688
776	3_Fernandez	Fibroblast	53	771	772.3	carotid	whole atlas	Fernandez	0.0687419	0.0687557	0.0188673	1.29313
777	3_Fernandez	Fibromyocyte	47	771	772.3	carotid	whole atlas	Fernandez	0.0609598	0.0609867	0.0188673	1.17322
778	3_Fernandez	Macrophage	23	771	772.3	carotid	whole atlas	Fernandez	0.0298314	0.0299107	0.0188673	0.460784
779	3_Fernandez	Mast.cell	9	771	772.3	carotid	whole atlas	Fernandez	0.0116732	0.011783	0.0188673	-0.470774
780	3_Fernandez	Monocyte	20	771	772.3	carotid	whole atlas	Fernandez	0.0259403	0.0260262	0.0188673	0.321671
781	3_Fernandez	NK.cell	27	771	772.3	carotid	whole atlas	Fernandez	0.0350195	0.03509	0.0188673	0.620485
782	3_Fernandez	Smooth.Muscle.Cell	19	771	772.3	carotid	whole atlas	Fernandez	0.0246433	0.0247313	0.0188673	0.27064
783	3_Fernandez	T.cell	486	771	772.3	carotid	whole atlas	Fernandez	0.63035	0.629419	0.0188673	3.50737
784	3_Pan	Dendritic.cell	109	2763	2764.3	carotid	whole atlas	Pan	0.0394499	0.0394675	0.0249683	0.457872
785	3_Pan	EC	470	2763	2764.3	carotid	whole atlas	Pan	0.170105	0.170061	0.0249683	1.91855
786	3_Pan	Fibroblast	273	2763	2764.3	carotid	whole atlas	Pan	0.0988056	0.0987954	0.0249683	1.37545
787	3_Pan	Fibromyocyte	244	2763	2764.3	carotid	whole atlas	Pan	0.0883098	0.0883045	0.0249683	1.26319
788	3_Pan	Macrophage	620	2763	2764.3	carotid	whole atlas	Pan	0.224394	0.224324	0.0249683	2.19549
789	3_Pan	Mast.cell	46	2763	2764.3	carotid	whole atlas	Pan	0.0166486	0.0166769	0.0249683	-0.40358
790	3_Pan	Monocyte	45	2763	2764.3	carotid	whole atlas	Pan	0.0162866	0.0163152	0.0249683	-0.42551
791	3_Pan	NK.cell	51	2763	2764.3	carotid	whole atlas	Pan	0.0184582	0.0184857	0.0249683	-0.300608
792	3_Pan	Smooth.Muscle.Cell	531	2763	2764.3	carotid	whole atlas	Pan	0.192182	0.192128	0.0249683	2.04056
793	3_Pan	T.cell	346	2763	2764.3	carotid	whole atlas	Pan	0.125226	0.125203	0.0249683	1.61234
794	3_Roche	EC	7	106	107.3	carotid	whole atlas	Pauli	0.0660377	0.0661696	0.0414613	0.46746
795	3_Roche	Fibromyocyte	3	106	107.3	carotid	whole atlas	Pauli	0.0283019	0.028891	0.0414613	-0.361233
796	3_Roche	Macrophage	21	106	107.3	carotid	whole atlas	Pauli	0.198113	0.196645	0.0414613	1.55664
797	3_Roche	Mast.cell	5	106	107.3	carotid	whole atlas	Pauli	0.0471698	0.0475303	0.0414613	0.136606
798	3_Roche	Monocyte	5	106	107.3	carotid	whole atlas	Pauli	0.0471698	0.0475303	0.0414613	0.136606
799	3_Roche	NK.cell	13	106	107.3	carotid	whole atlas	Pauli	0.122642	0.122088	0.0414613	1.07998
800	3_Roche	Neutrophil	6	106	107.3	carotid	whole atlas	Pauli	0.0566038	0.05685	0.0414613	0.315654
801	3_Roche	Smooth.Muscle.Cell	5	106	107.3	carotid	whole atlas	Pauli	0.0471698	0.0475303	0.0414613	0.136606
802	3_Roche	T.cell	37	106	107.3	carotid	whole atlas	Pauli	0.349057	0.34576	0.0414613	2.12098
803	3_Slysz	NK.cell	107	8900	8901.3	carotid	whole atlas	Slysz	0.0120225	0.012032	0.00197373	1.80764
804	3_Slysz	Neutrophil	171	8900	8901.3	carotid	whole atlas	Slysz	0.0192135	0.0192219	0.00197373	2.27613
805	3_Slysz	T.cell	8417	8900	8901.3	carotid	whole atlas	Slysz	0.94573	0.945603	0.00197373	6.1719
806	3_Wirka	EC	138	1487	1488.3	coronary	whole atlas	Wirka	0.0928043	0.0927904	0.0123972	2.01287
807	3_Wirka	Fibroblast	468	1487	1488.3	coronary	whole atlas	Wirka	0.314728	0.31452	0.0123972	3.23358
808	3_Wirka	Fibromyocyte	63	1487	1488.3	coronary	whole atlas	Wirka	0.0423672	0.0423974	0.0123972	1.22962
809	3_Wirka	Macrophage	84	1487	1488.3	coronary	whole atlas	Wirka	0.0564896	0.0565074	0.0123972	1.5169
810	3_Wirka	Monocyte	51	1487	1488.3	coronary	whole atlas	Wirka	0.0342972	0.0343345	0.0123972	1.01868
811	3_Wirka	NK.cell	59	1487	1488.3	coronary	whole atlas	Wirka	0.0396772	0.0397097	0.0123972	1.16413
812	3_Wirka	Smooth.Muscle.Cell	411	1487	1488.3	coronary	whole atlas	Wirka	0.276395	0.276221	0.0123972	3.10373
813	3_Wirka	T.cell	203	1487	1488.3	coronary	whole atlas	Wirka	0.136516	0.136464	0.0123972	2.39859
814	4_Bashore	EC	66	2570	2571.3	carotid	whole atlas	Bashore	0.0256809	0.0257068	0.00971971	0.972601
815	4_Bashore	Fibroblast	365	2570	2571.3	carotid	whole atlas	Bashore	0.142023	0.14199	0.00971971	2.6816
816	4_Bashore	Fibromyocyte	1004	2570	2571.3	carotid	whole atlas	Bashore	0.390661	0.390503	0.00971971	3.69328
817	4_Bashore	Macrophage	299	2570	2571.3	carotid	whole atlas	Bashore	0.116342	0.116322	0.00971971	2.48221
818	4_Bashore	Smooth.Muscle.Cell	591	2570	2571.3	carotid	whole atlas	Bashore	0.229961	0.229884	0.00971971	3.16342
819	4_Bashore	T.cell	171	2570	2571.3	carotid	whole atlas	Bashore	0.066537	0.0665422	0.00971971	1.92368
820	4_Chowdhury	T.cell	1562	1564	1565.3	coronary	whole atlas	Chowdhury	0.998721	0.997956	0.000169709	8.67938
821	4_Dib	B.cell	146	3896	3897.3	carotid	whole atlas	Dib	0.0374743	0.0374875	0.00504803	2.00501
822	4_Dib	Dendritic.cell	231	3896	3897.3	carotid	whole atlas	Dib	0.0592916	0.0592975	0.00504803	2.46357
823	4_Dib	Macrophage	506	3896	3897.3	carotid	whole atlas	Dib	0.129877	0.129859	0.00504803	3.24745
824	4_Dib	Monocyte	322	3896	3897.3	carotid	whole atlas	Dib	0.0826489	0.082647	0.00504803	2.79558
825	4_Dib	NK.cell	628	3896	3897.3	carotid	whole atlas	Dib	0.161191	0.161163	0.00504803	3.46342
826	4_Dib	Plasma.cell	82	3896	3897.3	carotid	whole atlas	Dib	0.0210472	0.0210659	0.00504803	1.42866
827	4_Dib	T.cell	1950	3896	3897.3	carotid	whole atlas	Dib	0.500513	0.500372	0.00504803	4.59635
828	4_Fernandez	B.cell	14	957	958.3	carotid	whole atlas	Fernandez	0.014629	0.0147136	0.0188182	-0.246053
829	4_Fernandez	Dendritic.cell	44	957	958.3	carotid	whole atlas	Fernandez	0.045977	0.046019	0.0188182	0.894232
830	4_Fernandez	EC	15	957	958.3	carotid	whole atlas	Fernandez	0.015674	0.0157571	0.0188182	-0.177533
831	4_Fernandez	Fibroblast	18	957	958.3	carotid	whole atlas	Fernandez	0.0188088	0.0188876	0.0188182	0.00368428
832	4_Fernandez	Fibromyocyte	11	957	958.3	carotid	whole atlas	Fernandez	0.0114943	0.011583	0.0188182	-0.485283
833	4_Fernandez	Macrophage	142	957	958.3	carotid	whole atlas	Fernandez	0.14838	0.148283	0.0188182	2.0643
834	4_Fernandez	Monocyte	33	957	958.3	carotid	whole atlas	Fernandez	0.0344828	0.0345403	0.0188182	0.607306
835	4_Fernandez	NK.cell	31	957	958.3	carotid	whole atlas	Fernandez	0.0323929	0.0324533	0.0188182	0.54498
836	4_Fernandez	Plasma.cell	24	957	958.3	carotid	whole atlas	Fernandez	0.0250784	0.0251487	0.0188182	0.289984
837	4_Fernandez	Smooth.Muscle.Cell	17	957	958.3	carotid	whole atlas	Fernandez	0.0177638	0.0178441	0.0188182	-0.0531492
838	4_Fernandez	T.cell	605	957	958.3	carotid	whole atlas	Fernandez	0.632184	0.631431	0.0188182	3.51317
839	4_Roche	EC	3	86	87.3	carotid	whole atlas	Pauli	0.0348837	0.0355097	0.0232439	0.423766
840	4_Roche	Fibroblast	1	86	87.3	carotid	whole atlas	Pauli	0.0116279	0.0126002	0.0232439	-0.612326
841	4_Roche	Fibromyocyte	3	86	87.3	carotid	whole atlas	Pauli	0.0348837	0.0355097	0.0232439	0.423766
842	4_Roche	Macrophage	14	86	87.3	carotid	whole atlas	Pauli	0.162791	0.161512	0.0232439	1.93854
843	4_Roche	Mast.cell	5	86	87.3	carotid	whole atlas	Pauli	0.0581395	0.0584192	0.0232439	0.921605
844	4_Roche	Monocyte	6	86	87.3	carotid	whole atlas	Pauli	0.0697674	0.069874	0.0232439	1.10065
845	4_Roche	NK.cell	13	86	87.3	carotid	whole atlas	Pauli	0.151163	0.150057	0.0232439	1.86498
846	4_Roche	Plasma.cell	1	86	87.3	carotid	whole atlas	Pauli	0.0116279	0.0126002	0.0232439	-0.612326
847	4_Roche	Smooth.Muscle.Cell	4	86	87.3	carotid	whole atlas	Pauli	0.0465116	0.0469645	0.0232439	0.703351
848	4_Roche	T.cell	36	86	87.3	carotid	whole atlas	Pauli	0.418605	0.413517	0.0232439	2.87866
849	4_Slysz	B.cell	323	11422	11423.3	carotid	whole atlas	Slysz	0.0282788	0.0282843	0.0148674	0.643136
850	4_Slysz	Dendritic.cell	227	11422	11423.3	carotid	whole atlas	Slysz	0.0198739	0.0198804	0.0148674	0.290564
851	4_Slysz	Macrophage	2501	11422	11423.3	carotid	whole atlas	Slysz	0.218963	0.218947	0.0148674	2.68966
852	4_Slysz	Mast.cell	149	11422	11423.3	carotid	whole atlas	Slysz	0.013045	0.0130523	0.0148674	-0.130209
853	4_Slysz	Monocyte	1009	11422	11423.3	carotid	whole atlas	Slysz	0.0883383	0.088337	0.0148674	1.78199
854	4_Slysz	NK.cell	264	11422	11423.3	carotid	whole atlas	Slysz	0.0231133	0.0231194	0.0148674	0.441502
855	4_Slysz	Neutrophil	792	11422	11423.3	carotid	whole atlas	Slysz	0.0693399	0.0693407	0.0148674	1.53986
856	4_Slysz	T.cell	5980	11422	11423.3	carotid	whole atlas	Slysz	0.523551	0.5235	0.0148674	3.56137
857	4_Slysz_femoral	B.cell	374	2638	2639.3	femoral	whole atlas	Slysz	0.141774	0.141742	0.0124622	2.43131
858	4_Slysz_femoral	Dendritic.cell	38	2638	2639.3	femoral	whole atlas	Slysz	0.0144049	0.0144356	0.0124622	0.146999
859	4_Slysz_femoral	Macrophage	114	2638	2639.3	femoral	whole atlas	Slysz	0.0432146	0.0432312	0.0124622	1.24386
860	4_Slysz_femoral	Monocyte	30	2638	2639.3	femoral	whole atlas	Slysz	0.0113723	0.0114045	0.0124622	-0.0886905
861	4_Slysz_femoral	NK.cell	273	2638	2639.3	femoral	whole atlas	Slysz	0.103487	0.103474	0.0124622	2.11662
862	4_Slysz_femoral	T.cell	1746	2638	2639.3	femoral	whole atlas	Slysz	0.661865	0.661577	0.0124622	3.97192
863	4_Wirka	EC	142	1400	1401.3	coronary	whole atlas	Wirka	0.101429	0.101406	0.010805	2.23912
864	4_Wirka	Fibroblast	468	1400	1401.3	coronary	whole atlas	Wirka	0.334286	0.334047	0.010805	3.43127
865	4_Wirka	Fibromyocyte	37	1400	1401.3	coronary	whole atlas	Wirka	0.0264286	0.0264754	0.010805	0.896206
866	4_Wirka	Macrophage	71	1400	1401.3	coronary	whole atlas	Wirka	0.0507143	0.0507386	0.010805	1.54668
867	4_Wirka	Monocyte	31	1400	1401.3	coronary	whole atlas	Wirka	0.0221429	0.0221937	0.010805	0.719797
868	4_Wirka	NK.cell	60	1400	1401.3	coronary	whole atlas	Wirka	0.0428571	0.0428887	0.010805	1.3786
869	4_Wirka	Smooth.Muscle.Cell	373	1400	1401.3	coronary	whole atlas	Wirka	0.266429	0.266253	0.010805	3.20444
870	4_Wirka	T.cell	209	1400	1401.3	coronary	whole atlas	Wirka	0.149286	0.149219	0.010805	2.6254
871	5_Bashore	Dendritic.cell	183	1951	1952.3	carotid	whole atlas	Bashore	0.0937981	0.0937868	0.0341108	1.01141
872	5_Bashore	EC	179	1951	1952.3	carotid	whole atlas	Bashore	0.0917478	0.091738	0.0341108	0.989323
873	5_Bashore	Fibroblast	72	1951	1952.3	carotid	whole atlas	Bashore	0.0369042	0.0369308	0.0341108	0.0794327
874	5_Bashore	Fibromyocyte	362	1951	1952.3	carotid	whole atlas	Bashore	0.185546	0.185474	0.0341108	1.6933
875	5_Bashore	Macrophage	308	1951	1952.3	carotid	whole atlas	Bashore	0.157868	0.157814	0.0341108	1.5318
876	5_Bashore	Mast.cell	38	1951	1952.3	carotid	whole atlas	Bashore	0.0194772	0.0195154	0.0341108	-0.558407
877	5_Bashore	Monocyte	47	1951	1952.3	carotid	whole atlas	Bashore	0.0240902	0.0241254	0.0341108	-0.346348
878	5_Bashore	NK.cell	130	1951	1952.3	carotid	whole atlas	Bashore	0.0666325	0.0666393	0.0341108	0.669682
879	5_Bashore	Smooth.Muscle.Cell	83	1951	1952.3	carotid	whole atlas	Bashore	0.0425423	0.0425652	0.0341108	0.221423
880	5_Bashore	T.cell	521	1951	1952.3	carotid	whole atlas	Bashore	0.267043	0.266916	0.0341108	2.05732
881	5_Chowdhury	Monocyte	46	3629	3630.3	coronary	whole atlas	Chowdhury	0.0126757	0.0126987	0.00121257	2.34876
882	5_Chowdhury	NK.cell	174	3629	3630.3	coronary	whole atlas	Chowdhury	0.0479471	0.0479575	0.00121257	3.67758
883	5_Chowdhury	T.cell	3369	3629	3630.3	coronary	whole atlas	Chowdhury	0.928355	0.92805	0.00121257	6.64035
884	5_Dib	B.cell	125	5126	5127.3	carotid	whole atlas	Dib	0.0243855	0.0243988	0.00346498	1.95183
885	5_Dib	Dendritic.cell	363	5126	5127.3	carotid	whole atlas	Dib	0.0708155	0.070817	0.00346498	3.01739
886	5_Dib	Macrophage	730	5126	5127.3	carotid	whole atlas	Dib	0.142411	0.142395	0.00346498	3.71589
887	5_Dib	Monocyte	531	5126	5127.3	carotid	whole atlas	Dib	0.10359	0.103583	0.00346498	3.39766
888	5_Dib	NK.cell	400	5126	5127.3	carotid	whole atlas	Dib	0.0780336	0.0780333	0.00346498	3.11443
889	5_Dib	T.cell	2919	5126	5127.3	carotid	whole atlas	Dib	0.56945	0.569325	0.00346498	5.10174
890	5_Fernandez	B.cell	36	1532	1533.3	carotid	whole atlas	Fernandez	0.0234987	0.023544	0.00524904	1.50082
891	5_Fernandez	Macrophage	42	1532	1533.3	carotid	whole atlas	Fernandez	0.0274151	0.0274571	0.00524904	1.65458
892	5_Fernandez	Monocyte	23	1532	1533.3	carotid	whole atlas	Fernandez	0.0150131	0.0150655	0.00524904	1.05436
893	5_Fernandez	NK.cell	120	1532	1533.3	carotid	whole atlas	Fernandez	0.078329	0.0783278	0.00524904	2.70286
894	5_Fernandez	T.cell	1279	1532	1533.3	carotid	whole atlas	Fernandez	0.834856	0.834214	0.00524904	5.06844
895	5_Roche	EC	52	307	308.3	carotid	whole atlas	Pauli	0.169381	0.168991	0.0177953	2.25091
896	5_Roche	Fibroblast	24	307	308.3	carotid	whole atlas	Pauli	0.0781759	0.0781706	0.0177953	1.47996
897	5_Roche	Fibromyocyte	32	307	308.3	carotid	whole atlas	Pauli	0.104235	0.104119	0.0177953	1.7666
898	5_Roche	Macrophage	52	307	308.3	carotid	whole atlas	Pauli	0.169381	0.168991	0.0177953	2.25091
899	5_Roche	Monocyte	13	307	308.3	carotid	whole atlas	Pauli	0.0423453	0.0424911	0.0177953	0.870361
900	5_Roche	Smooth.Muscle.Cell	110	307	308.3	carotid	whole atlas	Pauli	0.358306	0.35712	0.0177953	2.99914
901	5_Roche	T.cell	17	307	308.3	carotid	whole atlas	Pauli	0.0553746	0.0554655	0.0177953	1.13683
902	5_Slysz_femoral	B.cell	31	500	501.3	femoral	whole atlas	Slysz	0.062	0.0620387	0.0191286	1.17657
903	5_Slysz_femoral	Dendritic.cell	8	500	501.3	femoral	whole atlas	Slysz	0.016	0.016158	0.0191286	-0.168769
904	5_Slysz_femoral	Fibroblast	6	500	501.3	femoral	whole atlas	Slysz	0.012	0.0121684	0.0191286	-0.452344
905	5_Slysz_femoral	Macrophage	119	500	501.3	femoral	whole atlas	Slysz	0.238	0.237582	0.0191286	2.51933
906	5_Slysz_femoral	Mast.cell	17	500	501.3	femoral	whole atlas	Slysz	0.034	0.0341113	0.0191286	0.578445
907	5_Slysz_femoral	Monocyte	15	500	501.3	femoral	whole atlas	Slysz	0.03	0.0301217	0.0191286	0.454062
908	5_Slysz_femoral	NK.cell	29	500	501.3	femoral	whole atlas	Slysz	0.058	0.0580491	0.0191286	1.11011
909	5_Slysz_femoral	Smooth.Muscle.Cell	7	500	501.3	femoral	whole atlas	Slysz	0.014	0.0141632	0.0191286	-0.300538
910	5_Slysz_femoral	T.cell	258	500	501.3	femoral	whole atlas	Slysz	0.516	0.514861	0.0191286	3.29271
911	5_Wirka	B.cell	76	1847	1848.3	coronary	whole atlas	Wirka	0.0411478	0.041173	0.012564	1.18695
912	5_Wirka	Dendritic.cell	21	1847	1848.3	coronary	whole atlas	Wirka	0.0113698	0.0114159	0.012564	-0.0958275
913	5_Wirka	EC	420	1847	1848.3	coronary	whole atlas	Wirka	0.227396	0.22729	0.012564	2.89539
914	5_Wirka	Fibroblast	450	1847	1848.3	coronary	whole atlas	Wirka	0.243638	0.243521	0.012564	2.96437
915	5_Wirka	Fibromyocyte	54	1847	1848.3	coronary	whole atlas	Wirka	0.0292366	0.0292701	0.012564	0.845734
916	5_Wirka	Macrophage	279	1847	1848.3	coronary	whole atlas	Wirka	0.151056	0.151004	0.012564	2.48647
917	5_Wirka	Monocyte	54	1847	1848.3	coronary	whole atlas	Wirka	0.0292366	0.0292701	0.012564	0.845734
918	5_Wirka	Plasma.cell	69	1847	1848.3	coronary	whole atlas	Wirka	0.0373579	0.0373857	0.012564	1.09045
919	5_Wirka	Smooth.Muscle.Cell	320	1847	1848.3	coronary	whole atlas	Wirka	0.173254	0.173186	0.012564	2.62353
920	5_Wirka	T.cell	104	1847	1848.3	coronary	whole atlas	Wirka	0.0563075	0.056322	0.012564	1.50025
921	6_Bashore	Dendritic.cell	584	6167	6168.3	carotid	whole atlas	Bashore	0.0946976	0.0946938	0.0369634	0.940721
922	6_Bashore	EC	899	6167	6168.3	carotid	whole atlas	Bashore	0.145776	0.145761	0.0369634	1.37204
923	6_Bashore	Fibroblast	511	6167	6168.3	carotid	whole atlas	Bashore	0.0828604	0.0828591	0.0369634	0.807214
924	6_Bashore	Fibromyocyte	196	6167	6168.3	carotid	whole atlas	Bashore	0.0317821	0.0317916	0.0369634	-0.150727
925	6_Bashore	Macrophage	1888	6167	6168.3	carotid	whole atlas	Bashore	0.306146	0.306097	0.0369634	2.11397
926	6_Bashore	Monocyte	442	6167	6168.3	carotid	whole atlas	Bashore	0.0716718	0.0716729	0.0369634	0.662185
927	6_Bashore	Plasma.cell	81	6167	6168.3	carotid	whole atlas	Bashore	0.0131344	0.0131479	0.0369634	-1.03367
928	6_Bashore	Smooth.Muscle.Cell	450	6167	6168.3	carotid	whole atlas	Bashore	0.072969	0.0729699	0.0369634	0.680118
929	6_Bashore	T.cell	948	6167	6168.3	carotid	whole atlas	Bashore	0.153721	0.153705	0.0369634	1.42511
930	6_Chowdhury	T.cell	3266	3337	3338.3	coronary	whole atlas	Chowdhury	0.978723	0.978372	0.000583993	7.42376
931	6_Dib	B.cell	84	5071	5072.3	carotid	whole atlas	Dib	0.0165648	0.0165802	0.00274103	1.79988
932	6_Dib	Dendritic.cell	315	5071	5072.3	carotid	whole atlas	Dib	0.0621179	0.0621217	0.00274103	3.12076
933	6_Dib	Macrophage	340	5071	5072.3	carotid	whole atlas	Dib	0.0670479	0.0670505	0.00274103	3.19711
934	6_Dib	Monocyte	265	5071	5072.3	carotid	whole atlas	Dib	0.0522579	0.0522643	0.00274103	2.94798
935	6_Dib	NK.cell	736	5071	5072.3	carotid	whole atlas	Dib	0.145139	0.145122	0.00274103	3.96924
936	6_Dib	T.cell	3315	5071	5072.3	carotid	whole atlas	Dib	0.653717	0.653569	0.00274103	5.47412
937	6_Fernandez	B.cell	127	4590	4591.3	carotid	whole atlas	Fernandez	0.0276688	0.0276828	0.019307	0.360343
938	6_Fernandez	Dendritic.cell	163	4590	4591.3	carotid	whole atlas	Fernandez	0.035512	0.0355237	0.019307	0.609732
939	6_Fernandez	EC	98	4590	4591.3	carotid	whole atlas	Fernandez	0.0213508	0.0213665	0.019307	0.101356
940	6_Fernandez	Macrophage	555	4590	4591.3	carotid	whole atlas	Fernandez	0.120915	0.120903	0.019307	1.83452
941	6_Fernandez	Monocyte	768	4590	4591.3	carotid	whole atlas	Fernandez	0.16732	0.167295	0.019307	2.15929
942	6_Fernandez	NK.cell	719	4590	4591.3	carotid	whole atlas	Fernandez	0.156645	0.156622	0.019307	2.09337
943	6_Fernandez	Plasma.cell	127	4590	4591.3	carotid	whole atlas	Fernandez	0.0276688	0.0276828	0.019307	0.360343
944	6_Fernandez	T.cell	1963	4590	4591.3	carotid	whole atlas	Fernandez	0.427669	0.42757	0.019307	3.09765
945	6_Roche	EC	23	165	166.3	carotid	whole atlas	Pauli	0.139394	0.138906	0.0298882	1.53633
946	6_Roche	Fibroblast	18	165	166.3	carotid	whole atlas	Pauli	0.109091	0.108839	0.0298882	1.29241
947	6_Roche	Fibromyocyte	6	165	166.3	carotid	whole atlas	Pauli	0.0363636	0.0366807	0.0298882	0.204787
948	6_Roche	Macrophage	33	165	166.3	carotid	whole atlas	Pauli	0.2	0.199038	0.0298882	1.89603
949	6_Roche	Monocyte	16	165	166.3	carotid	whole atlas	Pauli	0.0969697	0.096813	0.0298882	1.17532
950	6_Roche	NK.cell	3	165	166.3	carotid	whole atlas	Pauli	0.0181818	0.018641	0.0298882	-0.4721
951	6_Roche	Plasma.cell	3	165	166.3	carotid	whole atlas	Pauli	0.0181818	0.018641	0.0298882	-0.4721
952	6_Roche	Smooth.Muscle.Cell	14	165	166.3	carotid	whole atlas	Pauli	0.0848485	0.0847865	0.0298882	1.04267
953	6_Roche	T.cell	46	165	166.3	carotid	whole atlas	Pauli	0.278788	0.27721	0.0298882	2.22731
954	6_Slysz_femoral	B.cell	379	8813	8814.3	femoral	whole atlas	Slysz	0.0430047	0.0430097	0.00851014	1.62017
955	6_Slysz_femoral	Macrophage	205	8813	8814.3	femoral	whole atlas	Slysz	0.0232611	0.023269	0.00851014	1.00586
956	6_Slysz_femoral	Mast.cell	184	8813	8814.3	femoral	whole atlas	Slysz	0.0208782	0.0208865	0.00851014	0.897846
957	6_Slysz_femoral	NK.cell	444	8813	8814.3	femoral	whole atlas	Slysz	0.0503801	0.050384	0.00851014	1.77842
958	6_Slysz_femoral	Neutrophil	271	8813	8814.3	femoral	whole atlas	Slysz	0.03075	0.0307568	0.00851014	1.28485
959	6_Slysz_femoral	T.cell	7146	8813	8814.3	femoral	whole atlas	Slysz	0.810848	0.810739	0.00851014	4.55669
960	6_Wirka	B.cell	232	2385	2386.3	coronary	whole atlas	Wirka	0.0972746	0.0972635	0.0229194	1.44544
961	6_Wirka	Dendritic.cell	33	2385	2386.3	coronary	whole atlas	Wirka	0.0138365	0.0138708	0.0229194	-0.502195
962	6_Wirka	EC	513	2385	2386.3	coronary	whole atlas	Wirka	0.215094	0.215019	0.0229194	2.23874
963	6_Wirka	Fibroblast	464	2385	2386.3	coronary	whole atlas	Wirka	0.194549	0.194485	0.0229194	2.13837
964	6_Wirka	Fibromyocyte	66	2385	2386.3	coronary	whole atlas	Wirka	0.027673	0.0276998	0.0229194	0.18944
965	6_Wirka	Macrophage	287	2385	2386.3	coronary	whole atlas	Wirka	0.120335	0.120312	0.0229194	1.6581
966	6_Wirka	Monocyte	61	2385	2386.3	coronary	whole atlas	Wirka	0.0255765	0.0256045	0.0229194	0.110783
967	6_Wirka	NK.cell	34	2385	2386.3	coronary	whole atlas	Wirka	0.0142558	0.0142899	0.0229194	-0.472431
968	6_Wirka	Plasma.cell	49	2385	2386.3	coronary	whole atlas	Wirka	0.0205451	0.0205758	0.0229194	-0.10787
969	6_Wirka	Smooth.Muscle.Cell	384	2385	2386.3	coronary	whole atlas	Wirka	0.161006	0.16096	0.0229194	1.94917
970	6_Wirka	T.cell	261	2385	2386.3	coronary	whole atlas	Wirka	0.109434	0.109416	0.0229194	1.56317
971	7_Bashore	Dendritic.cell	195	4207	4208.3	carotid	whole atlas	Bashore	0.0463513	0.0463608	0.0243966	0.642011
972	7_Bashore	EC	317	4207	4208.3	carotid	whole atlas	Bashore	0.0753506	0.0753511	0.0243966	1.12772
973	7_Bashore	Fibroblast	88	4207	4208.3	carotid	whole atlas	Bashore	0.0209175	0.0209348	0.0243966	-0.153028
974	7_Bashore	Fibromyocyte	145	4207	4208.3	carotid	whole atlas	Bashore	0.0344664	0.0344795	0.0243966	0.345922
975	7_Bashore	Macrophage	1480	4207	4208.3	carotid	whole atlas	Bashore	0.351795	0.35171	0.0243966	2.66836
976	7_Bashore	Monocyte	603	4207	4208.3	carotid	whole atlas	Bashore	0.143333	0.143312	0.0243966	1.77058
977	7_Bashore	NK.cell	117	4207	4208.3	carotid	whole atlas	Bashore	0.0278108	0.027826	0.0243966	0.131527
978	7_Bashore	Smooth.Muscle.Cell	354	4207	4208.3	carotid	whole atlas	Bashore	0.0841455	0.0841432	0.0243966	1.23808
979	7_Bashore	T.cell	860	4207	4208.3	carotid	whole atlas	Bashore	0.204421	0.204382	0.0243966	2.12555
980	7_Chowdhury	Macrophage	4	145	146.3	coronary	whole atlas	Chowdhury	0.0275862	0.0280246	0.00304726	2.21884
981	7_Chowdhury	NK.cell	4	145	146.3	coronary	whole atlas	Chowdhury	0.0275862	0.0280246	0.00304726	2.21884
982	7_Chowdhury	T.cell	135	145	146.3	coronary	whole atlas	Chowdhury	0.931034	0.923445	0.00304726	5.71387
983	7_Roche	B.cell	2	168	169.3	carotid	whole atlas	Pauli	0.0119048	0.012404	0.0354893	-1.05121
984	7_Roche	Dendritic.cell	8	168	169.3	carotid	whole atlas	Pauli	0.047619	0.0478441	0.0354893	0.298716
985	7_Roche	EC	43	168	169.3	carotid	whole atlas	Pauli	0.255952	0.254578	0.0354893	1.97037
986	7_Roche	Fibroblast	3	168	169.3	carotid	whole atlas	Pauli	0.0178571	0.0183107	0.0354893	-0.661746
987	7_Roche	Macrophage	15	168	169.3	carotid	whole atlas	Pauli	0.0892857	0.0891908	0.0354893	0.921546
988	7_Roche	Monocyte	4	168	169.3	carotid	whole atlas	Pauli	0.0238095	0.0242174	0.0354893	-0.382161
989	7_Roche	NK.cell	11	168	169.3	carotid	whole atlas	Pauli	0.0654762	0.0655641	0.0354893	0.613797
990	7_Roche	Plasma.cell	9	168	169.3	carotid	whole atlas	Pauli	0.0535714	0.0537507	0.0354893	0.415126
991	7_Roche	Smooth.Muscle.Cell	12	168	169.3	carotid	whole atlas	Pauli	0.0714286	0.0714708	0.0354893	0.700057
992	7_Roche	T.cell	58	168	169.3	carotid	whole atlas	Pauli	0.345238	0.343178	0.0354893	2.26902
993	7_Slysz_femoral	B.cell	269	6808	6809.3	femoral	whole atlas	Slysz	0.0395123	0.0395195	0.0101989	1.35452
994	7_Slysz_femoral	Dendritic.cell	120	6808	6809.3	femoral	whole atlas	Slysz	0.0176263	0.0176376	0.0101989	0.54776
995	7_Slysz_femoral	Macrophage	231	6808	6809.3	femoral	whole atlas	Slysz	0.0339307	0.0339389	0.0101989	1.20229
996	7_Slysz_femoral	NK.cell	1083	6808	6809.3	femoral	whole atlas	Slysz	0.159078	0.159062	0.0101989	2.74702
997	7_Slysz_femoral	Neutrophil	258	6808	6809.3	femoral	whole atlas	Slysz	0.0378966	0.037904	0.0101989	1.31278
998	7_Slysz_femoral	T.cell	4697	6808	6809.3	femoral	whole atlas	Slysz	0.689924	0.689807	0.0101989	4.21414
999	7_Wirka	B.cell	163	2089	2090.3	coronary	whole atlas	Wirka	0.0780278	0.0780271	0.0180967	1.46133
1000	7_Wirka	Dendritic.cell	26	2089	2090.3	coronary	whole atlas	Wirka	0.0124461	0.0124862	0.0180967	-0.371101
1001	7_Wirka	EC	459	2089	2090.3	coronary	whole atlas	Wirka	0.219722	0.219634	0.0180967	2.49623
1002	7_Wirka	Fibroblast	472	2089	2090.3	coronary	whole atlas	Wirka	0.225945	0.225853	0.0180967	2.52415
1003	7_Wirka	Fibromyocyte	58	2089	2090.3	coronary	whole atlas	Wirka	0.0277645	0.0277951	0.0180967	0.429129
1004	7_Wirka	Macrophage	306	2089	2090.3	coronary	whole atlas	Wirka	0.146482	0.146438	0.0180967	2.09088
1005	7_Wirka	Monocyte	37	2089	2090.3	coronary	whole atlas	Wirka	0.0177118	0.0177486	0.0180967	-0.0194197
1006	7_Wirka	Plasma.cell	62	2089	2090.3	coronary	whole atlas	Wirka	0.0296793	0.0297087	0.0180967	0.495709
1007	7_Wirka	Smooth.Muscle.Cell	327	2089	2090.3	coronary	whole atlas	Wirka	0.156534	0.156485	0.0180967	2.15723
1008	7_Wirka	T.cell	163	2089	2090.3	coronary	whole atlas	Wirka	0.0780278	0.0780271	0.0180967	1.46133
1009	8_Bashore	B.cell	992	5631	5632.3	carotid	whole atlas	Bashore	0.176168	0.176145	0.0279412	1.8412
1010	8_Bashore	Dendritic.cell	120	5631	5632.3	carotid	whole atlas	Bashore	0.0213106	0.0213234	0.0279412	-0.270295
1011	8_Bashore	EC	79	5631	5632.3	carotid	whole atlas	Bashore	0.0140295	0.014044	0.0279412	-0.687907
1012	8_Bashore	Fibroblast	153	5631	5632.3	carotid	whole atlas	Bashore	0.027171	0.0271825	0.0279412	-0.0275286
1013	8_Bashore	Fibromyocyte	168	5631	5632.3	carotid	whole atlas	Bashore	0.0298348	0.0298457	0.0279412	0.0659391
1014	8_Bashore	Macrophage	554	5631	5632.3	carotid	whole atlas	Bashore	0.0983839	0.098379	0.0279412	1.25873
1015	8_Bashore	Mast.cell	167	5631	5632.3	carotid	whole atlas	Bashore	0.0296573	0.0296682	0.0279412	0.0599725
1016	8_Bashore	Monocyte	179	5631	5632.3	carotid	whole atlas	Bashore	0.0317883	0.0317987	0.0279412	0.129324
1017	8_Bashore	NK.cell	409	5631	5632.3	carotid	whole atlas	Bashore	0.0726336	0.0726346	0.0279412	0.95534
1018	8_Bashore	Smooth.Muscle.Cell	252	5631	5632.3	carotid	whole atlas	Bashore	0.0447523	0.0447597	0.0279412	0.471206
1019	8_Bashore	T.cell	2544	5631	5632.3	carotid	whole atlas	Bashore	0.451785	0.451698	0.0279412	2.78291
1020	8_Chowdhury	B.cell	5	318	319.3	coronary	whole atlas	Chowdhury	0.0157233	0.0159724	0.00242855	1.88357
1021	8_Chowdhury	Macrophage	24	318	319.3	coronary	whole atlas	Chowdhury	0.0754717	0.0754776	0.00242855	3.43654
1022	8_Chowdhury	T.cell	282	318	319.3	coronary	whole atlas	Chowdhury	0.886792	0.883495	0.00242855	5.89659
1023	8_Roche	B.cell	2	34	35.3	carotid	whole atlas	Pauli	0.0588235	0.0594901	0.0262382	0.818591
1024	8_Roche	Dendritic.cell	1	34	35.3	carotid	whole atlas	Pauli	0.0294118	0.0311615	0.0262382	0.171964
1025	8_Roche	EC	1	34	35.3	carotid	whole atlas	Pauli	0.0294118	0.0311615	0.0262382	0.171964
1026	8_Roche	Macrophage	5	34	35.3	carotid	whole atlas	Pauli	0.147059	0.144476	0.0262382	1.70589
1027	8_Roche	NK.cell	1	34	35.3	carotid	whole atlas	Pauli	0.0294118	0.0311615	0.0262382	0.171964
1028	8_Roche	Neutrophil	2	34	35.3	carotid	whole atlas	Pauli	0.0588235	0.0594901	0.0262382	0.818591
1029	8_Roche	Plasma.cell	1	34	35.3	carotid	whole atlas	Pauli	0.0294118	0.0311615	0.0262382	0.171964
1030	8_Roche	Smooth.Muscle.Cell	10	34	35.3	carotid	whole atlas	Pauli	0.294118	0.286119	0.0262382	2.38919
1031	8_Roche	T.cell	11	34	35.3	carotid	whole atlas	Pauli	0.323529	0.314448	0.0262382	2.4836
1032	8_Slysz_femoral	B.cell	3766	9704	9705.3	femoral	whole atlas	Slysz	0.388087	0.388046	0.00591267	4.18403
1033	8_Slysz_femoral	Macrophage	127	9704	9705.3	femoral	whole atlas	Slysz	0.0130874	0.0130959	0.00591267	0.795204
1034	8_Slysz_femoral	NK.cell	207	9704	9705.3	femoral	whole atlas	Slysz	0.0213314	0.0213389	0.00591267	1.28343
1035	8_Slysz_femoral	Neutrophil	1122	9704	9705.3	femoral	whole atlas	Slysz	0.115622	0.115617	0.00591267	2.97319
1036	8_Slysz_femoral	T.cell	4267	9704	9705.3	femoral	whole atlas	Slysz	0.439716	0.439667	0.00591267	4.30892
1037	8_Wirka	Dendritic.cell	57	1751	1752.3	coronary	whole atlas	Wirka	0.0325528	0.0325857	0.00796794	1.40845
1038	8_Wirka	EC	102	1751	1752.3	coronary	whole atlas	Wirka	0.0582524	0.0582663	0.00796794	1.9896
1039	8_Wirka	Fibroblast	93	1751	1752.3	coronary	whole atlas	Wirka	0.0531125	0.0531302	0.00796794	1.89732
1040	8_Wirka	Fibromyocyte	415	1751	1752.3	coronary	whole atlas	Wirka	0.237007	0.236889	0.00796794	3.39216
1041	8_Wirka	Macrophage	454	1751	1752.3	coronary	whole atlas	Wirka	0.25928	0.259145	0.00796794	3.48196
1042	8_Wirka	Mast.cell	31	1751	1752.3	coronary	whole atlas	Wirka	0.0177042	0.0177481	0.00796794	0.800852
1043	8_Wirka	Plasma.cell	25	1751	1752.3	coronary	whole atlas	Wirka	0.0142776	0.014324	0.00796794	0.586512
1044	8_Wirka	Smooth.Muscle.Cell	564	1751	1752.3	coronary	whole atlas	Wirka	0.322102	0.32192	0.00796794	3.69888
1045	9_Bashore	B.cell	89	5082	5083.3	carotid	whole atlas	Bashore	0.0175128	0.017528	0.042173	-0.877982
1046	9_Bashore	Dendritic.cell	795	5082	5083.3	carotid	whole atlas	Bashore	0.156434	0.156414	0.042173	1.31073
1047	9_Bashore	EC	411	5082	5083.3	carotid	whole atlas	Bashore	0.0808737	0.0808727	0.042173	0.651096
1048	9_Bashore	Fibroblast	142	5082	5083.3	carotid	whole atlas	Bashore	0.0279418	0.0279543	0.042173	-0.41121
1049	9_Bashore	Fibromyocyte	136	5082	5083.3	carotid	whole atlas	Bashore	0.0267611	0.0267739	0.042173	-0.454351
1050	9_Bashore	Macrophage	1711	5082	5083.3	carotid	whole atlas	Bashore	0.336678	0.336612	0.042173	2.07715
1051	9_Bashore	Mast.cell	246	5082	5083.3	carotid	whole atlas	Bashore	0.0484061	0.0484134	0.042173	0.137997
1052	9_Bashore	Monocyte	531	5082	5083.3	carotid	whole atlas	Bashore	0.104486	0.104479	0.042173	0.907209
1053	9_Bashore	Plasma.cell	308	5082	5083.3	carotid	whole atlas	Bashore	0.0606061	0.0606102	0.042173	0.362684
1054	9_Bashore	Smooth.Muscle.Cell	122	5082	5083.3	carotid	whole atlas	Bashore	0.0240063	0.0240198	0.042173	-0.5629
1055	9_Bashore	T.cell	530	5082	5083.3	carotid	whole atlas	Bashore	0.10429	0.104283	0.042173	0.905325
1056	9_Chowdhury	NK.cell	10	243	244.3	coronary	whole atlas	Chowdhury	0.0411523	0.0413426	0.00133881	3.43011
1057	9_Chowdhury	T.cell	231	243	244.3	coronary	whole atlas	Chowdhury	0.950617	0.945968	0.00133881	6.56043
1058	9_Roche	B.cell	6	325	326.3	carotid	whole atlas	Pauli	0.0184615	0.0186945	0.039681	-0.752646
1059	9_Roche	Dendritic.cell	5	325	326.3	carotid	whole atlas	Pauli	0.0153846	0.0156298	0.039681	-0.931694
1060	9_Roche	EC	74	325	326.3	carotid	whole atlas	Pauli	0.227692	0.227092	0.039681	1.74448
1061	9_Roche	Fibroblast	20	325	326.3	carotid	whole atlas	Pauli	0.0615385	0.0615998	0.039681	0.439785
1062	9_Roche	Fibromyocyte	26	325	326.3	carotid	whole atlas	Pauli	0.08	0.0799877	0.039681	0.701001
1063	9_Roche	Macrophage	40	325	326.3	carotid	whole atlas	Pauli	0.123077	0.122893	0.039681	1.13044
1064	9_Roche	Monocyte	4	325	326.3	carotid	whole atlas	Pauli	0.0123077	0.0125651	0.039681	-1.14995
1065	9_Roche	NK.cell	14	325	326.3	carotid	whole atlas	Pauli	0.0430769	0.0432118	0.039681	0.0852401
1066	9_Roche	Plasma.cell	8	325	326.3	carotid	whole atlas	Pauli	0.0246154	0.0248238	0.039681	-0.469071
1067	9_Roche	Smooth.Muscle.Cell	50	325	326.3	carotid	whole atlas	Pauli	0.153846	0.15354	0.039681	1.35309
1068	9_Roche	T.cell	74	325	326.3	carotid	whole atlas	Pauli	0.227692	0.227092	0.039681	1.74448
1069	9_Slysz_femoral	B.cell	71	4887	4888.3	femoral	whole atlas	Slysz	0.0145283	0.0145449	0.0173892	-0.178607
1070	9_Slysz_femoral	Dendritic.cell	70	4887	4888.3	femoral	whole atlas	Slysz	0.0143237	0.0143404	0.0173892	-0.192771
1071	9_Slysz_femoral	Macrophage	206	4887	4888.3	femoral	whole atlas	Slysz	0.0421526	0.0421619	0.0173892	0.885668
1072	9_Slysz_femoral	Mast.cell	88	4887	4888.3	femoral	whole atlas	Slysz	0.018007	0.0180226	0.0173892	0.0357786
1073	9_Slysz_femoral	NK.cell	155	4887	4888.3	femoral	whole atlas	Slysz	0.0317168	0.0317288	0.0173892	0.601376
1074	9_Slysz_femoral	Neutrophil	99	4887	4888.3	femoral	whole atlas	Slysz	0.0202578	0.0202729	0.0173892	0.153435
1075	9_Slysz_femoral	Smooth.Muscle.Cell	191	4887	4888.3	femoral	whole atlas	Slysz	0.0390833	0.0390933	0.0173892	0.810103
1076	9_Slysz_femoral	T.cell	3854	4887	4888.3	femoral	whole atlas	Slysz	0.788623	0.788434	0.0173892	3.8142
1077	10_Bashore	Dendritic.cell	110	4030	4031.3	carotid	whole atlas	Bashore	0.0272953	0.0273113	0.0313958	-0.139374
1078	10_Bashore	EC	272	4030	4031.3	carotid	whole atlas	Bashore	0.0674938	0.0674968	0.0313958	0.765407
1079	10_Bashore	Fibroblast	182	4030	4031.3	carotid	whole atlas	Bashore	0.0451613	0.0451715	0.0313958	0.363793
1080	10_Bashore	Fibromyocyte	391	4030	4031.3	carotid	whole atlas	Bashore	0.0970223	0.0970159	0.0313958	1.1282
1081	10_Bashore	Macrophage	841	4030	4031.3	carotid	whole atlas	Bashore	0.208685	0.208642	0.0313958	1.89395
1082	10_Bashore	Mast.cell	49	4030	4031.3	carotid	whole atlas	Bashore	0.0121588	0.0121797	0.0313958	-0.946904
1083	10_Bashore	Monocyte	230	4030	4031.3	carotid	whole atlas	Bashore	0.057072	0.0570784	0.0313958	0.597751
1084	10_Bashore	NK.cell	54	4030	4031.3	carotid	whole atlas	Bashore	0.0133995	0.01342	0.0313958	-0.849929
1085	10_Bashore	Smooth.Muscle.Cell	355	4030	4031.3	carotid	whole atlas	Bashore	0.0880893	0.0880857	0.0313958	1.03164
1086	10_Bashore	T.cell	1497	4030	4031.3	carotid	whole atlas	Bashore	0.371464	0.371369	0.0313958	2.47052
1087	10_Chowdhury	EC	8	641	642.3	coronary	whole atlas	Chowdhury	0.0124805	0.0126109	0.00357522	1.26054
1088	10_Chowdhury	Macrophage	9	641	642.3	coronary	whole atlas	Chowdhury	0.0140406	0.0141678	0.00357522	1.37695
1089	10_Chowdhury	Monocyte	17	641	642.3	coronary	whole atlas	Chowdhury	0.0265211	0.0266231	0.00357522	2.00775
1090	10_Chowdhury	NK.cell	23	641	642.3	coronary	whole atlas	Chowdhury	0.0358814	0.0359645	0.00357522	2.30851
1091	10_Chowdhury	T.cell	573	641	642.3	coronary	whole atlas	Chowdhury	0.893916	0.892262	0.00357522	5.51973
1092	11_Bashore	B.cell	46	4215	4216.3	carotid	whole atlas	Bashore	0.0109134	0.0109338	0.0370023	-1.21912
1093	11_Bashore	Dendritic.cell	149	4215	4216.3	carotid	whole atlas	Bashore	0.0353499	0.0353628	0.0370023	-0.0453205
1094	11_Bashore	EC	221	4215	4216.3	carotid	whole atlas	Bashore	0.0524318	0.0524393	0.0370023	0.348677
1095	11_Bashore	Fibroblast	283	4215	4216.3	carotid	whole atlas	Bashore	0.0671412	0.0671442	0.0370023	0.595862
1096	11_Bashore	Fibromyocyte	147	4215	4216.3	carotid	whole atlas	Bashore	0.0348754	0.0348884	0.0370023	-0.0588251
1097	11_Bashore	Macrophage	1016	4215	4216.3	carotid	whole atlas	Bashore	0.241044	0.240993	0.0370023	1.87379
1098	11_Bashore	Mast.cell	119	4215	4216.3	carotid	whole atlas	Bashore	0.0282325	0.0282475	0.0370023	-0.269974
1099	11_Bashore	Monocyte	346	4215	4216.3	carotid	whole atlas	Bashore	0.0820878	0.0820862	0.0370023	0.79679
1100	11_Bashore	NK.cell	125	4215	4216.3	carotid	whole atlas	Bashore	0.029656	0.0296706	0.0370023	-0.220824
1101	11_Bashore	Smooth.Muscle.Cell	188	4215	4216.3	carotid	whole atlas	Bashore	0.0446026	0.0446126	0.0370023	0.187036
1102	11_Bashore	T.cell	1525	4215	4216.3	carotid	whole atlas	Bashore	0.361803	0.361715	0.0370023	2.27988
1103	11_Chowdhury	Macrophage	10	514	515.3	coronary	whole atlas	Chowdhury	0.0194553	0.0196002	0.00164193	2.47967
1104	11_Chowdhury	NK.cell	20	514	515.3	coronary	whole atlas	Chowdhury	0.0389105	0.0390064	0.00164193	3.16785
1105	11_Chowdhury	T.cell	476	514	515.3	coronary	whole atlas	Chowdhury	0.92607	0.923928	0.00164193	6.33276
1106	12_Bashore	Dendritic.cell	41	4016	4017.3	carotid	whole atlas	Bashore	0.0102092	0.0102308	0.0242468	-0.862889
1107	12_Bashore	EC	353	4016	4017.3	carotid	whole atlas	Bashore	0.0878984	0.0878949	0.0242468	1.28785
1108	12_Bashore	Fibroblast	247	4016	4017.3	carotid	whole atlas	Bashore	0.061504	0.061509	0.0242468	0.930896
1109	12_Bashore	Fibromyocyte	827	4016	4017.3	carotid	whole atlas	Bashore	0.205926	0.205885	0.0242468	2.13903
1110	12_Bashore	Macrophage	978	4016	4017.3	carotid	whole atlas	Bashore	0.243526	0.243472	0.0242468	2.30672
1111	12_Bashore	Mast.cell	68	4016	4017.3	carotid	whole atlas	Bashore	0.0169323	0.0169517	0.0242468	-0.35792
1112	12_Bashore	Monocyte	222	4016	4017.3	carotid	whole atlas	Bashore	0.0552789	0.0552859	0.0242468	0.824231
1113	12_Bashore	Smooth.Muscle.Cell	1082	4016	4017.3	carotid	whole atlas	Bashore	0.269422	0.26936	0.0242468	2.40776
1114	12_Bashore	T.cell	152	4016	4017.3	carotid	whole atlas	Bashore	0.0378486	0.0378613	0.0242468	0.445641
1115	12_Chowdhury	T.cell	1915	1928	1929.3	coronary	whole atlas	Chowdhury	0.993257	0.99264	0.000421767	7.76367
1116	13_Bashore	B.cell	58	3359	3360.3	carotid	whole atlas	Bashore	0.017267	0.0172901	0.0258238	-0.40116
1117	13_Bashore	Dendritic.cell	55	3359	3360.3	carotid	whole atlas	Bashore	0.0163739	0.0163973	0.0258238	-0.454176
1118	13_Bashore	EC	54	3359	3360.3	carotid	whole atlas	Bashore	0.0160762	0.0160998	0.0258238	-0.472492
1119	13_Bashore	Fibroblast	50	3359	3360.3	carotid	whole atlas	Bashore	0.0148854	0.0149094	0.0258238	-0.549305
1120	13_Bashore	Fibromyocyte	49	3359	3360.3	carotid	whole atlas	Bashore	0.0145877	0.0146118	0.0258238	-0.569467
1121	13_Bashore	Macrophage	280	3359	3360.3	carotid	whole atlas	Bashore	0.0833581	0.0833557	0.0258238	1.17182
1122	13_Bashore	Monocyte	82	3359	3360.3	carotid	whole atlas	Bashore	0.024412	0.0244323	0.0258238	-0.0553878
1123	13_Bashore	NK.cell	228	3359	3360.3	carotid	whole atlas	Bashore	0.0678773	0.0678808	0.0258238	0.966458
1124	13_Bashore	Plasma.cell	116	3359	3360.3	carotid	whole atlas	Bashore	0.0345341	0.0345505	0.0258238	0.291126
1125	13_Bashore	Smooth.Muscle.Cell	73	3359	3360.3	carotid	whole atlas	Bashore	0.0217327	0.021754	0.0258238	-0.171497
1126	13_Bashore	T.cell	2270	3359	3360.3	carotid	whole atlas	Bashore	0.675796	0.675565	0.0258238	3.26425
1127	14_Bashore	Dendritic.cell	157	3735	3736.3	carotid	whole atlas	Bashore	0.0420348	0.0420469	0.0234323	0.584671
1128	14_Bashore	EC	141	3735	3736.3	carotid	whole atlas	Bashore	0.037751	0.0377646	0.0234323	0.477257
1129	14_Bashore	Fibroblast	170	3735	3736.3	carotid	whole atlas	Bashore	0.0455154	0.0455263	0.0234323	0.664175
1130	14_Bashore	Fibromyocyte	290	3735	3736.3	carotid	whole atlas	Bashore	0.0776439	0.0776437	0.0234323	1.19801
1131	14_Bashore	Macrophage	1834	3735	3736.3	carotid	whole atlas	Bashore	0.491031	0.490887	0.0234323	3.0421
1132	14_Bashore	Mast.cell	75	3735	3736.3	carotid	whole atlas	Bashore	0.0200803	0.0201001	0.0234323	-0.153391
1133	14_Bashore	Monocyte	335	3735	3736.3	carotid	whole atlas	Bashore	0.0896921	0.0896877	0.0234323	1.34222
1134	14_Bashore	Smooth.Muscle.Cell	504	3735	3736.3	carotid	whole atlas	Bashore	0.13494	0.13492	0.0234323	1.75056
1135	14_Bashore	T.cell	179	3735	3736.3	carotid	whole atlas	Bashore	0.047925	0.0479351	0.0234323	0.715732
1136	15_Bashore	B.cell	70	4945	4946.3	carotid	whole atlas	Bashore	0.0141557	0.0141722	0.0371352	-0.963283
1137	15_Bashore	Dendritic.cell	71	4945	4946.3	carotid	whole atlas	Bashore	0.0143579	0.0143744	0.0371352	-0.949119
1138	15_Bashore	EC	408	4945	4946.3	carotid	whole atlas	Bashore	0.0825076	0.0825061	0.0371352	0.798306
1139	15_Bashore	Fibroblast	161	4945	4946.3	carotid	whole atlas	Bashore	0.0325581	0.0325698	0.0371352	-0.131181
1140	15_Bashore	Fibromyocyte	298	4945	4946.3	carotid	whole atlas	Bashore	0.0602629	0.0602673	0.0371352	0.484223
1141	15_Bashore	Macrophage	773	4945	4946.3	carotid	whole atlas	Bashore	0.15632	0.156299	0.0371352	1.4372
1142	15_Bashore	Mast.cell	88	4945	4946.3	carotid	whole atlas	Bashore	0.0177958	0.0178113	0.0371352	-0.734734
1143	15_Bashore	Monocyte	313	4945	4946.3	carotid	whole atlas	Bashore	0.0632963	0.0632998	0.0371352	0.533316
1144	15_Bashore	NK.cell	142	4945	4946.3	carotid	whole atlas	Bashore	0.0287159	0.0287285	0.0371352	-0.256675
1145	15_Bashore	Neutrophil	448	4945	4946.3	carotid	whole atlas	Bashore	0.0905966	0.090593	0.0371352	0.89181
1146	15_Bashore	Smooth.Muscle.Cell	261	4945	4946.3	carotid	whole atlas	Bashore	0.0527806	0.0527869	0.0371352	0.351697
1147	15_Bashore	T.cell	1908	4945	4946.3	carotid	whole atlas	Bashore	0.385844	0.385763	0.0371352	2.34066
1148	16_Bashore	Dendritic.cell	80	5443	5444.3	carotid	whole atlas	Bashore	0.0146978	0.0147126	0.026007	-0.56966
1149	16_Bashore	EC	372	5443	5444.3	carotid	whole atlas	Bashore	0.0683447	0.0683467	0.026007	0.966227
1150	16_Bashore	Fibroblast	541	5443	5444.3	carotid	whole atlas	Bashore	0.0993937	0.0993884	0.026007	1.34067
1151	16_Bashore	Fibromyocyte	270	5443	5444.3	carotid	whole atlas	Bashore	0.049605	0.0496115	0.026007	0.645857
1152	16_Bashore	Macrophage	1917	5443	5444.3	carotid	whole atlas	Bashore	0.352195	0.35213	0.026007	2.60563
1153	16_Bashore	Mast.cell	63	5443	5444.3	carotid	whole atlas	Bashore	0.0115745	0.0115901	0.026007	-0.808215
1154	16_Bashore	Monocyte	87	5443	5444.3	carotid	whole atlas	Bashore	0.0159838	0.0159984	0.026007	-0.485879
1155	16_Bashore	NK.cell	84	5443	5444.3	carotid	whole atlas	Bashore	0.0154327	0.0154473	0.026007	-0.520929
1156	16_Bashore	Smooth.Muscle.Cell	330	5443	5444.3	carotid	whole atlas	Bashore	0.0606283	0.0606322	0.026007	0.84646
1157	16_Bashore	T.cell	1634	5443	5444.3	carotid	whole atlas	Bashore	0.300202	0.300149	0.026007	2.44591
1158	17_Bashore	Dendritic.cell	112	5960	5961.3	carotid	whole atlas	Bashore	0.0187919	0.0188046	0.0333629	-0.573342
1159	17_Bashore	EC	309	5960	5961.3	carotid	whole atlas	Bashore	0.0518456	0.0518511	0.0333629	0.440931
1160	17_Bashore	Fibroblast	488	5960	5961.3	carotid	whole atlas	Bashore	0.0818792	0.0818781	0.0333629	0.897787
1161	17_Bashore	Fibromyocyte	714	5960	5961.3	carotid	whole atlas	Bashore	0.119799	0.119789	0.0333629	1.27829
1162	17_Bashore	Macrophage	1367	5960	5961.3	carotid	whole atlas	Bashore	0.229362	0.229329	0.0333629	1.92771
1163	17_Bashore	Mast.cell	77	5960	5961.3	carotid	whole atlas	Bashore	0.0129195	0.0129334	0.0333629	-0.94763
1164	17_Bashore	Monocyte	135	5960	5961.3	carotid	whole atlas	Bashore	0.022651	0.0226628	0.0333629	-0.386718
1165	17_Bashore	NK.cell	101	5960	5961.3	carotid	whole atlas	Bashore	0.0169463	0.0169594	0.0333629	-0.676623
1166	17_Bashore	Smooth.Muscle.Cell	1244	5960	5961.3	carotid	whole atlas	Bashore	0.208725	0.208696	0.0333629	1.83343
1167	17_Bashore	T.cell	1320	5960	5961.3	carotid	whole atlas	Bashore	0.221477	0.221445	0.0333629	1.89273
1168	18_Bashore	B.cell	98	4368	4369.3	carotid	whole atlas	Bashore	0.0224359	0.0224521	0.0410289	-0.602892
1169	18_Bashore	Dendritic.cell	99	4368	4369.3	carotid	whole atlas	Bashore	0.0226648	0.022681	0.0410289	-0.592749
1170	18_Bashore	EC	381	4368	4369.3	carotid	whole atlas	Bashore	0.0872253	0.0872222	0.0410289	0.754183
1171	18_Bashore	Fibroblast	101	4368	4369.3	carotid	whole atlas	Bashore	0.0231227	0.0231387	0.0410289	-0.572769
1172	18_Bashore	Fibromyocyte	147	4368	4369.3	carotid	whole atlas	Bashore	0.0336538	0.0336667	0.0410289	-0.197766
1173	18_Bashore	Macrophage	731	4368	4369.3	carotid	whole atlas	Bashore	0.167353	0.167327	0.0410289	1.40567
1174	18_Bashore	Mast.cell	48	4368	4369.3	carotid	whole atlas	Bashore	0.010989	0.0110086	0.0410289	-1.3156
1175	18_Bashore	Monocyte	134	4368	4369.3	carotid	whole atlas	Bashore	0.0306777	0.0306914	0.0410289	-0.290293
1176	18_Bashore	NK.cell	179	4368	4369.3	carotid	whole atlas	Bashore	0.0409799	0.0409905	0.0410289	-0.000934561
1177	18_Bashore	Neutrophil	86	4368	4369.3	carotid	whole atlas	Bashore	0.0196886	0.0197057	0.0410289	-0.733369
1178	18_Bashore	Plasma.cell	124	4368	4369.3	carotid	whole atlas	Bashore	0.0283883	0.0284027	0.0410289	-0.367791
1179	18_Bashore	Smooth.Muscle.Cell	194	4368	4369.3	carotid	whole atlas	Bashore	0.0444139	0.0444236	0.0410289	0.0794946
1180	18_Bashore	T.cell	2046	4368	4369.3	carotid	whole atlas	Bashore	0.468407	0.46829	0.0410289	2.43481
1181	19_Bashore	B.cell	54	4619	4620.3	carotid	whole atlas	Bashore	0.0116908	0.0117092	0.0379413	-1.17567
1182	19_Bashore	Dendritic.cell	137	4619	4620.3	carotid	whole atlas	Bashore	0.0296601	0.0296734	0.0379413	-0.245789
1183	19_Bashore	EC	393	4619	4620.3	carotid	whole atlas	Bashore	0.0850834	0.0850811	0.0379413	0.807565
1184	19_Bashore	Fibroblast	382	4619	4620.3	carotid	whole atlas	Bashore	0.0827019	0.0827003	0.0379413	0.779183
1185	19_Bashore	Fibromyocyte	270	4619	4620.3	carotid	whole atlas	Bashore	0.0584542	0.0584594	0.0379413	0.432293
1186	19_Bashore	Macrophage	1253	4619	4620.3	carotid	whole atlas	Bashore	0.271271	0.271216	0.0379413	1.96688
1187	19_Bashore	Monocyte	236	4619	4620.3	carotid	whole atlas	Bashore	0.0510933	0.0511006	0.0379413	0.297756
1188	19_Bashore	NK.cell	108	4619	4620.3	carotid	whole atlas	Bashore	0.0233817	0.0233967	0.0379413	-0.483443
1189	19_Bashore	Plasma.cell	47	4619	4620.3	carotid	whole atlas	Bashore	0.0101754	0.0101941	0.0379413	-1.31423
1190	19_Bashore	Smooth.Muscle.Cell	267	4619	4620.3	carotid	whole atlas	Bashore	0.0578047	0.0578101	0.0379413	0.421124
1191	19_Bashore	T.cell	1411	4619	4620.3	carotid	whole atlas	Bashore	0.305477	0.305413	0.0379413	2.08563
1192	20_Bashore	B.cell	28	2151	2152.3	carotid	whole atlas	Bashore	0.0130172	0.0130558	0.0353085	-0.99489
1193	20_Bashore	Dendritic.cell	59	2151	2152.3	carotid	whole atlas	Bashore	0.0274291	0.027459	0.0353085	-0.251429
1194	20_Bashore	EC	208	2151	2152.3	carotid	whole atlas	Bashore	0.0966992	0.0966873	0.0353085	1.00736
1195	20_Bashore	Fibroblast	186	2151	2152.3	carotid	whole atlas	Bashore	0.0864714	0.0864656	0.0353085	0.895624
1196	20_Bashore	Fibromyocyte	138	2151	2152.3	carotid	whole atlas	Bashore	0.0641562	0.0641639	0.0353085	0.597318
1197	20_Bashore	Macrophage	534	2151	2152.3	carotid	whole atlas	Bashore	0.248257	0.248153	0.0353085	1.94992
1198	20_Bashore	Mast.cell	41	2151	2152.3	carotid	whole atlas	Bashore	0.0190609	0.0190959	0.0353085	-0.614652
1199	20_Bashore	Monocyte	83	2151	2152.3	carotid	whole atlas	Bashore	0.0385867	0.0386099	0.0353085	0.0893847
1200	20_Bashore	NK.cell	54	2151	2152.3	carotid	whole atlas	Bashore	0.0251046	0.0251359	0.0353085	-0.339826
1201	20_Bashore	Neutrophil	34	2151	2152.3	carotid	whole atlas	Bashore	0.0158066	0.0158435	0.0353085	-0.801363
1202	20_Bashore	Smooth.Muscle.Cell	131	2151	2152.3	carotid	whole atlas	Bashore	0.0609019	0.0609116	0.0353085	0.5453
1203	20_Bashore	T.cell	654	2151	2152.3	carotid	whole atlas	Bashore	0.304045	0.303907	0.0353085	2.1526
1204	21_Bashore	Dendritic.cell	163	3214	3215.3	carotid	whole atlas	Bashore	0.0507156	0.0507262	0.0292489	0.550601
1205	21_Bashore	EC	280	3214	3215.3	carotid	whole atlas	Bashore	0.0871189	0.0871147	0.0292489	1.09138
1206	21_Bashore	Fibroblast	717	3214	3215.3	carotid	whole atlas	Bashore	0.223086	0.223027	0.0292489	2.03145
1207	21_Bashore	Fibromyocyte	94	3214	3215.3	carotid	whole atlas	Bashore	0.029247	0.0292663	0.0292489	0.000595724
1208	21_Bashore	Macrophage	896	3214	3215.3	carotid	whole atlas	Bashore	0.27878	0.278699	0.0292489	2.25429
1209	21_Bashore	Mast.cell	49	3214	3215.3	carotid	whole atlas	Bashore	0.0152458	0.0152707	0.0292489	-0.649903
1210	21_Bashore	Monocyte	262	3214	3215.3	carotid	whole atlas	Bashore	0.0815184	0.0815165	0.0292489	1.02496
1211	21_Bashore	NK.cell	69	3214	3215.3	carotid	whole atlas	Bashore	0.0214686	0.021491	0.0292489	-0.308208
1212	21_Bashore	Plasma.cell	52	3214	3215.3	carotid	whole atlas	Bashore	0.0161792	0.0162038	0.0292489	-0.590597
1213	21_Bashore	Smooth.Muscle.Cell	125	3214	3215.3	carotid	whole atlas	Bashore	0.0388923	0.0389077	0.0292489	0.285351
1214	21_Bashore	T.cell	501	3214	3215.3	carotid	whole atlas	Bashore	0.155881	0.155849	0.0292489	1.67304

## Sheet: FigS10
Fig.S10A
cell_type_level2	count
PLIN2+/TREM1+ Macrophage	5083
TREM2+/Foamy Macrophage	3977
HMOX1+ Macrophage	3905
EC	3372
Monocyte	2161
Fibroblast	816
CD4 T cell	613
Mast cell	597
CD8 T cell	417
Other Macrophage	413
NK cell	378
Pro-Angiogenic EC	332
Smooth Muscle Cell	294
EndoMT EC	205
Inflammatory Macrophage	202
Conventional dendritic cell 2	187
Neutrophil	182
Plasma cell	121
B cell	63
Conventional dendritic cell 1	22
Fibromyocyte	19
Plasmacytoid dendritic cell	19
Fig.S10B
cell_type_level2	count
Fibroblast	6126
Smooth Muscle Cell	2293
Fibromyocyte	1753
PLIN2+/TREM1+ Macrophage	1427
EC	782
HMOX1+ Macrophage	765
Pro-Angiogenic EC	673
Other Macrophage	615
EndoMT EC	277
Monocyte	241
CD4 T cell	235
CD8 T cell	229
TREM2+/Foamy Macrophage	181
NK cell	129
Mast cell	103
Neutrophil	43
Plasma cell	42
Inflammatory Macrophage	27
B cell	18
Conventional dendritic cell 2	3
Conventional dendritic cell 1	3

[truncated: 2 more sheets: FigS11, FigS12]
